# Supplementary material for: Exploration of the heterogeneity and interaction of epithelial cells and NK/T-cells in Laryngeal Squamous Cell Carcinoma based on single-cell RNA sequencing data
Source: Braz J Otorhinolaryngol. 2023 Feb 14;89(3):393–400. doi: 10.1016/j.bjorl.2023.02.003 (PMC10164759; doi:10.1016/j.bjorl.2023.02.003)
Supplement: Supplementary file 1 [file mmc1.xlsx]

## Sheet: Sheet1
	p_val	avg_log2FC	pct.1	pct.2	p_val_adj	cluster	gene
CXCL14	0	1.70992692477558	0.519	0.192	0	0	CXCL14
KRT5	0	1.5670900536417	0.966	0.564	0	0	KRT5
S100A2	0	1.49923101979679	0.974	0.764	0	0	S100A2
DST	0	1.16236923654804	0.564	0.177	0	0	DST
IFI27	0	1.15633269437402	0.981	0.65	0	0	IFI27
CD9	0	1.14413940811201	0.707	0.358	0	0	CD9
KRT15	0	1.13472335009584	0.48	0.113	0	0	KRT15
FXYD3	0	1.10406042489649	0.837	0.534	0	0	FXYD3
COL17A1	0	1.08764800188782	0.41	0.081	0	0	COL17A1
GAPDH	0	1.05213549997748	0.998	0.973	0	0	GAPDH
GSTP1	0	1.01845800223823	0.926	0.555	0	0	GSTP1
ABCC5	0	0.925523350957118	0.628	0.255	0	0	ABCC5
KRT19	0	0.912597481276314	0.649	0.242	0	0	KRT19
LGALS3BP	0	0.899689648848055	0.743	0.296	0	0	LGALS3BP
KRT17	0	0.895184578308975	0.913	0.492	0	0	KRT17
IGFBP2	0	0.875136749504805	0.594	0.131	0	0	IGFBP2
HSPB1	0	0.874143789455079	0.963	0.796	0	0	HSPB1
MT1E	0	0.855397216382745	0.586	0.203	0	0	MT1E
S100A11	0	0.823997477430587	0.991	0.88	0	0	S100A11
RPL8	0	0.813301495588683	0.975	0.901	0	0	RPL8
SPINT2	0	0.773000235117265	0.719	0.36	0	0	SPINT2
MIR205HG	0	0.766222891098301	0.646	0.222	0	0	MIR205HG
COL7A1	0	0.762704563202036	0.419	0.112	0	0	COL7A1
RPS16	0	0.744582326264135	0.99	0.951	0	0	RPS16
SFN	0	0.738885388324579	0.901	0.534	0	0	SFN
FBL	0	0.727918659381549	0.643	0.262	0	0	FBL
SOX2	0	0.693581032677132	0.521	0.174	0	0	SOX2
COX6B1	0	0.676155619431261	0.834	0.511	0	0	COX6B1
RPS24	0	0.658275752251451	0.99	0.952	0	0	RPS24
RPL36	0	0.657347680624994	0.97	0.872	0	0	RPL36
RPS12	0	0.648881239918856	0.99	0.95	0	0	RPS12
DNAJC19	0	0.625054813045322	0.518	0.192	0	0	DNAJC19
RPL22L1	0	0.613241839082197	0.589	0.223	0	0	RPL22L1
UCHL1	0	0.5630272359833	0.392	0.097	0	0	UCHL1
ITGB4	0	0.542889243305205	0.398	0.075	0	0	ITGB4
PKP1	0	0.500299495172349	0.54	0.184	0	0	PKP1
PERP	0	0.479783207758798	0.802	0.388	0	0	PERP
LAMB3	0	0.378755840814452	0.333	0.063	0	0	LAMB3
KRT6A	0	0.362915250720158	0.969	0.699	0	0	KRT6A
LTBR	8.76837852053642e-304	0.530060092949095	0.485	0.166	2.86305095452555e-299	0	LTBR
RPL38	9.25711195182231e-302	0.611000807926706	0.963	0.865	3.02263219450902e-297	0	RPL38
MT-ND4	5.35644128450091e-292	0.799863905331155	0.999	1	1.74898520821524e-287	0	MT-ND4
PDCD5	4.89502413990875e-289	0.516435740771566	0.53	0.208	1.59832328216301e-284	0	PDCD5
NTS	2.59979049157785e-288	0.671367464810889	0.344	0.085	8.4888359131e-284	0	NTS
PTPRZ1	6.98406522525688e-286	0.657024994058772	0.351	0.092	2.28043697735088e-281	0	PTPRZ1
RBP1	1.01902233810231e-284	0.476718037097844	0.355	0.091	3.32731173837166e-280	0	RBP1
MRPS12	1.20197980179296e-280	0.458146566045768	0.412	0.128	3.92470444881437e-276	0	MRPS12
ROMO1	5.57768543079556e-279	0.58202325048476	0.762	0.418	1.82122584686337e-274	0	ROMO1
RP11-466H18.1	1.54682124816959e-275	0.7619780405172	0.681	0.388	5.05068073952333e-271	0	RP11-466H18.1
LGALS7B	8.20025080010436e-273	0.474928972889143	0.368	0.099	2.67754589125008e-268	0	LGALS7B
CKB	4.60300017875625e-271	0.412321652726047	0.353	0.093	1.50297161836749e-266	0	CKB
RP5-940J5.9	1.28349219925025e-269	0.644500903103021	0.549	0.234	4.19085872899191e-265	0	RP5-940J5.9
CALML3	3.62092218395912e-268	0.444706231527745	0.374	0.105	1.18230351150633e-263	0	CALML3
KRT8	5.9263189391562e-261	0.411381802207329	0.328	0.082	1.93506166001328e-256	0	KRT8
YBX3	9.95674049813475e-260	0.481936489286866	0.625	0.285	3.25107490745096e-255	0	YBX3
PLD3	5.49108261480028e-258	0.568531398434172	0.514	0.213	1.79294829538459e-253	0	PLD3
RP11-48O20.4	6.3388857667669e-256	0.456578129072832	0.411	0.13	2.06977298056473e-251	0	RP11-48O20.4
MT-CO2	8.24082821092956e-255	0.61424532804082	1	0.999	2.69079522743272e-250	0	MT-CO2
MIF	4.35011785832591e-252	0.440637162721893	0.406	0.134	1.42040048310057e-247	0	MIF
RPL35	1.37871423913291e-250	0.644324504096351	0.941	0.84	4.50177773361679e-246	0	RPL35
LY6E	1.86760648638383e-244	0.64049992766204	0.813	0.552	6.09810869934048e-240	0	LY6E
ATP5G1	3.56467908134592e-244	0.494196397165352	0.413	0.143	1.16393901364107e-239	0	ATP5G1
EMP2	3.72769627169121e-244	0.427224473358422	0.523	0.207	1.21716738663261e-239	0	EMP2
RPL12	1.16083210447589e-243	0.544174721901483	0.946	0.858	3.79034898753469e-239	0	RPL12
DDR1	1.23539168680375e-243	0.420287975635177	0.404	0.133	4.03380093575162e-239	0	DDR1
PTN	7.19355765534919e-241	0.366303591063522	0.301	0.074	2.34884044562462e-236	0	PTN
GPC1	4.4211098765383e-240	0.340599210211987	0.302	0.075	1.44358079688729e-235	0	GPC1
MT-ATP6	2.92431149226641e-237	0.636101313774745	0.999	0.999	9.54846188454828e-233	0	MT-ATP6
FXR1	1.07520246068939e-233	0.561050830380709	0.606	0.308	3.510751074643e-229	0	FXR1
MRPL12	2.85857581377124e-233	0.351554959504026	0.313	0.084	9.33382174712586e-229	0	MRPL12
SDC1	3.52462486729268e-231	0.35464162382298	0.521	0.205	1.15086051166841e-226	0	SDC1
PHB2	5.33405944134872e-229	0.464925022923059	0.458	0.184	1.74167708878919e-224	0	PHB2
SEM1	2.04355192962767e-228	0.497816444250143	0.583	0.288	6.67260576062026e-224	0	SEM1
LSR	1.81647525498727e-227	0.382434655831958	0.402	0.137	5.93115500258444e-223	0	LSR
NME1	4.04083671305231e-225	0.385590026728302	0.419	0.153	1.31941400354584e-220	0	NME1
DSP	2.56520704161736e-222	0.678039338102039	0.544	0.255	8.37591403228899e-218	0	DSP
TK1	2.88841939335318e-222	0.369423980720654	0.268	0.064	9.43126700317681e-218	0	TK1
ANAPC11	9.54070269305055e-222	0.507578575267893	0.543	0.259	3.11523024333487e-217	0	ANAPC11
FSCN1	2.70612617288897e-221	0.599783098467272	0.41	0.155	8.83604317971706e-217	0	FSCN1
MT-ND5	9.69961935122233e-221	0.673101370577454	0.996	0.996	3.16711971056112e-216	0	MT-ND5
RP11-277P12.20	5.57573107006192e-218	0.325945684181306	0.251	0.056	1.82058770899662e-213	0	RP11-277P12.20
PDLIM1	3.24060798956955e-217	0.385839706376578	0.44	0.166	1.05812332075425e-212	0	PDLIM1
MDK	3.57891634193091e-216	0.408557337082309	0.415	0.152	1.16858776396728e-211	0	MDK
SNHG6	2.27894606562785e-214	0.522409782923499	0.65	0.353	7.44121469348804e-210	0	SNHG6
DAPL1	2.49269942659431e-214	0.343118146995765	0.257	0.06	8.13916216771573e-210	0	DAPL1
BEX3	3.17770971344538e-214	0.423104596534846	0.432	0.169	1.03758577563418e-209	0	BEX3
AHCY	1.84040384865051e-212	0.356364674321019	0.331	0.102	6.00928664661364e-208	0	AHCY
P4HB	9.0297080332223e-212	0.488971656259508	0.685	0.375	2.94838026700775e-207	0	P4HB
TKT	9.5789245855199e-210	0.394272389437651	0.458	0.188	3.12771045566396e-205	0	TKT
GPNMB	4.92287184024329e-209	0.408114751477156	0.404	0.148	1.60741611327624e-204	0	GPNMB
PTPRF	2.54269155772345e-208	0.318136807752465	0.308	0.089	8.3023964742786e-204	0	PTPRF
PRDX5	1.84204645349953e-207	0.462951119327081	0.622	0.329	6.01465007996665e-203	0	PRDX5
GPX2	1.58269523526015e-205	0.358088696493052	0.273	0.07	5.16781648217146e-201	0	GPX2
RP11-864N7.2	1.62055078573892e-205	0.711369075682249	0.699	0.475	5.29142242559474e-201	0	RP11-864N7.2
MT-ND2	2.09509164357195e-204	0.621463677864321	0.997	0.996	6.84089323459113e-200	0	MT-ND2
C14orf156	3.23351399758379e-204	0.349396176551571	0.317	0.097	1.05580699049106e-199	0	C14orf156
RP1-17K7.2	5.54333405255302e-202	0.591643035374169	0.633	0.355	1.81000943483961e-197	0	RP1-17K7.2
RPS8	1.22664329181809e-201	0.432807369577225	0.976	0.945	4.00523567644444e-197	0	RPS8
PKP3	1.4181637878404e-200	0.320999051087859	0.353	0.117	4.63058840005648e-196	0	PKP3
PTHLH	5.69041511514105e-198	0.396450072625477	0.279	0.077	1.85803434339585e-193	0	PTHLH
RPS18	1.10162857408647e-197	0.540411840329596	0.982	0.926	3.59703762010713e-193	0	RPS18
BLVRB	1.22625969860114e-196	0.348265277215354	0.354	0.122	4.00398316787243e-192	0	BLVRB
RPS2	1.71258436397279e-196	0.515927019175523	0.975	0.949	5.59193046524394e-192	0	RPS2
LDHB	2.56728757447005e-194	0.550714269354663	0.586	0.32	8.38270738815962e-190	0	LDHB
RP5-882O7.1	9.43075068763921e-194	0.567960592017259	0.594	0.323	3.07932871452795e-189	0	RP5-882O7.1
FAM213A	1.13944774354337e-190	0.362568123878767	0.304	0.095	3.72052477221781e-186	0	FAM213A
RP5-1052M9.1	4.12070335577981e-190	0.775801613471744	0.774	0.7	1.34549205972922e-185	0	RP5-1052M9.1
RPS20	7.75319862219269e-190	0.531844159997237	0.984	0.959	2.53157441411836e-185	0	RPS20
S100A6	2.19682614835058e-188	0.386948645425697	0.955	0.839	7.17307673959431e-184	0	S100A6
NDUFB9	9.03361927634129e-188	0.384715480723912	0.506	0.238	2.94965736611096e-183	0	NDUFB9
MT-CYB	1.1050672178761e-187	0.512798425654479	0.999	0.998	3.60826547980906e-183	0	MT-CYB
DSC3	1.41065937318382e-186	0.362359140257749	0.296	0.09	4.60608498531981e-182	0	DSC3
MLF2	1.53071097878138e-186	0.404878022760979	0.484	0.22	4.99807748791698e-182	0	MLF2
COX8A	4.57061519800676e-183	0.499745642521327	0.691	0.432	1.49239727445317e-178	0	COX8A
COMT	1.74806939588371e-181	0.375060896240637	0.415	0.173	5.70779619143948e-177	0	COMT
ACTL6A	1.15371818840767e-180	0.31321284011495	0.286	0.088	3.76712062878871e-176	0	ACTL6A
LAMTOR4	3.67098440398324e-180	0.433750181635198	0.47	0.219	1.19864982758861e-175	0	LAMTOR4
ATN1	3.9985615418493e-180	0.481408131471531	0.53	0.264	1.30561031464463e-175	0	ATN1
RP11-372E1.1	4.56417381772249e-180	0.316635584899601	0.315	0.105	1.49029403496275e-175	0	RP11-372E1.1
RP11-226L15.1	1.12626601970182e-178	0.614167119771878	0.655	0.417	3.67748380753039e-174	0	RP11-226L15.1
AHNAK2	7.69593881884787e-178	0.39573826896333	0.281	0.087	2.51287794313021e-173	0	AHNAK2
PPP1R14B	3.59320744547831e-177	0.344107701489851	0.415	0.175	1.17325409509758e-172	0	PPP1R14B
PTMS	1.3422904624339e-176	0.652567574061435	0.698	0.484	4.38284681793916e-172	0	PTMS
B3GNT5	3.2779387479819e-176	0.330939600402706	0.362	0.134	1.07031255999105e-171	0	B3GNT5
LGALS7	4.15911169855164e-174	0.310279083477398	0.262	0.074	1.35803315181108e-169	0	LGALS7
PARL	1.91087251206332e-172	0.365515208534896	0.368	0.144	6.23938092638916e-168	0	PARL
RPS7	8.32468621328247e-172	0.489665258253166	0.851	0.692	2.71817654236099e-167	0	RPS7
MT-CO1	1.56143143466337e-171	0.526636940458548	0.999	0.999	5.09838592046282e-167	0	MT-CO1
EIF3K	2.99443840765603e-170	0.45322464450993	0.611	0.354	9.77744028867847e-166	0	EIF3K
C14orf2	1.94050040715961e-167	0.389744875560694	0.446	0.201	6.33612192945755e-163	0	C14orf2
AC016739.2	1.76573802816371e-166	0.684623346890741	0.725	0.561	5.76548780956016e-162	0	AC016739.2
MT-ND1	4.7719067183606e-166	0.487158420684252	0.992	0.988	1.5581229816791e-161	0	MT-ND1
RPL29	2.18894034587192e-165	0.413868575914456	0.933	0.828	7.14732801734098e-161	0	RPL29
ATP5H	2.19879054504433e-165	0.352394649697737	0.369	0.147	7.17949088767876e-161	0	ATP5H
PLEC	2.39299117683055e-164	0.383847361278149	0.439	0.196	7.81359479058713e-160	0	PLEC
RP11-818F20.1	1.59406821404265e-163	0.409249736560862	0.477	0.229	5.20495153249205e-159	0	RP11-818F20.1
CYC1	3.15773509895971e-163	0.318340493408574	0.35	0.137	1.03106366451233e-158	0	CYC1
RPLP0P2	7.71914409694997e-163	0.479762094010477	0.498	0.257	2.52045493053611e-158	0	RPLP0P2
LAMA5	4.60222109139821e-162	0.322571897905788	0.302	0.104	1.50271723076334e-157	0	LAMA5
RP5-857K21.8	7.72488050074901e-162	0.595875431370521	0.631	0.385	2.52232798110457e-157	0	RP5-857K21.8
MTRNR2L12	6.25193766980765e-161	0.55856437092125	0.615	0.353	2.04138268794559e-156	0	MTRNR2L12
YEATS2	1.51263771590121e-160	0.292081437862164	0.289	0.097	4.93906466996064e-156	0	YEATS2
CTB-36O1.5	2.06302683598269e-159	0.403435930226189	0.39	0.166	6.73619522485069e-155	0	CTB-36O1.5
LAD1	3.07595535034282e-159	0.279405741612449	0.342	0.128	1.00436094099394e-154	0	LAD1
CTD-2503O16.2	1.48336979885253e-158	0.470567350644781	0.56	0.307	4.84349906721327e-154	0	CTD-2503O16.2
CAV1	7.49929081559758e-158	0.402396016240763	0.301	0.106	2.44866843710892e-153	0	CAV1
RP11-120B7.1	4.16932438237898e-156	0.619330778955323	0.715	0.551	1.36136779733439e-151	0	RP11-120B7.1
ATP5J2	4.52967862248459e-156	0.396371212802547	0.455	0.217	1.47903066381367e-151	0	ATP5J2
MRPL47	3.2511371903748e-155	0.330397491914338	0.347	0.139	1.06156131540118e-150	0	MRPL47
RP11-158M2.6	6.15179081253106e-155	0.357244574721688	0.399	0.174	2.00868273610764e-150	0	RP11-158M2.6
COX5B	7.76254889545733e-155	0.373868680650952	0.646	0.382	2.53462746534473e-150	0	COX5B
GPI	8.75069788687883e-155	0.3972416972606	0.55	0.293	2.85727787402367e-150	0	GPI
SNRPG	1.16719083604962e-154	0.388873534044212	0.522	0.277	3.81111151786923e-150	0	SNRPG
RP11-83J16.1	1.69577389257426e-154	0.275633604784853	0.287	0.098	5.53704091403348e-150	0	RP11-83J16.1
LA16c-358B7.2	1.53076569248883e-153	0.394857973461947	0.466	0.229	4.99825613911452e-149	0	LA16c-358B7.2
KRT14	2.76756795615173e-152	1.64872602120849	0.482	0.281	9.03666289042664e-148	0	KRT14
SMC6	7.24726728483593e-152	0.31885781606551	0.285	0.1	2.36637771384463e-147	0	SMC6
EIF2S2	9.40249015388836e-152	0.413407578411808	0.661	0.404	3.07010108504763e-147	0	EIF2S2
PPIA	2.7240481038288e-151	0.50759150607813	0.943	0.837	8.89456186862179e-147	0	PPIA
RPS2L1	3.30892273460495e-151	0.436899967621719	0.458	0.226	1.08042945130321e-146	0	RPS2L1
RP5-862P8.1	4.44121100421309e-151	0.466904726580864	0.527	0.292	1.45014421709566e-146	0	RP5-862P8.1
RPL27AP	1.1185073863157e-150	0.483740536092713	0.583	0.34	3.65215031779804e-146	0	RPL27AP
AC091633.2	4.68655854011822e-150	0.4092385775752	0.525	0.278	1.5302550945194e-145	0	AC091633.2
KLF5	1.29593893241648e-149	0.29812671069508	0.372	0.153	4.2314998021263e-145	0	KLF5
JUP	2.35284733139712e-149	0.289389988345756	0.507	0.241	7.68251710647787e-145	0	JUP
RP5-857K21.7	4.06153430996082e-148	0.393487414014112	0.443	0.211	1.32617218288841e-143	0	RP5-857K21.7
ITGA6	8.43791921137087e-147	0.754403470528166	0.285	0.11	2.75514938089682e-142	0	ITGA6
FABP5	1.11523789297598e-146	0.386276996952792	0.661	0.399	3.64147476814518e-142	0	FABP5
MT-RNR1	5.87777130614297e-146	0.633419292041376	0.998	0.998	1.9192098868818e-141	0	MT-RNR1
APOL1	1.28210410748456e-145	0.31280121389716	0.479	0.231	4.18632633175859e-141	0	APOL1
TPI1	2.67304539787717e-145	0.482998395324546	0.846	0.675	8.72802783314854e-141	0	TPI1
CKAP4	1.12030994723704e-144	0.277882921745193	0.298	0.11	3.65803603971838e-140	0	CKAP4
USMG5	1.39622724096708e-144	0.336311222960702	0.366	0.157	4.5589611872057e-140	0	USMG5
MRPL51	2.01521334125344e-144	0.342696699159187	0.407	0.19	6.58007460186074e-140	0	MRPL51
ACTN4	2.09158097481637e-144	0.402079997905733	0.744	0.477	6.8294301989704e-140	0	ACTN4
RPLP0	5.02506365640759e-144	0.453371483029167	0.858	0.717	1.64078378509021e-139	0	RPLP0
RPS20P35	1.63994810960663e-143	0.430849497474009	0.521	0.284	5.35475856748756e-139	0	RPS20P35
CTB-63M22.1	3.8693308012574e-142	0.426780081534192	0.458	0.235	1.26341389322657e-137	0	CTB-63M22.1
COX6C	3.88359808558949e-141	0.43619063399064	0.76	0.54	1.26807244690668e-136	0	COX6C
LAMP3	1.99327573306355e-140	0.320484383672747	0.297	0.111	6.50844392359912e-136	0	LAMP3
AC079922.2	2.37741988832324e-139	0.491198029764307	0.605	0.38	7.76275141935306e-135	0	AC079922.2
CLSTN1	1.58453701213889e-138	0.279865433932598	0.295	0.112	5.1738302520359e-134	0	CLSTN1
NDUFA1	3.28520530907221e-138	0.392154831864832	0.702	0.452	1.07268523751826e-133	0	NDUFA1
RPLP1	3.87336345930117e-138	0.411397864835215	0.995	0.988	1.26473063673102e-133	0	RPLP1
SEPP1	4.9581035986846e-137	0.286763739792548	0.27	0.094	1.61891998704249e-132	0	SEPP1
CAPN1	3.5567974738772e-136	0.313399622022318	0.448	0.218	1.16136551117038e-131	0	CAPN1
RPL27A	1.64517035782704e-135	0.42307207456562	0.988	0.976	5.37181025237684e-131	0	RPL27A
MT-ND3	1.22315946765359e-134	0.412196382612239	0.998	0.985	3.99386029378249e-130	0	MT-ND3
NDUFS8	1.2748402038107e-134	0.295172713752885	0.388	0.179	4.1626082334827e-130	0	NDUFS8
RPL37A	2.29645695141292e-134	0.35925440221202	0.983	0.964	7.49839123775347e-130	0	RPL37A
RPS4X	3.13187880560731e-134	0.426046070720459	0.875	0.731	1.0226210676069e-129	0	RPS4X
RP1-72A23.3	1.48156621204482e-133	0.391530058569765	0.538	0.298	4.83760999556875e-129	0	RP1-72A23.3
NUCKS1	4.63793741848986e-132	0.439971495079706	0.627	0.39	1.51437932588531e-127	0	NUCKS1
COX6A1	2.53321350669405e-130	0.403348713223934	0.654	0.426	8.27144874205741e-126	0	COX6A1
RP11-448G4.2	2.66323608391034e-130	0.317626881507298	0.398	0.187	8.69599846118406e-126	0	RP11-448G4.2
TXNDC17	3.12354436526369e-130	0.349975610124088	0.406	0.2	1.0198997061459e-125	0	TXNDC17
CCDC137	4.42482093081801e-129	0.264164209971656	0.307	0.124	1.4447925303307e-124	0	CCDC137
RP11-475C16.1	6.59153717758694e-129	0.554994405268655	0.732	0.602	2.15226871922569e-124	0	RP11-475C16.1
COX7B	2.46060489735047e-128	0.353404476603993	0.606	0.367	8.03436711082876e-124	0	COX7B
FAM162A	3.23844641379629e-128	0.300719782700743	0.34	0.146	1.05741752303276e-123	0	FAM162A
CBR1	3.21082525620052e-127	0.253555498708666	0.272	0.102	1.04839866265459e-122	0	CBR1
RP11-364L4.1	1.01686213706088e-126	0.258518980894297	0.301	0.119	3.32025824993118e-122	0	RP11-364L4.1
RPS2P46	1.23035544030021e-126	0.294917071537307	0.349	0.154	4.01735658366824e-122	0	RPS2P46
EIF6	4.15653225401327e-126	0.351076540886693	0.531	0.3	1.35719091158041e-121	0	EIF6
BOLA2B	4.69302660141016e-126	0.265975012906502	0.293	0.116	1.53236704589244e-121	0	BOLA2B
TUBA1C	1.49827725332277e-125	0.386420370546057	0.595	0.359	4.89217488754951e-121	0	TUBA1C
TXN	1.17166829577575e-124	0.288300922972909	0.659	0.416	3.82573131936699e-120	0	TXN
ATP5I	1.21102527868497e-124	0.27144522416489	0.281	0.109	3.95423973996217e-120	0	ATP5I
BANF1	2.51895082284702e-124	0.363836201625211	0.465	0.254	8.22487822676008e-120	0	BANF1
ISG15	6.39178896754625e-124	0.38005821985985	0.695	0.453	2.0870469336832e-119	0	ISG15
RP11-390K5.1	1.59154128351337e-123	0.258757698723458	0.316	0.132	5.19670059892786e-119	0	RP11-390K5.1
PRKCSH	2.22147234134827e-123	0.277347834389515	0.366	0.169	7.25355148897037e-119	0	PRKCSH
PLXNB2	1.52617454065311e-122	0.253196290902762	0.277	0.107	4.98326511014055e-118	0	PLXNB2
SNRPD3	6.5123335585435e-122	0.318748037742104	0.495	0.272	2.12640715353562e-117	0	SNRPD3
MKI67	1.17145024312725e-121	0.374632022684707	0.258	0.095	3.82501933385909e-117	0	MKI67
HMGA1	1.28375220604461e-121	0.343428685719483	0.481	0.26	4.19170770317686e-117	0	HMGA1
LRRC75A-AS1	1.47111022742794e-121	0.33978225490457	0.622	0.379	4.8034691145977e-117	0	LRRC75A-AS1
TBL1XR1	2.15690008520845e-121	0.348710105796938	0.452	0.239	7.04271015822263e-117	0	TBL1XR1
RP5-857K21.10	1.63032604277629e-120	0.800155543581149	0.759	0.687	5.32334059487314e-116	0	RP5-857K21.10
IGSF9	2.52709884516893e-120	0.256025810370977	0.29	0.116	8.25148314924561e-116	0	IGSF9
SREBF1	6.44162241767036e-120	0.28361216920938	0.303	0.126	2.10331855181773e-115	0	SREBF1
SNRPF	1.34687576347874e-118	0.290018375489686	0.399	0.197	4.39781874291077e-114	0	SNRPF
RPS7P1	3.04164057351386e-118	0.250552038935552	0.316	0.134	9.93156480063746e-114	0	RPS7P1
MT1X	6.27941575683276e-118	0.367191335664901	0.353	0.166	2.05035483292103e-113	0	MT1X
PSMC4	2.28836481706074e-117	0.288654176168221	0.397	0.197	7.47196880066671e-113	0	PSMC4
SLC2A1	6.10668014652704e-117	0.271870589601635	0.326	0.142	1.99395320144401e-112	0	SLC2A1
MT2A	8.96848562126961e-117	0.833597769450195	0.639	0.418	2.92838992505695e-112	0	MT2A
RPL39	1.58441949543369e-116	0.444143947291965	0.934	0.908	5.17344653649008e-112	0	RPL39
NDUFB5	1.32228558946114e-115	0.284867167478495	0.293	0.124	4.31752690670852e-111	0	NDUFB5
PLP2	2.32803088163779e-115	0.280918700407583	0.446	0.233	7.60148643472373e-111	0	PLP2
TSPO	7.64715216418949e-115	0.304537326821631	0.573	0.34	2.49694812465115e-110	0	TSPO
MTRNR2L1	1.68102961427078e-114	0.42795311592074	0.49	0.269	5.48889789651696e-110	0	MTRNR2L1
CCT3	2.48109493864294e-114	0.284261714814729	0.466	0.252	8.10127119365691e-110	0	CCT3
MT-ND4L	2.5100725006716e-114	0.459616037834407	0.926	0.874	8.1958887291929e-110	0	MT-ND4L
TCEAL9	5.90973450093141e-113	0.253188886343586	0.357	0.166	1.92964650924412e-108	0	TCEAL9
NFE2L1	6.47973377229484e-113	0.263894662646613	0.382	0.186	2.11576267132971e-108	0	NFE2L1
SIVA1	9.74206283710941e-113	0.277036625459474	0.361	0.173	3.18097835757296e-108	0	SIVA1
DDT	1.0238914911957e-111	0.290145258376198	0.39	0.198	3.34321049705221e-107	0	DDT
GAS5	1.23959371445352e-111	0.347846393912855	0.644	0.416	4.04752139643364e-107	0	GAS5
RPL35A	1.76701751892095e-111	0.355314300004264	0.961	0.926	5.76966560278069e-107	0	RPL35A
EIF5AL1	3.0069629140324e-111	0.271776487580525	0.364	0.174	9.8183353068986e-107	0	EIF5AL1
RP11-122C9.1	4.76751471959306e-111	0.52406258071017	0.575	0.385	1.55668890624153e-106	0	RP11-122C9.1
DCUN1D1	4.98038406293009e-111	0.263154254462834	0.312	0.138	1.62619500422793e-106	0	DCUN1D1
IFITM3	8.33424449781103e-111	0.275878560003606	0.868	0.691	2.72129751342526e-106	0	IFITM3
EIF5A	3.07949892144473e-109	0.260472931916226	0.415	0.216	1.00551798783013e-104	0	EIF5A
RP11-234A1.1	3.29322969855973e-109	0.37830459257332	0.569	0.352	1.07530536117372e-104	0	RP11-234A1.1
PTTG1	3.96454580586853e-109	0.288695670680799	0.348	0.164	1.29450349653219e-104	0	PTTG1
ERH	4.07639937499727e-109	0.27058651460297	0.437	0.232	1.33102592392411e-104	0	ERH
PKM	4.85548982987694e-108	0.386331829450257	0.757	0.559	1.58541453925142e-103	0	PKM
UQCRC1	6.70323596632756e-108	0.25461140498854	0.315	0.144	2.18874060772528e-103	0	UQCRC1
HES1	5.85374625792134e-107	0.253439495665924	0.437	0.226	1.91136522813647e-102	0	HES1
SSBP1	2.58397014056942e-104	0.286961193070431	0.418	0.225	8.43717930298728e-100	0	SSBP1
SYNGR2	4.32608763886644e-104	0.319814812460633	0.473	0.274	1.41255413584267e-99	0	SYNGR2
RP11-17A4.1	1.94903005345293e-103	0.363617629625883	0.573	0.36	6.36397293053451e-99	0	RP11-17A4.1
RP11-108B14.4	1.88174160168037e-102	0.279383948964469	0.385	0.196	6.14426267780675e-98	0	RP11-108B14.4
SNHG1	4.40498747347072e-102	0.302145129742609	0.416	0.221	1.43831650983766e-97	0	SNHG1
CENPF	7.31240560533188e-102	0.504477413111973	0.264	0.112	2.38764667825297e-97	0	CENPF
CPNE1	2.97301686197521e-101	0.303944953128464	0.474	0.273	9.70749465772147e-97	0	CPNE1
ALYREF	4.55869775486255e-101	0.275726457119875	0.38	0.195	1.48850599091772e-96	0	ALYREF
CAPNS1	2.36268019719663e-100	0.290341365365765	0.574	0.359	7.71462337988643e-96	0	CAPNS1
RPL35AP30	3.33753572703615e-100	0.255604391367641	0.379	0.191	1.08977216559184e-95	0	RPL35AP30
CTD-3035D6.1	5.34021129965772e-100	0.265040433115491	0.378	0.191	1.74368579356424e-95	0	CTD-3035D6.1
TMEM147	1.72355454479565e-99	0.273503929446439	0.363	0.186	5.62775029966674e-95	0	TMEM147
MZT2B	6.12678440721123e-98	0.279811516018211	0.417	0.229	2.00051764464261e-93	0	MZT2B
AC007969.5	2.3991296794929e-97	0.413521130117083	0.654	0.459	7.83363822948023e-93	0	AC007969.5
U2SURP	5.53973015538201e-97	0.280575522726382	0.438	0.245	1.80883269033533e-92	0	U2SURP
RPL24	9.60132116878662e-96	0.343096946363548	0.901	0.801	3.13502338803221e-91	0	RPL24
ECH1	6.25070449803924e-94	0.280285495162847	0.397	0.218	2.04098003269977e-89	0	ECH1
ELF3	7.095210230146e-94	0.255615054778878	0.418	0.219	2.31672804434727e-89	0	ELF3
SNHG3	1.3943350581096e-93	0.272509761903155	0.263	0.116	4.55278283173947e-89	0	SNHG3
RPL18A	1.10308208410701e-92	0.339668101820343	0.894	0.814	3.60178362102619e-88	0	RPL18A
UQCRH	3.08804064440818e-92	0.296474926124016	0.59	0.388	1.00830703121216e-87	0	UQCRH
RPL7A	1.06196641357099e-91	0.301685333108848	0.847	0.708	3.46753273359199e-87	0	RPL7A
EEF1DP1	2.22876970146727e-91	0.270964250545904	0.44	0.248	7.27737882923094e-87	0	EEF1DP1
OTUB1	2.72773929518756e-91	0.279434130534272	0.394	0.218	8.90661434664643e-87	0	OTUB1
ID1	7.01284621795259e-91	0.25395099896534	0.435	0.236	2.28983454708588e-86	0	ID1
RNF7	4.79443159659692e-90	0.253538589137257	0.395	0.216	1.56547780492083e-85	0	RNF7
FTHL10	4.59022515285533e-89	0.384794297983586	0.738	0.611	1.49880031691032e-84	0	FTHL10
RP11-478C6.4	3.0393787626286e-88	0.277349849766256	0.424	0.24	9.9241795357349e-84	0	RP11-478C6.4
RPL7	1.93067531757402e-82	0.385538264816263	0.792	0.671	6.30404104694269e-78	0	RPL7
ATP5G3	2.42003141184406e-82	0.270827563842424	0.404	0.228	7.90188656595321e-78	0	ATP5G3
FAU	3.33698638876443e-82	0.296686424514736	0.954	0.917	1.08959279565936e-77	0	FAU
RP11-371A22.1	4.58182695223349e-82	0.272258012065923	0.363	0.199	1.49605813644328e-77	0	RP11-371A22.1
RP11-159C21.4	3.83839258000376e-80	0.289530743802022	0.499	0.314	1.25331194522283e-75	0	RP11-159C21.4
NEAT1	1.26786232450702e-79	0.751751844462373	0.615	0.465	4.13982406198033e-75	0	NEAT1
ENO1	3.01109025910406e-79	0.283171603733446	0.725	0.542	9.83181191402659e-75	0	ENO1
PSMB1	6.29940484983059e-78	0.28297921728674	0.544	0.363	2.05688167156668e-73	0	PSMB1
AL162151.1	1.03847899437766e-77	0.330924401800697	0.572	0.39	3.39084161244195e-73	0	AL162151.1
TRMT112	1.77520943596441e-77	0.279050976174244	0.569	0.383	5.79641385031099e-73	0	TRMT112
RPL37AP1	2.38685651068996e-77	0.27339936613732	0.513	0.323	7.79356387870486e-73	0	RPL37AP1
ACTN1	5.84054145748744e-76	0.274057418034037	0.313	0.167	1.9070535966988e-71	0	ACTN1
SEC62	1.00032873414743e-74	0.261783423712585	0.535	0.349	3.26627338273818e-70	0	SEC62
RPL15P3	3.65432699335758e-72	0.273777990441408	0.547	0.363	1.19321084987112e-67	0	RPL15P3
SMC4	1.23014492626791e-69	0.26104364421611	0.386	0.226	4.01666921324997e-65	0	SMC4
ACTG1	1.37562566524818e-69	0.302355005408908	0.959	0.928	4.49169292216835e-65	0	ACTG1
RPL3	3.44235591368408e-66	0.27451836556897	0.901	0.844	1.12399805293613e-61	0	RPL3
RPL41	6.14818819282766e-65	0.467116180909032	0.808	0.803	2.00750640872209e-60	0	RPL41
S100A10	1.29080768068004e-64	0.432340812514684	0.721	0.575	4.21474523895646e-60	0	S100A10
RP5-857K21.6	5.19242980132063e-63	0.460825778038197	0.602	0.449	1.69543217872721e-58	0	RP5-857K21.6
RPL30	1.00294281310906e-62	0.305200297945132	0.927	0.934	3.2748088733637e-58	0	RPL30
TMEM258	2.20168227854218e-61	0.259029524026935	0.547	0.387	7.18893297589593e-57	0	TMEM258
SERF2	2.60517475922077e-61	0.276654761128274	0.91	0.823	8.50641662380766e-57	0	SERF2
CHCHD2	2.16685446042025e-59	0.260295481576116	0.648	0.487	7.0752131841642e-55	0	CHCHD2
PPIAL3	4.97121999579563e-58	0.296611802203868	0.399	0.257	1.62320275302719e-53	0	PPIAL3
MT-ATP8	9.40219972572179e-57	0.313483414701446	0.933	0.909	3.07000625444268e-52	0	MT-ATP8
SNORD3A	1.46475208433848e-56	0.45720853989376	0.395	0.263	4.782708505782e-52	0	SNORD3A
LIMA1	1.93973271634549e-56	0.40441017672809	0.316	0.198	6.33361526541128e-52	0	LIMA1
BST2	2.22233024229377e-55	0.274109874469869	0.502	0.351	7.25635270713761e-51	0	BST2
TMSB10	2.44180284555937e-55	0.263860039427704	0.994	0.987	7.97297465132044e-51	0	TMSB10
RP5-857K21.9	3.53535996106188e-49	0.367280456628805	0.76	0.682	1.15436573448593e-44	0	RP5-857K21.9
KTN1	2.5236056165631e-39	0.72957960376302	0.544	0.446	8.24007705920183e-35	0	KTN1
MT-CO3	6.20042956171251e-38	0.295261319361294	0.983	0.989	2.02456426049037e-33	0	MT-CO3
SYNE2	5.06092169661952e-36	0.367999010424791	0.389	0.287	1.65249215238021e-31	0	SYNE2
CBX3	8.67433414900402e-24	0.303585124649824	0.522	0.427	2.83234358633279e-19	0	CBX3
NCL	7.43993260395232e-06	0.265580564942738	0.645	0.613	0.242928679384251	0	NCL
CCL5	0	2.79592985616812	0.795	0.154	0	1	CCL5
GNLY	0	2.6469788668791	0.547	0.102	0	1	GNLY
CXCL13	0	1.87367894895961	0.41	0.07	0	1	CXCL13
GZMA	0	1.78748377472769	0.546	0.073	0	1	GZMA
SRGN	0	1.64339604829441	0.947	0.417	0	1	SRGN
NKG7	0	1.5868898008864	0.561	0.069	0	1	NKG7
TRBC2	0	1.54815849226859	0.835	0.271	0	1	TRBC2
CXCR4	0	1.53974395593641	0.576	0.172	0	1	CXCR4
GZMB	0	1.48321945691589	0.505	0.069	0	1	GZMB
TNFAIP3	0	1.45960559220657	0.692	0.287	0	1	TNFAIP3
BTG1	0	1.35445829560995	0.93	0.552	0	1	BTG1
CD2	0	1.31839633566186	0.678	0.181	0	1	CD2
HSPA8	0	1.26841022296627	0.841	0.52	0	1	HSPA8
PTPRC	0	1.24403704097386	0.796	0.265	0	1	PTPRC
CREM	0	1.22753000310021	0.587	0.189	0	1	CREM
CD3D	0	1.21978364113352	0.647	0.155	0	1	CD3D
DUSP4	0	1.17602931964088	0.5	0.142	0	1	DUSP4
KLF6	0	1.0965381834323	0.72	0.391	0	1	KLF6
UBC	0	1.08754127726394	0.931	0.856	0	1	UBC
CD3E	0	1.06246684541366	0.614	0.149	0	1	CD3E
TRAC	0	1.05655205761532	0.657	0.191	0	1	TRAC
CD52	0	1.05373655746356	0.652	0.222	0	1	CD52
CD3G	0	1.00628175415001	0.47	0.109	0	1	CD3G
MYADM	0	0.963732962721607	0.48	0.148	0	1	MYADM
HLA-B	0	0.960286830949522	0.989	0.96	0	1	HLA-B
TSC22D3	0	0.952486554342793	0.552	0.199	0	1	TSC22D3
HLA-C	0	0.951807482191337	0.948	0.746	0	1	HLA-C
IFITM2	0	0.946005429197229	0.689	0.309	0	1	IFITM2
CNOT6L	0	0.931267956394995	0.495	0.131	0	1	CNOT6L
CD8A	0	0.898898922895003	0.385	0.036	0	1	CD8A
IFNG	0	0.889647494209511	0.294	0.041	0	1	IFNG
SARAF	0	0.88329597159844	0.576	0.225	0	1	SARAF
TMSB4X	0	0.880323784119962	0.999	0.929	0	1	TMSB4X
SAMSN1	0	0.876149763787632	0.568	0.176	0	1	SAMSN1
ITM2A	0	0.834073256693154	0.458	0.126	0	1	ITM2A
IL32	0	0.765006209593975	0.718	0.235	0	1	IL32
ALOX5AP	0	0.760598089583619	0.452	0.109	0	1	ALOX5AP
CD7	0	0.756922676070897	0.484	0.114	0	1	CD7
CD96	0	0.745350110550596	0.424	0.067	0	1	CD96
ETS1	0	0.688994609764138	0.476	0.147	0	1	ETS1
B2M	0	0.682662703372335	1	0.997	0	1	B2M
PDE4D	0	0.63311650661084	0.325	0.06	0	1	PDE4D
PRF1	0	0.614439169253327	0.278	0.028	0	1	PRF1
PTPN22	0	0.571316567069246	0.313	0.058	0	1	PTPN22
ZFP36L2	6.20900939516178e-305	1.06063735451713	0.588	0.275	2.02736574770822e-300	1	ZFP36L2
JUND	5.81301300124108e-302	1.02238424852262	0.79	0.555	1.89806500516524e-297	1	JUND
WIPF1	5.2178064690507e-301	0.687336563473111	0.442	0.136	1.70371816827443e-296	1	WIPF1
FYB1	8.75537921535194e-300	0.744942501996803	0.499	0.167	2.85880642139671e-295	1	FYB1
LAG3	1.095414032098e-299	0.59069462447568	0.295	0.054	3.57674589760638e-295	1	LAG3
RUNX3	1.82509000438342e-299	0.792042608845342	0.539	0.201	5.95928388231275e-295	1	RUNX3
ADGRE5	2.73325486041552e-297	0.777800541352716	0.453	0.149	8.92462377022877e-293	1	ADGRE5
RGS1	1.29114460933914e-296	0.899106045266333	0.564	0.21	4.21584537841416e-292	1	RGS1
CALM1	2.02535661627036e-290	0.760867344615322	0.941	0.775	6.61319442344599e-286	1	CALM1
EEF1A1	7.24210169118586e-290	0.885676130080138	0.975	0.942	2.36469104420601e-285	1	EEF1A1
HSP90AB1	1.61553383940816e-279	0.93471282236065	0.96	0.893	5.27504109243554e-275	1	HSP90AB1
RPL23A	1.62835433486632e-276	0.771670392582116	0.863	0.708	5.31690257420549e-272	1	RPL23A
STK17B	4.10639391734888e-270	0.691612287502581	0.527	0.205	1.34081974189276e-265	1	STK17B
ARL4C	6.45034579316092e-256	0.91557182043778	0.565	0.271	2.1061669083829e-251	1	ARL4C
IKZF3	2.92288119355688e-255	0.531681544330525	0.299	0.066	9.54379167320191e-251	1	IKZF3
MCL1	4.35190968770028e-255	0.969620633597493	0.622	0.352	1.4209855512279e-250	1	MCL1
CD69	1.58628282636263e-253	0.769072261993969	0.393	0.119	5.17953068463925e-249	1	CD69
DUSP2	5.82001257796415e-253	0.770644553354027	0.431	0.149	1.90035050695685e-248	1	DUSP2
FYN	3.07004054321743e-251	0.583022652446224	0.394	0.121	1.00242963817136e-246	1	FYN
YPEL5	4.14012285398111e-250	0.843400417167876	0.483	0.2	1.35183291428191e-245	1	YPEL5
VIM	2.81295101204615e-247	0.763250260430292	0.766	0.396	9.18484764453308e-243	1	VIM
HLA-E	2.81397537161324e-247	0.726757575150401	0.881	0.696	9.18819238339156e-243	1	HLA-E
SPOCK2	1.47592652769669e-246	0.716769800948126	0.425	0.142	4.81919529823524e-242	1	SPOCK2
EMB	7.50022179354311e-246	0.488445541048469	0.301	0.07	2.4489724200277e-241	1	EMB
ARHGDIB	9.09133526540373e-246	0.69643677412565	0.61	0.288	2.96850279085963e-241	1	ARHGDIB
FAM107B	6.90993343730904e-243	0.764115896572501	0.495	0.203	2.25623146595015e-238	1	FAM107B
LAPTM5	2.52353673818377e-242	0.524795854539251	0.548	0.219	8.23985215751764e-238	1	LAPTM5
CLEC2D	4.76817927044598e-242	0.594752834629081	0.403	0.133	1.55690589538602e-237	1	CLEC2D
HCST	6.82407564481676e-237	0.567058965010362	0.405	0.132	2.22819717954557e-232	1	HCST
DNAJA1	8.86947586592553e-231	0.893739758632623	0.784	0.593	2.89606125974201e-226	1	DNAJA1
S100A4	2.21062704922728e-225	0.670614406667192	0.723	0.412	7.21813944113692e-221	1	S100A4
CYTIP	1.66205479807775e-224	0.513826497051106	0.357	0.105	5.42694132668347e-220	1	CYTIP
NR4A2	4.72980221626121e-224	0.853406229346934	0.388	0.133	1.54437501965361e-219	1	NR4A2
H3F3B	5.63130894591114e-224	0.717386013320724	0.969	0.9	1.8387349970189e-219	1	H3F3B
HLA-J	4.07188462190261e-223	0.632066980038872	0.465	0.182	1.32955176674364e-218	1	HLA-J
SLA	3.50946589336824e-222	0.608093865071099	0.355	0.108	1.1459108035026e-217	1	SLA
RPL13A	6.67959832873822e-222	0.57587341330232	0.989	0.942	2.1810224462996e-217	1	RPL13A
EIF1	1.05031110925773e-219	0.672935297726499	0.894	0.783	3.42947583394834e-215	1	EIF1
HSP90AA1	7.55180517253881e-219	0.881284332357709	0.982	0.941	2.46581542493737e-214	1	HSP90AA1
RP11-3P17.3	1.8540195204062e-218	0.909672535590752	0.727	0.541	6.05374453803031e-214	1	RP11-3P17.3
NR3C1	5.32043271955391e-212	0.715605027097971	0.406	0.157	1.73722769158874e-207	1	NR3C1
HLA-A	9.20823364607012e-212	0.611203143909675	0.989	0.955	3.00667245011482e-207	1	HLA-A
APOBEC3G	9.14957275577583e-208	0.432575287112626	0.275	0.068	2.98751849621592e-203	1	APOBEC3G
MBNL1	1.04029358395604e-200	0.72773098212569	0.566	0.316	3.39676661033325e-196	1	MBNL1
RPS3	9.03920108297701e-200	0.567990553490794	0.972	0.907	2.95147993761365e-195	1	RPS3
GNG2	3.43824839088938e-197	0.504132820543664	0.324	0.099	1.1226568645932e-192	1	GNG2
UBB	1.64251136253354e-195	0.621313765386035	0.942	0.841	5.36312810094452e-191	1	UBB
LCP1	5.21284254428992e-194	0.563009539097565	0.486	0.207	1.70209734756154e-189	1	LCP1
ID2	2.55828764382296e-192	0.882992959070124	0.611	0.359	8.35332081461072e-188	1	ID2
HSPH1	2.28811191251207e-191	0.968979408271634	0.647	0.435	7.47114301673441e-187	1	HSPH1
CDC42SE2	1.3774881847707e-190	0.484453997988407	0.344	0.115	4.4977744209133e-186	1	CDC42SE2
CD53	4.77346619086423e-187	0.498432612295012	0.374	0.135	1.55863218064099e-182	1	CD53
TNFRSF1B	7.07897261110786e-186	0.55509436492716	0.408	0.16	2.31142613697894e-181	1	TNFRSF1B
TPT1	1.06428513651675e-183	0.569360368055722	0.983	0.972	3.4751038277545e-179	1	TPT1
CCL4	1.7544300435628e-182	1.31313610038884	0.381	0.148	5.72856497824124e-178	1	CCL4
ARL6IP5	4.15622965416966e-182	0.644281137091189	0.563	0.304	1.35709210667948e-177	1	ARL6IP5
IL2RB	5.08829806376597e-182	0.437866804040651	0.267	0.071	1.66143108378087e-177	1	IL2RB
SLC7A5	3.06154576293044e-178	0.874867860005127	0.481	0.259	9.99655922512048e-174	1	SLC7A5
ELF1	3.27405461568176e-177	0.635969316972472	0.445	0.204	1.06904431311241e-172	1	ELF1
TIGIT	4.05777090190444e-177	0.51866196542909	0.35	0.122	1.32494335488984e-172	1	TIGIT
DDX3X	1.33600159970815e-172	0.721897248107946	0.517	0.28	4.36231242336706e-168	1	DDX3X
AKAP13	2.11480738003941e-171	0.651351211066858	0.488	0.251	6.90526905730467e-167	1	AKAP13
TGFB1	4.69196012559515e-171	0.525234516277642	0.316	0.111	1.53201882020933e-166	1	TGFB1
RGCC	9.28463442876593e-170	0.627228423983704	0.395	0.167	3.03161883368065e-165	1	RGCC
BIRC3	1.98837325761855e-169	0.549541739870065	0.46	0.203	6.4924363607761e-165	1	BIRC3
MSN	6.0857679971412e-169	0.667945911350358	0.528	0.3	1.98712496642655e-164	1	MSN
BRD2	2.43229388798955e-168	0.75556025115858	0.681	0.476	7.94192600306347e-164	1	BRD2
PPP2R5C	3.17452680078568e-168	0.592714949805939	0.43	0.203	1.03654649099254e-163	1	PPP2R5C
IL2RG	2.97278667431175e-167	0.548520324190916	0.444	0.204	9.70674304896274e-163	1	IL2RG
PTGER4	4.15366812061945e-167	0.497467222401949	0.251	0.07	1.35625571474466e-162	1	PTGER4
LSP1	1.94247342146171e-164	0.439056197353911	0.35	0.129	6.34256421575676e-160	1	LSP1
CST7	2.47147610088939e-156	0.350147144630731	0.268	0.08	8.06986376462404e-152	1	CST7
RBPJ	3.29319197335609e-155	0.594661492156874	0.416	0.194	1.07529304314023e-150	1	RBPJ
PTMA	1.01862493113537e-154	0.394898502767875	1	0.982	3.32601412514321e-150	1	PTMA
IDS	2.09140266458059e-150	0.535165857856551	0.388	0.174	6.82884798038854e-146	1	IDS
ZBTB1	4.4275515202857e-150	0.418911195678679	0.275	0.09	1.44568412240369e-145	1	ZBTB1
TMSB4XP4	1.85885814606334e-148	0.697550297612992	0.633	0.451	6.06954361852603e-144	1	TMSB4XP4
PTMAP5	1.55572583591962e-147	0.663761566469523	0.612	0.424	5.07975599944476e-143	1	PTMAP5
OAZ1	9.2780469758836e-147	0.569969101751035	0.834	0.749	3.02946789856551e-142	1	OAZ1
CSRNP1	1.60452882489605e-146	0.558408620327479	0.364	0.156	5.23910751905057e-142	1	CSRNP1
AKNA	5.24197690589867e-145	0.445447757168483	0.267	0.089	1.71161029931403e-140	1	AKNA
RAB27A	4.65229003092898e-144	0.395708071654098	0.264	0.087	1.51906574089893e-139	1	RAB27A
SLC38A1	2.97552250687662e-142	0.561619803147071	0.368	0.166	9.71567608945353e-138	1	SLC38A1
RPS25	8.93507630879173e-141	0.520574278639268	0.882	0.812	2.91748111634668e-136	1	RPS25
CD48	1.00805477250218e-137	0.351767976704453	0.253	0.081	3.29150044317411e-133	1	CD48
ARHGEF1	2.16391247344278e-137	0.382232496589592	0.279	0.098	7.06560700828536e-133	1	ARHGEF1
H2AFZ	8.1180878855615e-137	0.680520219441306	0.619	0.426	2.65071805639354e-132	1	H2AFZ
RGS2	3.20212864080788e-136	0.606814454480947	0.413	0.2	1.04555904379659e-131	1	RGS2
RPS3A	1.81432188073569e-135	0.477061525041553	0.914	0.814	5.92412380497819e-131	1	RPS3A
PER1	6.35426890901339e-135	0.43870041580344	0.28	0.103	2.07479588417105e-130	1	PER1
EZR	1.93283119649377e-134	0.709075089055432	0.635	0.472	6.31108042279146e-130	1	EZR
SLC2A3	1.90365702798131e-133	0.475570684317061	0.33	0.135	6.21582092776456e-129	1	SLC2A3
PIP4K2A	1.84786962047537e-131	0.364828667758647	0.26	0.09	6.03366388477616e-127	1	PIP4K2A
CLEC2B	3.08115991053589e-130	0.539572580027147	0.356	0.164	1.00606033398818e-125	1	CLEC2B
KMT2E	7.49777850865436e-130	0.553247850435595	0.531	0.325	2.44817463864582e-125	1	KMT2E
EVI2B	7.78635877495546e-130	0.368995303074931	0.295	0.11	2.54240186719846e-125	1	EVI2B
SLC38A2	1.0325384206832e-124	0.650439992364398	0.54	0.351	3.37144445121479e-120	1	SLC38A2
RPS27	2.42594223494665e-124	0.674064697941876	0.984	0.941	7.92118658554781e-120	1	RPS27
ZC3HAV1	2.63416138913693e-122	0.59584302659683	0.442	0.242	8.60106376780992e-118	1	ZC3HAV1
TERF2IP	1.60857276958919e-121	0.504593682247512	0.421	0.222	5.25231180726264e-117	1	TERF2IP
DDX5	5.53778371424736e-121	0.568641997731534	0.733	0.604	1.80819713837605e-116	1	DDX5
CD44	9.05096364387017e-121	0.646484879301366	0.604	0.453	2.95532064899649e-116	1	CD44
RPS15A	6.37199021870178e-120	0.453850568131941	0.934	0.848	2.08058224621051e-115	1	RPS15A
EVL	5.03866403965944e-116	0.354107671845859	0.281	0.111	1.6452245822296e-111	1	EVL
POLR2A	5.7533077923802e-116	0.476862080551998	0.337	0.159	1.87857006036798e-111	1	POLR2A
PDE4B	7.47133010559808e-115	0.358265672120103	0.266	0.1	2.43953870607988e-110	1	PDE4B
HECA	1.72993377396015e-114	0.405287158938798	0.272	0.108	5.6485797587347e-110	1	HECA
RPL21	8.80524991546616e-111	0.456994615667463	0.948	0.852	2.87509020239801e-106	1	RPL21
COTL1	1.68899528710094e-110	0.455936611790238	0.413	0.216	5.514907411442e-106	1	COTL1
TIPARP	4.3703707804972e-109	0.537672127409397	0.348	0.171	1.42701346724795e-104	1	TIPARP
SFPQ	1.00489699452763e-107	0.55782681048292	0.601	0.458	3.28118966653162e-103	1	SFPQ
CORO1A	3.05755879898285e-107	0.294992442296015	0.269	0.105	9.9835409904388e-103	1	CORO1A
GPBP1	2.71270248974803e-106	0.495361753411842	0.403	0.219	8.85751616952526e-102	1	GPBP1
STK4	1.77999697203316e-105	0.403316255260716	0.326	0.152	5.81204611308269e-101	1	STK4
ICOS	1.83467169067573e-104	0.326880513198732	0.287	0.115	5.99057000439439e-100	1	ICOS
FNBP1	3.62881228989775e-104	0.403751471120284	0.364	0.182	1.18487978889741e-99	1	FNBP1
ZFP36L1	8.43228498324005e-102	0.730832162877028	0.703	0.598	2.75330969272754e-97	1	ZFP36L1
ARID4B	1.31539811103612e-99	0.523296792098593	0.428	0.254	4.29503791215513e-95	1	ARID4B
CTC-788C1.1	5.35914970876648e-93	0.538766494165005	0.705	0.563	1.74986956290643e-88	1	CTC-788C1.1
RP11-756A22.5	9.35364350001317e-91	0.529866001936135	0.721	0.584	3.0541516756243e-86	1	RP11-756A22.5
MAP1LC3B	1.47364125171949e-90	0.413443131316863	0.381	0.214	4.81173341511449e-86	1	MAP1LC3B
NAP1L1	2.07084845081563e-90	0.533377589164634	0.614	0.488	6.76173436160319e-86	1	NAP1L1
RPL9	2.95362360496856e-90	0.375502254665577	0.933	0.87	9.64417179494335e-86	1	RPL9
FOSB	4.12723090891698e-90	0.819686104382026	0.574	0.428	1.34762343637957e-85	1	FOSB
RPS11	1.08417022494335e-89	0.354820887310255	0.938	0.89	3.54003261848502e-85	1	RPS11
PDCD4	2.12924597062738e-89	0.370174246563065	0.304	0.149	6.95241394329254e-85	1	PDCD4
MKNK2	3.8193226962834e-89	0.415018726631612	0.343	0.182	1.24708524679045e-84	1	MKNK2
CLK1	2.23736752943957e-88	0.431933617079596	0.415	0.246	7.30545245712608e-84	1	CLK1
RPS19	4.12280101061443e-86	0.366923987235438	0.99	0.954	1.34617698598582e-81	1	RPS19
PNRC1	1.006138770855e-85	0.428557725332019	0.506	0.333	3.28524431459574e-81	1	PNRC1
CD37	7.12573731251887e-83	0.270684135296912	0.256	0.112	2.32669574728366e-78	1	CD37
PTP4A2	1.00683829358136e-82	0.450895496768008	0.418	0.259	3.28752839620184e-78	1	PTP4A2
CYLD	1.06899420021948e-82	0.357354779989563	0.269	0.126	3.49047986255666e-78	1	CYLD
TOB2	5.72428175901559e-82	0.394209613727525	0.324	0.171	1.86909247995377e-77	1	TOB2
EIF4G2	8.32694464154149e-81	0.540486221550248	0.618	0.526	2.71891396435613e-76	1	EIF4G2
IQGAP1	1.04866294277096e-80	0.485341725163137	0.517	0.379	3.42409424073574e-76	1	IQGAP1
RPL34	6.53611653215621e-80	0.369147291130311	0.996	0.983	2.13417277007965e-75	1	RPL34
RNF19A	7.55165934247285e-79	0.392372044388547	0.281	0.14	2.46576780850423e-74	1	RNF19A
BCL11B	2.30795228844292e-78	0.338907424197111	0.265	0.125	7.53592581222382e-74	1	BCL11B
RP11-16F15.1	4.09997429181849e-78	0.459196908195763	0.417	0.27	1.33872360576457e-73	1	RP11-16F15.1
RANBP2	4.77729004303593e-78	0.411031961803921	0.254	0.121	1.55988074485209e-73	1	RANBP2
LEPROTL1	3.43448777399313e-77	0.353556407420897	0.27	0.132	1.12142894796424e-72	1	LEPROTL1
FOSL2	5.23238279965107e-77	0.430205666907635	0.322	0.179	1.70847763174207e-72	1	FOSL2
BHLHE40	2.37539113147932e-76	0.426179823542957	0.328	0.18	7.75612712250627e-72	1	BHLHE40
SH3KBP1	1.39435116478677e-75	0.361245459654647	0.331	0.176	4.55283542326177e-71	1	SH3KBP1
RPL23	4.86372844201767e-73	0.324275233697092	0.976	0.957	1.58810461088761e-68	1	RPL23
SUN2	3.44915848738538e-72	0.369203068011589	0.272	0.139	1.12621922930107e-67	1	SUN2
RPL28	1.69367025832235e-70	0.342123992390921	0.943	0.922	5.53017212747415e-66	1	RPL28
PIM1	4.0965938617701e-70	0.384981127078924	0.283	0.147	1.33761982774517e-65	1	PIM1
MEF2D	1.90843805525648e-69	0.322349538905487	0.25	0.122	6.23143193802346e-65	1	MEF2D
RPS29	1.83258755268587e-68	0.255985492416896	0.998	0.961	5.98376487702992e-64	1	RPS29
GLS	1.90614064824701e-68	0.351549350879752	0.269	0.14	6.22393044465615e-64	1	GLS
STK17A	9.52007956033751e-68	0.326174654131619	0.3	0.163	3.1084963780414e-63	1	STK17A
TOB1	1.07420591061541e-67	0.466135913178604	0.387	0.248	3.50749713934143e-63	1	TOB1
KDM6B	3.4782409869085e-67	0.383343884205059	0.297	0.163	1.13571524704536e-62	1	KDM6B
HSP90AB3P	1.66273806104382e-66	0.344561049920604	0.304	0.169	5.42917231692027e-62	1	HSP90AB3P
DDX3Y	1.06055115270061e-64	0.326741605517	0.263	0.135	3.46291162379802e-60	1	DDX3Y
RP11-1033A18.1	1.4795435657429e-64	0.377228698873405	0.29	0.161	4.83100565086372e-60	1	RP11-1033A18.1
HSPA1A	2.1700408726136e-64	0.855772894640462	0.807	0.723	7.08561745725793e-60	1	HSPA1A
TSPYL2	2.83570947251118e-63	0.434072091283546	0.271	0.145	9.25915856964352e-59	1	TSPYL2
RPS14	3.57614706601726e-63	0.30002141116868	0.954	0.907	1.16768353999596e-58	1	RPS14
HNRNPA1	5.46194897233499e-62	0.425310537190804	0.652	0.578	1.78343557844682e-57	1	HNRNPA1
IL7R	4.8809697084247e-61	0.378640522671415	0.257	0.13	1.59373422919483e-56	1	IL7R
KIAA1551	1.68275568957773e-60	0.310282216742933	0.303	0.172	5.49453387760922e-56	1	KIAA1551
WAC	7.54457885702372e-60	0.37659264943181	0.364	0.232	2.46345588839539e-55	1	WAC
ARL6IP1	1.3349848610315e-59	0.453151803120836	0.471	0.353	4.35899256824006e-55	1	ARL6IP1
PFN1	3.02218008399351e-57	0.314829403879206	0.822	0.77	9.86802241025562e-53	1	PFN1
SPTY2D1	3.85879002995456e-57	0.312140258410406	0.275	0.153	1.25997212058076e-52	1	SPTY2D1
CFL1	4.5179855053715e-56	0.32713843926681	0.914	0.869	1.4752126272139e-51	1	CFL1
NASP	4.82851075413437e-56	0.397372513327683	0.42	0.293	1.57660533143996e-51	1	NASP
APOBEC3C	1.22890765325442e-55	0.319952124088739	0.28	0.159	4.01262926940633e-51	1	APOBEC3C
SQSTM1	1.90872858127231e-55	0.463129647778073	0.501	0.399	6.23238056357035e-51	1	SQSTM1
HNRNPC	4.7032341859651e-54	0.429003490501639	0.627	0.566	1.53570002640132e-49	1	HNRNPC
SH3BGRL3	5.38353921853605e-54	0.444526236109427	0.77	0.727	1.75783322563639e-49	1	SH3BGRL3
CFLAR	1.57521718114879e-53	0.342556532085601	0.395	0.268	5.14339913988702e-49	1	CFLAR
GLIPR1	1.79206122419259e-53	0.333457434581404	0.263	0.147	5.85143830923364e-49	1	GLIPR1
AMD1	2.27703375275991e-52	0.364095029577162	0.393	0.274	7.43497060951165e-48	1	AMD1
HSPA5	3.33805035606117e-52	0.438594325434488	0.563	0.482	1.08994020226109e-47	1	HSPA5
DIAPH1	4.67149339630237e-52	0.328567979740003	0.293	0.176	1.52533602376065e-47	1	DIAPH1
NPM1	3.86308402449225e-51	0.341068441724287	0.739	0.675	1.26137419567721e-46	1	NPM1
GPR183	4.33948504798301e-51	0.29221636771397	0.281	0.158	1.41692865786741e-46	1	GPR183
CHD2	2.23923533658665e-50	0.351738470185889	0.337	0.219	7.31155122102272e-46	1	CHD2
TANK	4.57255781952645e-50	0.301266605933124	0.267	0.153	1.49303157923178e-45	1	TANK
RPL10	7.38132698580985e-50	0.271760253384438	0.923	0.879	2.41015088740663e-45	1	RPL10
HCLS1	9.75791045351025e-50	0.273228084455679	0.262	0.148	3.18615292128017e-45	1	HCLS1
RPL27	4.95449019046333e-49	0.294558863677124	0.803	0.762	1.61774013699009e-44	1	RPL27
RPS3AP47	2.18999538476096e-48	0.393076426008364	0.526	0.418	7.1507729303215e-44	1	RPS3AP47
PLIN2	3.8970795671264e-48	0.30240114856461	0.274	0.157	1.27247442025811e-43	1	PLIN2
CDC42	1.19804406555802e-47	0.352036514869379	0.488	0.383	3.91185348286006e-43	1	CDC42
ANKRD12	4.85281293783697e-47	0.350877549982862	0.36	0.243	1.58454048046253e-42	1	ANKRD12
NSD3	7.72803295169074e-47	0.307539124830524	0.308	0.194	2.52335731938606e-42	1	NSD3
TMEM50A	2.55177625700188e-46	0.306505288925065	0.325	0.212	8.33205983436253e-42	1	TMEM50A
YWHAZ	2.61269627837195e-46	0.352201388167017	0.734	0.69	8.53097588814009e-42	1	YWHAZ
CYTOR	1.3834101913896e-45	0.316432835720699	0.3	0.18	4.51711095692531e-41	1	CYTOR
REL	3.88852843126881e-45	0.310674790308404	0.296	0.184	1.26968230337789e-40	1	REL
TPM3	1.25804618973967e-44	0.345156834168707	0.644	0.592	4.10777241873797e-40	1	TPM3
RPSA	1.74355512598873e-44	0.312713243733586	0.677	0.623	5.69305619737839e-40	1	RPSA
DNAJB6	2.59833615489604e-44	0.345320178984446	0.36	0.254	8.48408721296654e-40	1	DNAJB6
JAK1	2.87672473952418e-44	0.299600451024871	0.351	0.234	9.39308161949434e-40	1	JAK1
DEDD2	9.29764816513827e-44	0.339216993181839	0.253	0.15	3.03586807888095e-39	1	DEDD2
UBE2S	1.52255764764165e-43	0.406878893474502	0.384	0.277	4.97145523107953e-39	1	UBE2S
G3BP2	1.88372015857108e-43	0.276644874091295	0.262	0.157	6.15072306176629e-39	1	G3BP2
CDKN1B	5.70234361958443e-43	0.262863826479325	0.253	0.149	1.86192923866671e-38	1	CDKN1B
FAM129A	7.37383097954481e-43	0.274032167110236	0.253	0.149	2.40770329144097e-38	1	FAM129A
PPP1R15A	9.9084515745861e-43	0.378219851283981	0.542	0.438	3.23530760813385e-38	1	PPP1R15A
CLDND1	1.18816601064576e-41	0.305443870928161	0.255	0.155	3.87959965796054e-37	1	CLDND1
RPL26	1.35883906389256e-41	0.3100130738917	0.773	0.751	4.43688131142198e-37	1	RPL26
KMT2A	4.71641013894678e-41	0.286967706983766	0.303	0.198	1.5400022385689e-36	1	KMT2A
CHD1	3.84108684969705e-40	0.290627997718985	0.294	0.191	1.25419167816308e-35	1	CHD1
GABARAPL1	1.03344464999491e-39	0.310560150254374	0.268	0.17	3.37440347116338e-35	1	GABARAPL1
EIF5	4.06976017927187e-39	0.357154125433963	0.469	0.388	1.32885809373585e-34	1	EIF5
UBE2D3	2.40933967297537e-38	0.309311292834457	0.404	0.31	7.86697590019917e-34	1	UBE2D3
RP11-422P24.9	1.34326382528002e-37	0.350876380002085	0.491	0.403	4.38602504230432e-33	1	RP11-422P24.9
PHLDA1	1.66275585777228e-37	0.293141535101493	0.283	0.182	5.42923042679805e-33	1	PHLDA1
CCNI	2.08429463197534e-37	0.336021174397184	0.467	0.379	6.80563883232587e-33	1	CCNI
RPS15AP1	5.46828809524825e-36	0.332069428518232	0.596	0.519	1.78550542886046e-31	1	RPS15AP1
JUN	1.06324319168123e-35	0.323944386716974	0.633	0.559	3.47170166947755e-31	1	JUN
FLNA	6.79468695208529e-35	0.349722480103576	0.384	0.295	2.21860118359489e-30	1	FLNA
DDX24	1.4742694537779e-34	0.317394115837559	0.39	0.297	4.81378462047561e-30	1	DDX24
SPTAN1	2.47539887968813e-33	0.266674318010969	0.259	0.169	8.08267242195768e-29	1	SPTAN1
ARID5B	3.95374647191581e-33	0.279477705535762	0.334	0.236	1.29097729800995e-28	1	ARID5B
WNK1	5.73426883811666e-33	0.31440576621838	0.379	0.294	1.87235346102185e-28	1	WNK1
TMEM123	4.40661951468426e-32	0.297562873414312	0.299	0.212	1.4388494039347e-27	1	TMEM123
MAF	6.24229963446542e-32	0.456073188013203	0.304	0.215	2.03823567664565e-27	1	MAF
SURF4	1.89756990699313e-31	0.261848761364675	0.256	0.17	6.19594526031396e-27	1	SURF4
RPL26P19	2.5569074748378e-31	0.324848683975737	0.504	0.432	8.34881428684039e-27	1	RPL26P19
HNRNPUL1	2.12909742602907e-30	0.31812779290962	0.311	0.228	6.95192891547011e-26	1	HNRNPUL1
NHSL2	2.13246987490186e-30	0.285690125291664	0.388	0.305	6.96294063552954e-26	1	NHSL2
PTBP1	5.01083068227719e-30	0.305588839002517	0.318	0.237	1.63613643437715e-25	1	PTBP1
AC008155.1	6.4646006730035e-30	0.264439012199406	0.271	0.186	2.1108214117491e-25	1	AC008155.1
PRNP	4.06260602815934e-29	0.291290369885671	0.302	0.22	1.32652212031459e-24	1	PRNP
HSPD1	1.10507956766534e-28	0.450737469267074	0.473	0.411	3.60830580434086e-24	1	HSPD1
SON	2.04022246988032e-28	0.273899540777664	0.541	0.477	6.66173440865323e-24	1	SON
SRSF2	3.7586205991941e-28	0.329862376413069	0.462	0.401	1.22726479804886e-23	1	SRSF2
RP1-69E11.2	4.21538424560748e-28	0.301926833103657	0.42	0.342	1.37640726387575e-23	1	RP1-69E11.2
YME1L1	1.12274118755982e-27	0.260080637251098	0.303	0.221	3.66597452562033e-23	1	YME1L1
HNRNPA2B1	2.87515331346985e-27	0.304927633626185	0.653	0.643	9.38795059914176e-23	1	HNRNPA2B1
HNRNPK	7.50758548051157e-26	0.29135011095434	0.568	0.551	2.45137681109664e-21	1	HNRNPK
RPL34P33	2.61787699841835e-25	0.285075167407204	0.404	0.332	8.5478919752356e-21	1	RPL34P33
PIM3	4.11087125537698e-25	0.29972588565659	0.302	0.225	1.34228168230569e-20	1	PIM3
CAPZB	5.41793769931791e-25	0.301038889577279	0.6	0.589	1.76906501758128e-20	1	CAPZB
NUFIP2	7.05371056285551e-25	0.250933921861095	0.258	0.182	2.30317757298358e-20	1	NUFIP2
PRPF38B	2.53212688579863e-24	0.252710970295015	0.312	0.235	8.2679007075097e-20	1	PRPF38B
LDHA	3.11027366873508e-24	0.316372628842305	0.63	0.598	1.01556655831538e-19	1	LDHA
PPP2CA	3.88059756606461e-24	0.259017434747849	0.284	0.209	1.26709271727142e-19	1	PPP2CA
HNRNPH1	4.83525264645154e-24	0.274083886671457	0.381	0.315	1.57880669411936e-19	1	HNRNPH1
ZFP36	9.73624744834853e-24	0.307106465617906	0.62	0.564	3.17907951683476e-19	1	ZFP36
IRF2BP2	2.20164104914692e-23	0.276965448059138	0.306	0.235	7.18879835367451e-19	1	IRF2BP2
SAP18	2.87752175475058e-23	0.289628490776153	0.388	0.323	9.39568403361159e-19	1	SAP18
RP11-320L13.2	3.68519650267856e-23	0.279195701806347	0.596	0.539	1.2032903620546e-18	1	RP11-320L13.2
BZW1	1.46900096623087e-22	0.264317588415735	0.351	0.281	4.79658195493704e-18	1	BZW1
ANXA1	2.73769830143948e-22	0.290435229750271	0.536	0.508	8.93913249386018e-18	1	ANXA1
CSDE1	4.77831942312014e-22	0.26743091188455	0.353	0.29	1.56021685803719e-17	1	CSDE1
ATP1B3	1.44887682089378e-21	0.472412519364637	0.473	0.449	4.73087259558237e-17	1	ATP1B3
RPL6P27	4.24458073414384e-21	0.257304062352661	0.504	0.452	1.38594050131265e-16	1	RPL6P27
CALM2	7.51044345761715e-21	0.252725524590075	0.553	0.516	2.45230999778115e-16	1	CALM2
PTGES3	8.53546947118949e-21	0.267582060079073	0.343	0.282	2.78700149173279e-16	1	PTGES3
RPL34P34	1.21178966444594e-20	0.266578333684984	0.381	0.32	3.9567356123489e-16	1	RPL34P34
CTD-2287O16.1	3.29225197539818e-20	0.260956219894195	0.348	0.286	1.07498611500701e-15	1	CTD-2287O16.1
YY1	4.93307370577142e-20	0.26515522639072	0.365	0.304	1.61074722640849e-15	1	YY1
SEPT9	8.68422693096897e-20	0.260306059498195	0.312	0.25	2.83557377749999e-15	1	SEPT9
RP11-332E4.1	3.24726981233942e-18	0.269630908351204	0.462	0.42	1.06029853912507e-13	1	RP11-332E4.1
TMBIM6	3.46747535543253e-18	0.261760535812202	0.501	0.474	1.13220005305583e-13	1	TMBIM6
DNAJB1	6.91712486345208e-18	0.502503070206855	0.542	0.507	2.25857961041437e-13	1	DNAJB1
PGK1	1.49097957366764e-16	0.277553963549762	0.452	0.421	4.86834650393956e-12	1	PGK1
RBBP6	3.75939556865862e-16	0.27515895792559	0.362	0.315	1.22751784107841e-11	1	RBBP6
SF1	3.05897405208664e-15	0.273803419264684	0.351	0.306	9.98816207487329e-11	1	SF1
JUNB	1.02673040931335e-14	0.414092054751328	0.591	0.581	3.35248013248994e-10	1	JUNB
SRSF7	3.74736218143705e-14	0.252538593653507	0.39	0.349	1.22358869948283e-09	1	SRSF7
NR4A1	3.65681694952778e-11	0.279229062851719	0.312	0.268	1.19402387035981e-06	1	NR4A1
SPRR1B	0	3.39166452859172	0.724	0.184	0	2	SPRR1B
S100A8	0	3.1615876987972	0.984	0.836	0	2	S100A8
S100A9	0	3.05099819811219	0.837	0.423	0	2	S100A9
KRT16	0	2.67753442511578	0.931	0.328	0	2	KRT16
CSTB	0	2.37210045013749	0.955	0.735	0	2	CSTB
CSTA	0	2.33205002882366	0.949	0.492	0	2	CSTA
KRT6A1	0	2.32334572647294	0.997	0.745	0	2	KRT6A
KRT6B	0	2.18395162303827	0.701	0.219	0	2	KRT6B
CTD-2319I12.1	0	1.94922517319808	0.608	0.18	0	2	CTD-2319I12.1
KRT171	0	1.92035855656871	0.944	0.565	0	2	KRT17
PERP1	0	1.77997982584932	0.918	0.449	0	2	PERP
LY6D	0	1.70662731528376	0.595	0.124	0	2	LY6D
SPRR1A	0	1.59534059632412	0.369	0.02	0	2	SPRR1A
APOL11	0	1.49242721842657	0.722	0.246	0	2	APOL1
S100A61	0	1.35727667925963	0.975	0.858	0	2	S100A6
S100A111	0	1.31413461821127	0.996	0.9	0	2	S100A11
KRT16P1	0	1.25780302068452	0.586	0.113	0	2	KRT16P1
RHCG	0	1.23959567684408	0.421	0.05	0	2	RHCG
IFI271	0	1.21811875148593	0.989	0.71	0	2	IFI27
S100A16	0	1.19188663990244	0.713	0.221	0	2	S100A16
SDC11	0	1.10749565158125	0.713	0.239	0	2	SDC1
KLK10	0	1.07219443514202	0.471	0.099	0	2	KLK10
A2ML1	0	1.06220594885783	0.484	0.064	0	2	A2ML1
JUP1	0	1.02787914324232	0.749	0.259	0	2	JUP
DSG3	0	1.01972445678728	0.57	0.155	0	2	DSG3
DMKN	0	0.906240687329015	0.401	0.055	0	2	DMKN
SERPINB3	0	0.853464871066583	0.307	0.04	0	2	SERPINB3
CD24L4	0	0.822586651296857	0.372	0.046	0	2	CD24L4
LYPD3	0	0.812748322703203	0.519	0.115	0	2	LYPD3
TMPRSS11D	0	0.747675505778074	0.4	0.071	0	2	TMPRSS11D
RAB25	0	0.691277307993895	0.451	0.094	0	2	RAB25
C10orf99	0	0.637086027795519	0.317	0.02	0	2	C10orf99
SERPINB13	0	0.578417726187691	0.307	0.039	0	2	SERPINB13
TMEM40	0	0.470859724230047	0.311	0.041	0	2	TMEM40
HSPB11	7.06417078846214e-302	1.3005078927245	0.982	0.825	2.30659304584866e-297	2	HSPB1
MALL	7.87932352969763e-300	0.696239315132579	0.362	0.062	2.57275671891687e-295	2	MALL
MAL2	2.46322356467239e-298	0.91351320961212	0.567	0.168	8.0429175833683e-294	2	MAL2
TACSTD2	8.03447287093095e-298	1.03500989475697	0.683	0.249	2.62341608181637e-293	2	TACSTD2
SPRR2A	1.55387701478542e-293	1.43461681660324	0.304	0.043	5.07371922867734e-289	2	SPRR2A
SFN1	1.00981342033739e-290	1.38864144118218	0.917	0.599	3.29724278008565e-286	2	SFN
FXYD31	7.65547281958141e-290	1.31679727949864	0.923	0.578	2.49966498504972e-285	2	FXYD3
PRSS22	3.50719774624851e-269	0.714473167659937	0.345	0.063	1.14517020810506e-264	2	PRSS22
LCN2	2.44554029187683e-266	1.34307015768104	0.476	0.128	7.98517816103622e-262	2	LCN2
SPRR2D	6.889836758724e-262	1.22303622206955	0.257	0.033	2.24966949845856e-257	2	SPRR2D
GSTP11	8.02511395264726e-261	1.02389909522437	0.925	0.623	2.62036020781838e-256	2	GSTP1
KRT191	1.01367497366648e-242	1.1394011535534	0.707	0.309	3.30985152401581e-238	2	KRT19
KRT13	2.33865828194536e-242	1.967390614716	0.711	0.37	7.63618702220799e-238	2	KRT13
UPK1B	9.57547033643602e-241	0.960945726935766	0.357	0.076	3.12658257425309e-236	2	UPK1B
PKP11	1.60097351929048e-237	0.806435059741453	0.621	0.239	5.22749873518728e-233	2	PKP1
DSC2	6.92272521422338e-233	0.809353007075402	0.38	0.09	2.26040823694822e-228	2	DSC2
S100A21	1.40215901761084e-232	1.25434697295894	0.972	0.802	4.57832962430293e-228	2	S100A2
PDZK1IP1	4.35267623113745e-230	0.525027964694981	0.326	0.064	1.421235842991e-225	2	PDZK1IP1
SPINT21	3.44016879090303e-225	0.999122113753113	0.787	0.417	1.12328391360566e-220	2	SPINT2
NECTIN4	1.30044070457744e-224	0.479666344961487	0.297	0.054	4.24619898858626e-220	2	NECTIN4
ELF31	1.90453001528144e-224	0.865946439523464	0.609	0.231	6.21867140589697e-220	2	ELF3
EMP21	6.74836600601136e-222	0.722366181690127	0.628	0.251	2.20347646828283e-217	2	EMP2
TRIM29	1.19001298066018e-221	0.546983848299675	0.444	0.124	3.88563038445161e-217	2	TRIM29
ANXA11	1.23635246101384e-219	1.45945438368149	0.805	0.477	4.03693805570239e-215	2	ANXA1
FABP51	2.43834968563235e-218	2.01119975339786	0.744	0.436	7.96169939352674e-214	2	FABP5
GIPC1	3.24042454242808e-217	0.503328220694852	0.438	0.122	1.05806342159362e-212	2	GIPC1
S100A14	1.34911442547903e-216	0.694036635260347	0.412	0.113	4.40512842207412e-212	2	S100A14
PI3	3.21292732840919e-215	1.92404997176983	0.427	0.127	1.04908503127217e-210	2	PI3
KRT51	3.34576610575677e-214	1.21703848768153	0.915	0.644	1.0924595488517e-209	2	KRT5
C19orf33	1.41366681376824e-208	0.48195439008858	0.355	0.084	4.61590488031605e-204	2	C19orf33
RP11-48O20.41	2.00981342949715e-206	0.812951955526859	0.504	0.17	6.56244280999409e-202	2	RP11-48O20.4
SPINK5	7.48881214552408e-205	0.682986407698079	0.285	0.055	2.44524694175652e-200	2	SPINK5
H2AFJ	2.06783228076059e-201	0.886520930957421	0.544	0.213	6.75188596313949e-197	2	H2AFJ
LAD11	3.66633829790025e-200	0.548886412690043	0.472	0.151	1.19713278103039e-195	2	LAD1
PPL	2.69425490711001e-195	0.498531677519146	0.315	0.07	8.7972811226956e-191	2	PPL
CLDN4	2.69714012506949e-195	1.03151055597805	0.746	0.411	8.80670193637691e-191	2	CLDN4
CLDN7	4.48918546225195e-187	0.597699347808231	0.348	0.09	1.46580883713451e-182	2	CLDN7
NDRG2	1.44593857111823e-186	0.753442403979568	0.333	0.085	4.72127862241524e-182	2	NDRG2
CXCL17	6.70359441214864e-186	0.676891708667561	0.392	0.113	2.18885764745477e-181	2	CXCL17
TMEM79	2.20687954167938e-182	0.395545041652866	0.306	0.07	7.20590307949151e-178	2	TMEM79
SPRR3	4.55780493077564e-173	3.37223647020245	0.431	0.157	1.48821446599686e-168	2	SPRR3
PITX1	2.33560461340848e-172	0.412113468247623	0.325	0.082	7.62621618370138e-168	2	PITX1
EIF61	4.52287789783901e-172	0.680370987474708	0.662	0.326	1.47681009120239e-167	2	EIF6
ACTN41	1.4524121776893e-163	0.806200850083695	0.801	0.519	4.74241624259112e-159	2	ACTN4
LGALS7B1	3.12774085892641e-162	0.664472892278921	0.421	0.142	1.02126994525665e-157	2	LGALS7B
LGALS3BP1	5.6785956474279e-158	0.639797494686314	0.74	0.378	1.85417505079816e-153	2	LGALS3BP
IL1RN	5.6584121726897e-157	0.647499187084649	0.365	0.109	1.84758474262664e-152	2	IL1RN
FAM129B	8.185890241348e-156	0.634752051702598	0.437	0.157	2.67285688160495e-151	2	FAM129B
SLC6A8	9.33375681500083e-155	0.621865180229596	0.311	0.084	3.04765827523407e-150	2	SLC6A8
ID11	1.09100324879055e-153	0.732141061178379	0.566	0.256	3.56234380795092e-149	2	ID1
DUOXA1	6.35072443316378e-152	0.314790237507315	0.251	0.055	2.07363854191664e-147	2	DUOXA1
ACTG11	3.96473862131063e-151	0.942942899748491	0.989	0.929	1.29456645463035e-146	2	ACTG1
GAPDH1	6.16138066716877e-151	0.811176701262076	0.997	0.978	2.01181401544395e-146	2	GAPDH
EMP1	7.52626104678706e-150	1.50429123724545	0.547	0.26	2.45747475699691e-145	2	EMP1
EVPL	7.24731299803484e-148	0.324327206573215	0.263	0.061	2.36639264011834e-143	2	EVPL
GLTP	1.30557544451782e-147	0.56343256103704	0.408	0.144	4.26296494143958e-143	2	GLTP
FAM162A1	1.46951380186681e-147	0.574743235603879	0.445	0.168	4.79825646585549e-143	2	FAM162A
DSP1	3.74206485593368e-146	1.28229539087531	0.614	0.299	1.22185901675946e-141	2	DSP
PLAC8	7.60628922034993e-145	0.827449926519152	0.411	0.153	2.48360555622866e-140	2	PLAC8
RP1-17K7.21	2.87710290027956e-143	0.81744887823632	0.706	0.397	9.39431638999283e-139	2	RP1-17K7.2
KLF51	1.87111044239644e-139	0.454522522313243	0.472	0.181	6.10954981651287e-135	2	KLF5
MPZL2	2.14022456584633e-138	0.368889011871869	0.316	0.093	6.98826125240144e-134	2	MPZL2
CD91	1.75609809044727e-137	0.859997244284898	0.721	0.42	5.73401148492844e-133	2	CD9
SPINT1	1.60973860408175e-135	0.463750060663032	0.345	0.111	5.25611849004772e-131	2	SPINT1
ATP1B1	4.04852059579999e-133	0.963630577473637	0.547	0.273	1.32192294494061e-128	2	ATP1B1
TXN1	3.28823043238561e-131	0.73131268974585	0.718	0.453	1.07367300078255e-126	2	TXN
CAPNS11	1.63218308982052e-129	0.672898475955306	0.664	0.387	5.32940422488195e-125	2	CAPNS1
GJB2	4.1126218322656e-129	0.55961692339992	0.308	0.093	1.34285328067136e-124	2	GJB2
PKP31	2.33298814642171e-127	0.391722233573522	0.411	0.153	7.61767289569618e-123	2	PKP3
TMPRSS4	4.81815986556025e-127	0.315172585050411	0.27	0.073	1.57322555930273e-122	2	TMPRSS4
EHF	1.42056893573946e-125	0.413289622132376	0.309	0.095	4.63844168897648e-121	2	EHF
ISG151	3.6504263323538e-124	0.860002939665062	0.751	0.49	1.19193720604016e-119	2	ISG15
ARNTL2	2.10812031196953e-121	0.383347792317824	0.293	0.089	6.88343444264292e-117	2	ARNTL2
RSAD2	9.30047658532682e-121	0.66207140217005	0.288	0.088	3.03679161464091e-116	2	RSAD2
TM4SF1	1.2277428058411e-119	0.767580801328263	0.489	0.224	4.00882580963237e-115	2	TM4SF1
CALML31	5.52526864380427e-119	0.500227930313804	0.395	0.152	1.80411071757497e-114	2	CALML3
COX6B11	1.99778823298526e-116	0.566908185833613	0.835	0.57	6.52317813834348e-112	2	COX6B1
LTBR1	3.27936893174153e-116	0.429389350708333	0.504	0.222	1.07077954359224e-111	2	LTBR
YBX31	2.10774684816935e-115	0.479510903590113	0.645	0.345	6.88221500864257e-111	2	YBX3
LGALS3	1.35712777487305e-113	0.619748060477607	0.676	0.395	4.43129361051549e-109	2	LGALS3
WARS	4.92035127921212e-111	0.842587554429969	0.414	0.183	1.60659309968834e-106	2	WARS
SERPINB1	7.71918068387056e-110	0.666764040660098	0.463	0.22	2.52046687689742e-105	2	SERPINB1
ROMO11	1.49603353066894e-109	0.536086122448493	0.756	0.482	4.88484868434022e-105	2	ROMO1
APOL2	1.03480264599658e-108	0.345938461686582	0.266	0.081	3.37883759970803e-104	2	APOL2
ESRP1	5.96063297879129e-108	0.297330967021979	0.268	0.081	1.94626588023493e-103	2	ESRP1
OVOL1	6.26869101149749e-108	0.393579375319912	0.299	0.098	2.04685298907416e-103	2	OVOL1
CAPN11	1.67948899043598e-107	0.421300510052853	0.524	0.251	5.48386745157157e-103	2	CAPN1
RP5-940J5.91	2.42834528295858e-107	0.547544469738733	0.566	0.29	7.92903301791635e-103	2	RP5-940J5.9
ATP11B	1.55800672610123e-104	0.490350523080951	0.422	0.182	5.08720356206572e-100	2	ATP11B
H1F0	4.91018095209469e-104	0.635240155833879	0.393	0.165	1.60327228447796e-99	2	H1F0
RND3	5.77466578143149e-104	0.391658297035862	0.342	0.127	1.88554387095301e-99	2	RND3
LSR1	9.16323890919052e-104	0.426145262309294	0.424	0.183	2.99198076862889e-99	2	LSR
HEBP2	1.51431941596607e-103	0.424227323907489	0.474	0.221	4.9445557570124e-99	2	HEBP2
ANXA2	2.70280184420261e-103	0.595012768588177	0.842	0.619	8.82518858169037e-99	2	ANXA2
SEPP11	3.81219313953276e-103	0.474473432232328	0.324	0.119	1.24475730392024e-98	2	SEPP1
PSENEN	2.12830865929042e-101	0.447740657542123	0.451	0.207	6.94935343431509e-97	2	PSENEN
AQP3	2.34946228817208e-101	0.4432820583788	0.338	0.127	7.67146426333948e-97	2	AQP3
TPI11	6.96711112464986e-101	0.595951602212934	0.886	0.701	2.27490112442067e-96	2	TPI1
RAB10	7.40081512005783e-100	0.452302579055635	0.453	0.212	2.41651415300128e-95	2	RAB10
IRF6	1.37185514548317e-96	0.293260318472606	0.261	0.083	4.47938142103165e-92	2	IRF6
SERPINB5	3.1341492689165e-95	0.339205713915232	0.321	0.121	1.02336241928661e-90	2	SERPINB5
BLVRB1	1.94365132491362e-94	0.357928243973661	0.383	0.161	6.34641030610797e-90	2	BLVRB
S100A7	7.5329779836005e-94	1.92302393504512	0.266	0.093	2.45966797120524e-89	2	S100A7
MX1	1.1133938254384e-92	0.535204476388558	0.579	0.326	3.63545351882146e-88	2	MX1
PDLIM4	6.86820065506553e-92	0.272207539514801	0.282	0.097	2.242604877892e-87	2	PDLIM4
TMSB101	4.40990244320123e-89	0.417036869991056	0.997	0.988	1.43992134575407e-84	2	TMSB10
PHLDA2	7.64851709257366e-89	0.343461556817272	0.385	0.166	2.49739380106715e-84	2	PHLDA2
ERO1A	3.94560722689489e-88	0.611725913909531	0.299	0.117	1.28831967172572e-83	2	ERO1A
LGALS71	3.99790534785424e-88	0.650768079176459	0.284	0.106	1.30539605418137e-83	2	LGALS7
TMBIM1	5.0474637466952e-88	0.443841768364715	0.35	0.149	1.64809786257092e-83	2	TMBIM1
GLUL	1.32187623256212e-87	0.727828428038348	0.522	0.293	4.31619027456183e-83	2	GLUL
GPI1	1.31988155231388e-86	0.502323148544412	0.584	0.335	4.30967724461527e-82	2	GPI
P4HB1	5.50754340756024e-85	0.476626293995107	0.679	0.433	1.79832307343657e-80	2	P4HB
C4orf3	1.45481663444066e-84	0.494904805285026	0.436	0.221	4.75026727477565e-80	2	C4orf3
CTNND1	2.75024526583715e-82	0.30646944155126	0.323	0.131	8.98010084201147e-78	2	CTNND1
DSC31	9.2217155352807e-82	0.444498812034521	0.311	0.126	3.01107455657985e-77	2	DSC3
TNFRSF1A	2.08432372405979e-81	0.341689513236951	0.379	0.17	6.80573382380002e-77	2	TNFRSF1A
NDRG1	7.57148429744901e-81	0.672409813409925	0.445	0.227	2.47224105280305e-76	2	NDRG1
RAB11A	2.47341635627101e-80	0.372364785085734	0.433	0.214	8.07619908649611e-76	2	RAB11A
IGFBP3	2.20188674696708e-79	0.564876613966231	0.345	0.153	7.18960060619691e-75	2	IGFBP3
PLS3	3.32079713587313e-79	0.307693291576802	0.27	0.101	1.0843066808053e-74	2	PLS3
GNA15	5.43177136537075e-78	0.271252569117308	0.267	0.098	1.77358198622086e-73	2	GNA15
PLIN3	1.55385532065777e-77	0.335098743071599	0.306	0.125	5.07364839301176e-73	2	PLIN3
OAS1	4.12034178753288e-77	0.345789726372641	0.311	0.13	1.34537400046524e-72	2	OAS1
DCUN1D11	1.450624727755e-75	0.343242684778486	0.36	0.163	4.73657986106564e-71	2	DCUN1D1
TNFSF10	3.49379724530654e-75	0.810122142685122	0.59	0.369	1.14079467653749e-70	2	TNFSF10
IFIT1	5.74562465928887e-74	0.422852473820264	0.312	0.134	1.876061363751e-69	2	IFIT1
PRRG4	1.20330125174348e-73	0.272761252265688	0.323	0.135	3.92901924719279e-69	2	PRRG4
ABCC51	1.95996872034194e-73	0.397687011541677	0.58	0.329	6.39968986566052e-69	2	ABCC5
DTX2	2.9086561975578e-72	0.25004277390877	0.257	0.097	9.49734421626573e-68	2	DTX2
NDUFB51	4.11452990690216e-70	0.313585068802545	0.335	0.15	1.34347630520169e-65	2	NDUFB5
RAC1	5.78640600360073e-70	0.452155867570625	0.704	0.496	1.88937728829571e-65	2	RAC1
BCL2L1	7.32354225958928e-70	0.302915406606915	0.255	0.098	2.39128301860109e-65	2	BCL2L1
SLC50A1	3.65270265062194e-69	0.289401046718002	0.331	0.148	1.19268046948108e-64	2	SLC50A1
F11R	1.35649144078679e-68	0.332870595623812	0.355	0.168	4.42921585245702e-64	2	F11R
IFI6	1.67320817275397e-68	0.534321516042643	0.797	0.614	5.46335932567626e-64	2	IFI6
C14orf21	7.71245048741226e-68	0.338616066130511	0.462	0.244	2.51826933314985e-63	2	C14orf2
AGR2	8.4834124622768e-68	0.384349268311893	0.257	0.1	2.77000383718262e-63	2	AGR2
VDAC2	1.99389763105899e-66	0.346835080836035	0.403	0.21	6.51047454493381e-62	2	VDAC2
USMG51	4.0587650668182e-66	0.2995531971761	0.391	0.192	1.32526796961748e-61	2	USMG5
PSMC41	4.39638543449094e-66	0.334955066559116	0.431	0.229	1.43550777206998e-61	2	PSMC4
MX2	1.0702215284696e-65	0.330603341642644	0.34	0.16	3.49448733475892e-61	2	MX2
B3GNT51	3.50761824898123e-65	0.356029496040487	0.364	0.176	1.14530751065735e-60	2	B3GNT5
SLC2A11	5.04464112554785e-65	0.399350655005682	0.357	0.171	1.64717622031388e-60	2	SLC2A1
ABCG1	9.93035935881206e-65	0.410487623105676	0.693	0.477	3.24246093783931e-60	2	ABCG1
RPL22L11	1.23915587807717e-64	0.416723784744507	0.512	0.3	4.04609177309756e-60	2	RPL22L1
TECR	8.36019904221593e-64	0.284928792637152	0.358	0.172	2.72977219126435e-59	2	TECR
PRDX51	1.89247816453861e-63	0.361978943567197	0.609	0.384	6.17931970285145e-59	2	PRDX5
S100A101	4.66846642626798e-63	0.468146044703929	0.788	0.593	1.52434765750502e-58	2	S100A10
SAA1	2.36640404006666e-62	0.405463473969254	0.376	0.188	7.72678247162566e-58	2	SAA1
NPEPPS	4.00504948778637e-62	0.287566587872581	0.308	0.139	1.30772875875201e-57	2	NPEPPS
SCD	1.00241013851854e-61	0.31664055053917	0.267	0.114	3.27306958429072e-57	2	SCD
MLF21	7.63757388323215e-60	0.321203463963969	0.475	0.27	2.49382062435296e-55	2	MLF2
SGK1	7.35033039052173e-59	0.380235961180531	0.434	0.241	2.40002987911315e-54	2	SGK1
BEX31	1.06224746916707e-56	0.267135620287903	0.414	0.219	3.46845043632431e-52	2	BEX3
SOX21	1.34785271302391e-55	0.38576818785654	0.447	0.247	4.40100867856566e-51	2	SOX2
CARHSP1	2.34706556391519e-55	0.325409553794871	0.316	0.154	7.66363847929588e-51	2	CARHSP1
RP1-72A23.31	2.35046318296577e-55	0.324151652808305	0.559	0.339	7.67473238501984e-51	2	RP1-72A23.3
GPX21	3.02779475141514e-55	0.300732218140168	0.254	0.11	9.88635542232071e-51	2	GPX2
DYNLT1	4.66634143154958e-55	0.25095883664032	0.304	0.144	1.52365380422957e-50	2	DYNLT1
IGFBP21	4.79459670274796e-55	0.258012551937905	0.439	0.235	1.56553171538126e-50	2	IGFBP2
UBE2L6	6.835298305287e-55	0.336056354686907	0.403	0.226	2.23186160264231e-50	2	UBE2L6
COX8A1	2.01283981826955e-54	0.356084047870014	0.693	0.479	6.57232457461375e-50	2	COX8A
LAMP31	3.67028633069144e-54	0.342392263230487	0.304	0.145	1.19842189269737e-49	2	LAMP3
LY6E1	5.7244890449548e-54	0.413822458900523	0.78	0.603	1.86916016295864e-49	2	LY6E
HN1	1.08440589814428e-52	0.264397709098544	0.408	0.219	3.54080213862071e-48	2	HN1
RP11-864N7.21	1.1136812386417e-52	0.394119164211832	0.724	0.513	3.63639198041288e-48	2	RP11-864N7.2
PLSCR1	1.41342408118581e-52	0.373393566965582	0.391	0.22	4.61511230988791e-48	2	PLSCR1
COX6C1	2.0472909865274e-52	0.369128702566354	0.766	0.58	6.68481452920928e-48	2	COX6C
CEBPD	3.53961997422327e-52	0.310499751713622	0.468	0.272	1.15575671398338e-47	2	CEBPD
CHMP4B	5.27062726946849e-52	0.256386361063052	0.333	0.168	1.72096521602685e-47	2	CHMP4B
SERP1	5.48642795916157e-51	0.372775961447283	0.468	0.289	1.79142845722543e-46	2	SERP1
SREBF11	5.4873499027537e-50	0.2566758820705	0.315	0.157	1.79172949024714e-45	2	SREBF1
DYNLRB1	1.62749890865491e-49	0.314714086888285	0.449	0.27	5.31410943654002e-45	2	DYNLRB1
EIF2S21	3.16011009446629e-49	0.319255878626298	0.661	0.451	1.03183914804513e-44	2	EIF2S2
HSPA6	1.23817145148352e-48	0.393652101817911	0.287	0.139	4.042877423384e-44	2	HSPA6
PARL1	1.68339760410525e-48	0.252762367720606	0.355	0.187	5.49662985692448e-44	2	PARL
DNAJC191	2.12938525560918e-48	0.305086355111023	0.447	0.261	6.95286873661509e-44	2	DNAJC19
TMEM1471	2.29894757847583e-48	0.268002726203549	0.388	0.215	7.50652363323927e-44	2	TMEM147
EFNA1	1.58308947362901e-47	0.265821147437201	0.323	0.165	5.16910374929345e-43	2	EFNA1
HMGA11	1.60168131755205e-47	0.289465858768105	0.49	0.3	5.22980983807096e-43	2	HMGA1
ATP5H1	1.8993079996641e-47	0.251579413369417	0.356	0.189	6.20162048050323e-43	2	ATP5H
YWHAZ1	4.55228533913919e-47	0.351120649176908	0.826	0.683	1.48641220893573e-42	2	YWHAZ
COX7B1	6.57126601570101e-47	0.314572416607419	0.602	0.412	2.14564977944669e-42	2	COX7B
EIF5AL11	2.04852648268282e-46	0.257251240095934	0.378	0.207	6.68884867125594e-42	2	EIF5AL1
IFIT3	9.03721523418085e-45	0.400332217245666	0.311	0.168	2.95083151826473e-40	2	IFIT3
BST21	2.23979569699336e-44	0.384551511244361	0.548	0.373	7.31338090982272e-40	2	BST2
ZFP361	4.64316937347234e-44	0.419688044009997	0.718	0.558	1.51608766382619e-39	2	ZFP36
RPS121	9.12568501347623e-44	0.294778996717407	0.992	0.957	2.97971867060026e-39	2	RPS12
AC091633.21	8.87693937254456e-43	0.275587581230359	0.515	0.325	2.89849824392325e-38	2	AC091633.2
RBP11	4.91379455666167e-40	0.277315367214882	0.283	0.148	1.60445219864117e-35	2	RBP1
PSMD8	7.90785072537452e-40	0.26151655603294	0.414	0.257	2.58207141884929e-35	2	PSMD8
RARRES3	2.29919169384873e-39	0.546207867339283	0.343	0.203	7.50732071875486e-35	2	RARRES3
NDUFB4	5.158749892504e-39	0.251110233447642	0.478	0.31	1.6844350149004e-34	2	NDUFB4
RP11-466H18.11	1.05473562054541e-38	0.325852674882572	0.637	0.447	3.44392274820486e-34	2	RP11-466H18.1
COX6A11	5.23456641455667e-37	0.269049134658939	0.648	0.469	1.70919062568105e-32	2	COX6A1
LDHA1	6.48215953165155e-37	0.362568833427436	0.724	0.59	2.11655473027486e-32	2	LDHA
GBP5	9.46777012856144e-37	0.299978961927548	0.386	0.237	3.09141630237788e-32	2	GBP5
DBI	1.32177784728923e-35	0.352440640634878	0.559	0.405	4.31586902696879e-31	2	DBI
KRT141	4.57273865549788e-35	1.18403440851869	0.46	0.32	1.49309062579317e-30	2	KRT14
SAMD9	8.61058044657339e-35	0.355331227198705	0.29	0.166	2.81152672741514e-30	2	SAMD9
PDLIM11	1.56741926886466e-34	0.252297060250823	0.369	0.225	5.1179373966969e-30	2	PDLIM1
RPL381	5.53971676555503e-34	0.254112251285712	0.946	0.885	1.80882831828903e-29	2	RPL38
ADM	6.56027187695862e-34	0.28416940600924	0.289	0.162	2.14205997326453e-29	2	ADM
MT-CO21	3.70661323392879e-33	0.402195310855309	0.996	1	1.21028335314243e-28	2	MT-CO2
C15orf48	2.71800309878828e-32	0.663288849712353	0.255	0.142	8.87482371816349e-28	2	C15orf48
RPL361	3.99128475072734e-30	0.250633884093466	0.944	0.893	1.30323429680749e-25	2	RPL36
DYNLL1	2.27907525202668e-29	0.313897435053423	0.63	0.488	7.44163651291752e-25	2	DYNLL1
MT-ND41	3.92286360960217e-27	0.324456233791927	0.999	1	1.2808934258073e-22	2	MT-ND4
MTRNR2L121	2.24918830209043e-24	0.316754099695329	0.549	0.409	7.34404964398568e-20	2	MTRNR2L12
NEAT11	5.61367865389558e-20	0.62493831637479	0.577	0.498	1.83297835406999e-15	2	NEAT1
PGK11	2.20749953724729e-19	0.261475732302039	0.53	0.415	7.20792748901986e-15	2	PGK1
FTHL101	1.06201107576855e-16	0.322329643563618	0.761	0.631	3.46767856459947e-12	2	FTHL10
RP5-857K21.61	2.26329952869676e-16	0.334406889475017	0.587	0.479	7.39012562110065e-12	2	RP5-857K21.6
RP5-857K21.101	7.28159046736255e-16	0.294073529855109	0.81	0.694	2.37758491940322e-11	2	RP5-857K21.10
MT-RNR11	6.54474371037824e-13	0.306192403473683	0.999	0.998	2.1369897163127e-08	2	MT-RNR1
IL321	0	2.01726092063431	0.905	0.287	0	3	IL32
ICOS1	0	1.78806270243765	0.684	0.104	0	3	ICOS
S100A41	0	1.6502688357568	0.904	0.44	0	3	S100A4
CTLA4	0	1.47939289737098	0.686	0.089	0	3	CTLA4
IL2RA	0	1.40859774442995	0.545	0.035	0	3	IL2RA
BIRC31	0	1.34349782200648	0.734	0.215	0	3	BIRC3
DUSP41	0	1.32563983523748	0.677	0.177	0	3	DUSP4
TRAC1	0	1.31778620855556	0.78	0.246	0	3	TRAC
BATF	0	1.23989871583874	0.646	0.075	0	3	BATF
TNFRSF4	0	1.11195247558332	0.448	0.043	0	3	TNFRSF4
FOXP3	0	1.06667311759425	0.515	0.023	0	3	FOXP3
TIGIT1	0	1.00499126213902	0.591	0.133	0	3	TIGIT
TNFRSF18	0	0.987141448719625	0.563	0.12	0	3	TNFRSF18
TBC1D4	0	0.982975683582962	0.515	0.075	0	3	TBC1D4
LAIR2	0	0.776838940029905	0.343	0.034	0	3	LAIR2
IKZF2	0	0.764192199144134	0.39	0.047	0	3	IKZF2
CD28	0	0.552576659407881	0.295	0.026	0	3	CD28
SPOCK21	2.06087284601977e-301	1.06467717102481	0.623	0.165	6.72916201682374e-297	3	SPOCK2
ZC3H12D	6.79021354149115e-300	0.849303205519175	0.415	0.069	2.21714052556769e-295	3	ZC3H12D
TRBC21	6.52260539534695e-296	1.33121006640897	0.864	0.348	2.12976111368869e-291	3	TRBC2
CREM1	5.78054895188807e-292	1.35103142460497	0.719	0.234	1.88746484377049e-287	3	CREM
LTB	2.54568447844544e-284	0.828364328261934	0.423	0.074	8.31216895902006e-280	3	LTB
MAF1	3.90737524543732e-282	1.17636242864298	0.644	0.198	1.27583616514019e-277	3	MAF
STAM	1.13299675375476e-275	0.696672964915889	0.411	0.073	3.69946100036005e-271	3	STAM
CD21	2.72392644826347e-275	1.02016877698921	0.762	0.244	8.89416463886989e-271	3	CD2
CYTIP1	1.62666342798686e-267	0.936544830869386	0.523	0.126	5.31138142506268e-263	3	CYTIP
RTKN2	3.17729393513591e-265	0.713023123449427	0.346	0.053	1.03745001570058e-260	3	RTKN2
CD71	8.05891338166663e-264	0.974003562426478	0.584	0.157	2.63139639738179e-259	3	CD7
STK17B1	1.37162195640108e-258	1.10639916184399	0.687	0.237	4.47862001204081e-254	3	STK17B
DUSP16	6.86191598090044e-258	0.930173464250741	0.484	0.115	2.24055280608361e-253	3	DUSP16
SRGN1	3.74845670768807e-247	1.1534864929483	0.948	0.492	1.22394608419431e-242	3	SRGN
TNFRSF9	9.42813547562651e-242	0.657901072608945	0.357	0.061	3.07847479550157e-237	3	TNFRSF9
BTG11	2.17443528326247e-240	1.22337483188136	0.944	0.604	7.09996608690861e-236	3	BTG1
ARID5B1	8.17892163204864e-229	1.09248181198095	0.631	0.223	2.67058149129652e-224	3	ARID5B
CD3D1	6.29071102154354e-228	0.805176476133107	0.689	0.221	2.0540429627544e-223	3	CD3D
IL2RB1	2.2574205718968e-209	0.650738136097163	0.398	0.087	7.37092965135742e-205	3	IL2RB
ETS11	3.28088823950495e-209	0.856907086435527	0.581	0.184	1.07127562796316e-204	3	ETS1
TNFRSF1B1	6.02025804322142e-202	0.86580686479242	0.559	0.182	1.96573465627266e-197	3	TNFRSF1B
HSP90AB11	7.9497279056069e-199	1.11851294892082	0.984	0.901	2.59574515573876e-194	3	HSP90AB1
GATA3	6.48922098218853e-196	0.604161604404497	0.347	0.07	2.1188604351042e-191	3	GATA3
TNFAIP31	1.90936940104697e-192	1.22128271715579	0.734	0.34	6.23447296829856e-188	3	TNFAIP3
PBXIP1	2.52348580175251e-192	0.626008479658934	0.4	0.096	8.2396858398823e-188	3	PBXIP1
SAMSN11	1.43326768075833e-185	0.887180722249404	0.622	0.226	4.67990563121209e-181	3	SAMSN1
DNAJA11	3.00554337993067e-185	1.31728405717946	0.856	0.613	9.81370024414961e-181	3	DNAJA1
HSPA81	3.75631433893479e-184	1.08366620395182	0.874	0.563	1.22651175794899e-179	3	HSPA8
PTPRC1	5.254149455566e-176	0.858868861446874	0.775	0.341	1.71558488023141e-171	3	PTPRC
SH2D2A	2.26016522015908e-174	0.515172669059852	0.323	0.068	7.37989147686343e-170	3	SH2D2A
UBC1	3.15198831579985e-174	1.31064120678033	0.922	0.867	1.02918722487497e-169	3	UBC
ZC3HAV11	4.66165918583002e-173	1.15510760240419	0.606	0.256	1.52212495735722e-168	3	ZC3HAV1
CD3E1	6.81314943324276e-173	0.796651643544807	0.595	0.216	2.22462955294243e-168	3	CD3E
IL1R2	2.39575740314252e-172	0.415701682444996	0.284	0.052	7.82262707274097e-168	3	IL1R2
ITK	3.68030239217835e-172	0.519355219516412	0.302	0.059	1.20169233709408e-167	3	ITK
RUNX31	5.34925096604276e-172	0.904714041570142	0.622	0.241	1.74663742543228e-167	3	RUNX3
IL2RG1	4.5404899309586e-169	0.810443234498761	0.581	0.225	1.4825607722566e-164	3	IL2RG
RHOH	5.69758649454561e-167	0.550817746144665	0.38	0.096	1.86037594219903e-162	3	RHOH
CD27	4.75606687433173e-165	0.393477606163406	0.275	0.051	1.5529509558068e-160	3	CD27
SATB1	6.52479558682221e-163	0.528168912457771	0.305	0.065	2.13047625500919e-158	3	SATB1
RGS11	8.65201423666848e-163	0.909539427071616	0.648	0.252	2.82505568855699e-158	3	RGS1
KLF61	1.77239811608844e-159	1.13355341119822	0.773	0.433	5.78723432865199e-155	3	KLF6
HSPH11	2.73731228627386e-155	1.32454730461082	0.741	0.457	8.93787207714142e-151	3	HSPH1
GNG21	8.14180742202487e-155	0.611954864499177	0.419	0.122	2.65846295943956e-150	3	GNG2
FOXO1	1.72616568117711e-154	0.611353370680744	0.365	0.097	5.63627618217949e-150	3	FOXO1
ARL6IP51	2.08387646778391e-152	0.858442330399858	0.685	0.33	6.80427344260801e-148	3	ARL6IP5
CD4	1.38376296395978e-148	0.500563608740966	0.304	0.069	4.51826282992146e-144	3	CD4
GBP2	2.35857382758243e-147	0.707678876280096	0.503	0.186	7.70121526182214e-143	3	GBP2
PIM2	2.51939563103197e-147	0.545417337036377	0.358	0.095	8.22633061444559e-143	3	PIM2
SLA1	1.07108472732653e-145	0.643342549835001	0.434	0.136	3.49730585166658e-141	3	SLA
CACYBP	6.87830400110382e-145	0.843660419164633	0.564	0.247	2.24590382244042e-140	3	CACYBP
RYBP	1.60057282218697e-144	0.867099921299142	0.492	0.189	5.22619037900489e-140	3	RYBP
FAS	4.83534526217013e-141	0.487610597195595	0.291	0.067	1.57883693500379e-136	3	FAS
PMAIP1	1.26212216129212e-139	0.908729265804656	0.529	0.219	4.12108128105103e-135	3	PMAIP1
FYN1	7.15976102575474e-139	0.611129778264435	0.457	0.154	2.33780517012944e-134	3	FYN
B2M1	1.02279148608648e-138	0.693599440762145	1	0.997	3.33961876036956e-134	3	B2M
SMAP2	3.43484729494063e-138	0.602699386458923	0.441	0.147	1.12154633874401e-133	3	SMAP2
CARD16	2.41147876694184e-137	0.558679218357059	0.379	0.115	7.8739604698185e-133	3	CARD16
ARHGDIB1	3.94058788013798e-137	0.714909976118589	0.686	0.327	1.28668075462265e-132	3	ARHGDIB
HLA-A1	4.54157051429466e-137	0.857364842406454	0.99	0.96	1.48291360432749e-132	3	HLA-A
OAZ11	3.73320990060558e-131	0.820401714365464	0.902	0.755	1.21896769674573e-126	3	OAZ1
ZBTB38	3.29581486732286e-130	0.666267999860339	0.401	0.134	1.07614947047826e-125	3	ZBTB38
HLA-C1	5.01269958396894e-126	0.787081060845533	0.944	0.775	1.63674666815754e-121	3	HLA-C
HERPUD1	9.10113902000259e-126	0.656923321739294	0.479	0.187	2.97170391281124e-121	3	HERPUD1
IKZF1	1.51800711813494e-120	0.468665765042822	0.333	0.095	4.95659684213421e-116	3	IKZF1
CYTOR1	3.21154756353892e-120	0.626867762249626	0.48	0.181	1.04863451044673e-115	3	CYTOR
RORA	7.66114338952437e-120	0.52596851992128	0.359	0.111	2.5015165395475e-115	3	RORA
IRS2	1.21145262997319e-119	0.506663130185733	0.271	0.066	3.95563512738845e-115	3	IRS2
SARAF1	1.1466382401149e-115	0.681622366875889	0.582	0.274	3.74400318162318e-111	3	SARAF
RP11-493L12.2	7.49212504891228e-113	0.398487873597752	0.26	0.063	2.44632867097084e-108	3	RP11-493L12.2
PRDM1	1.20229694313492e-110	0.622529571915945	0.375	0.128	3.92573997872415e-106	3	PRDM1
GLRX	5.0650604596103e-110	0.413113923750591	0.293	0.082	1.65384354127195e-105	3	GLRX
CDKN1B1	5.87064495271083e-110	0.573472837948569	0.408	0.15	1.91688298995914e-105	3	CDKN1B
SH3KBP11	1.33225590885318e-106	0.579860089205053	0.464	0.186	4.35008199358741e-102	3	SH3KBP1
FAM107B1	2.80760254731728e-106	0.610374486660971	0.538	0.24	9.16738383750038e-102	3	FAM107B
NAMPT	1.61440311737112e-104	0.668283449095793	0.473	0.203	5.27134905884017e-100	3	NAMPT
GPBP11	1.6816628727786e-104	0.660494617538133	0.514	0.235	5.49096561219668e-100	3	GPBP1
HLA-B1	2.71279010520351e-104	0.765864339427216	0.991	0.964	8.85780225151051e-100	3	HLA-B
HBP1	3.80089890941653e-104	0.549559250375413	0.38	0.136	1.24106951190269e-99	3	HBP1
HSP90AA11	1.14602483281959e-103	0.872302531854477	0.991	0.946	3.74200028412254e-99	3	HSP90AA1
MALT1	1.7502455460856e-102	0.465540695287487	0.272	0.076	5.71490175707871e-98	3	MALT1
GADD45A	8.62126604505797e-102	0.668171728871194	0.362	0.131	2.81501578903233e-97	3	GADD45A
TANK1	2.53022196833444e-101	0.622689054047266	0.402	0.157	8.26168077100563e-97	3	TANK
CORO1A1	2.79142476799789e-101	0.451122282949654	0.354	0.12	9.1145601524667e-97	3	CORO1A
AKIRIN2	2.01551386326606e-100	0.445095172579701	0.31	0.097	6.58105586633632e-96	3	AKIRIN2
CLK11	7.53269068447773e-100	0.674960454739433	0.534	0.259	2.45957416229567e-95	3	CLK1
IL7R1	1.04422051649386e-99	0.540281976982403	0.386	0.137	3.40958883045574e-95	3	IL7R
LCK	6.96640478535411e-98	0.382321022473035	0.291	0.087	2.27467049051382e-93	3	LCK
TAB2	7.73392212992764e-97	0.513512656676142	0.352	0.125	2.52528025386397e-92	3	TAB2
SLC38A21	2.69521612189163e-94	0.781255475559769	0.626	0.37	8.80041968120054e-90	3	SLC38A2
USP12	8.99072270860545e-94	0.383402408717009	0.26	0.074	2.93565077881385e-89	3	USP12
SERPINB9	2.93233419349949e-93	0.519264265138997	0.371	0.138	9.57465760861452e-89	3	SERPINB9
HSPD11	2.88663533370306e-91	0.87981226544884	0.653	0.404	9.42544169160723e-87	3	HSPD1
PREX1	2.88261519151776e-89	0.370505410248781	0.302	0.097	9.4123151233438e-85	3	PREX1
DDX3X1	1.09876964203521e-88	0.680858630515709	0.571	0.309	3.58770263517337e-84	3	DDX3X
DUSP10	5.94988648400696e-87	0.428787220355652	0.264	0.081	1.94275693475795e-82	3	DUSP10
JAK11	1.53730850950361e-86	0.55798437279386	0.494	0.238	5.01961974523119e-82	3	JAK1
ITM2A1	2.32268225100597e-86	0.53731225388196	0.427	0.176	7.5840220859847e-82	3	ITM2A
CDC42SE21	2.62747473300825e-85	0.501667486527733	0.369	0.145	8.57923049821853e-81	3	CDC42SE2
RAB11FIP1	3.94210710163547e-85	0.631104945527107	0.397	0.17	1.28717681082601e-80	3	RAB11FIP1
AHR	5.01999192045943e-85	0.540753359734068	0.36	0.14	1.63912776186841e-80	3	AHR
CFLAR1	1.64534568367981e-83	0.615733019538837	0.523	0.275	5.37238272635131e-79	3	CFLAR
PRDM2	4.75324252067783e-83	0.518583786834893	0.359	0.143	1.55202874785172e-78	3	PRDM2
ELF11	5.50428126907596e-83	0.554620157837747	0.486	0.234	1.79725791997868e-78	3	ELF1
CREBRF	1.28049074371338e-81	0.474318127558471	0.322	0.117	4.18105837637292e-77	3	CREBRF
TSC22D31	1.99424805962161e-81	0.610552565187322	0.509	0.252	6.5116187642765e-77	3	TSC22D3
TERF2IP1	2.44222356734613e-81	0.510461284860346	0.496	0.243	7.97434839209859e-77	3	TERF2IP
PFN11	2.1237266549505e-80	0.635440323527065	0.878	0.772	6.93439227374436e-76	3	PFN1
FYB11	3.37005834831403e-78	0.463764179407823	0.477	0.216	1.1003914518915e-73	3	FYB1
G3BP21	3.76801314677607e-78	0.532739660636712	0.377	0.162	1.23033165268532e-73	3	G3BP2
CNOT6L1	5.88299434525988e-78	0.523703993008205	0.427	0.188	1.92091531361426e-73	3	CNOT6L
EIF11	3.57870281325831e-77	0.505577359427863	0.906	0.797	1.1685180425851e-72	3	EIF1
PTPN7	1.46667796511452e-76	0.326609248140161	0.263	0.085	4.78899689169193e-72	3	PTPN7
GPR1831	3.81130991995072e-76	0.391185809819102	0.403	0.165	1.24446891506231e-71	3	GPR183
SNX9	2.2309121716575e-75	0.409886904644176	0.311	0.117	7.28437442289606e-71	3	SNX9
HLA-E1	5.03184562706525e-75	0.55492117089864	0.873	0.723	1.64299823414934e-70	3	HLA-E
FAM46C	1.08605689422105e-74	0.455552065196941	0.284	0.1	3.54619297101056e-70	3	FAM46C
REL1	1.09441465581718e-74	0.588633321123141	0.412	0.19	3.57348273417427e-70	3	REL
IL6ST	7.72652708795403e-73	0.43786201704316	0.288	0.105	2.52286562475875e-68	3	IL6ST
PPP1R15A1	8.28577425016696e-73	0.689409044758312	0.67	0.441	2.70547100816452e-68	3	PPP1R15A
TFRC	1.35493462265861e-72	0.563701304892444	0.414	0.197	4.42413252990488e-68	3	TFRC
EPC1	2.43308973031736e-72	0.489981567438044	0.382	0.17	7.94452458743225e-68	3	EPC1
ACTB	4.33720487680016e-72	0.519766288186675	0.993	0.969	1.41618413637279e-67	3	ACTB
SOD1	8.70009480147431e-72	0.64126775827156	0.664	0.475	2.84075495457739e-67	3	SOD1
HLA-J1	7.68001435407786e-71	0.543044626546107	0.455	0.222	2.5076782868935e-66	3	HLA-J
DUSP21	1.29282935182294e-70	0.495800926697596	0.419	0.19	4.22134639957226e-66	3	DUSP2
NCOA3	6.86237214711308e-70	0.384300429502505	0.253	0.086	2.24070175347536e-65	3	NCOA3
MBNL11	3.38942114389621e-69	0.552852335268657	0.583	0.35	1.10671379190499e-64	3	MBNL1
DEDD21	3.5871750272879e-69	0.517262619802815	0.357	0.155	1.17128438991005e-64	3	DEDD2
ZBTB11	6.52331496879888e-69	0.436501007616947	0.298	0.114	2.12999280361221e-64	3	ZBTB1
DDX51	1.63467701195148e-68	0.608639446182787	0.775	0.619	5.33754737942396e-64	3	DDX5
CSRNP11	3.72626716977322e-65	0.52531568122723	0.392	0.183	1.21670075627435e-60	3	CSRNP1
HSP90AB3P1	3.77911925201483e-64	0.459162150673505	0.386	0.181	1.23395801816788e-59	3	HSP90AB3P
TSPYL21	4.06172470998699e-64	0.53993574416979	0.349	0.156	1.32623435230495e-59	3	TSPYL2
PELI1	1.07064578656958e-63	0.412951234422407	0.277	0.107	3.495872622307e-59	3	PELI1
GBP51	1.35489517962288e-63	0.502895688240969	0.451	0.236	4.42400374050464e-59	3	GBP5
FMNL1	2.23876696570707e-63	0.287804665739544	0.256	0.091	7.31002189642671e-59	3	FMNL1
CD3G1	3.68767048135362e-63	0.369772330024205	0.386	0.167	1.20409816557158e-58	3	CD3G
PDE4B1	8.39401291279233e-63	0.349243743664302	0.304	0.12	2.74081309628495e-58	3	PDE4B
CLEC2D1	9.52881967487049e-63	0.369454334463162	0.384	0.173	3.11135020023871e-58	3	CLEC2D
H3F3B1	3.16429477391656e-62	0.448890185525582	0.97	0.91	1.03320552957924e-57	3	H3F3B
IFITM21	1.03483836095368e-61	0.428702615880095	0.636	0.367	3.37895421618595e-57	3	IFITM2
TMSB4X1	2.96206656365937e-61	0.419914931738058	0.993	0.94	9.67173974366057e-57	3	TMSB4X
ELOVL5	6.1866543922427e-61	0.330375399670286	0.285	0.112	2.02006639215509e-56	3	ELOVL5
UBB1	1.07424680751442e-60	0.489885793763663	0.949	0.855	3.50763067589607e-56	3	UBB
MYL6	1.28993617550218e-60	0.49493802421006	0.936	0.873	4.2118996002497e-56	3	MYL6
DNPH1	3.03611121942099e-60	0.422054329350402	0.333	0.15	9.91351035365342e-56	3	DNPH1
BRD21	8.42876366131346e-60	0.560985836723801	0.7	0.504	2.75215991069207e-55	3	BRD2
CST71	2.28420240938301e-59	0.334273356880057	0.277	0.106	7.4583777071174e-55	3	CST7
SF3B1	3.39618343834362e-59	0.451643222511069	0.481	0.269	1.10892181628796e-54	3	SF3B1
MEF2D1	8.87276593928632e-58	0.36781028585364	0.314	0.135	2.89713553449577e-53	3	MEF2D
PHLDA11	1.50852144547887e-57	0.477268554863997	0.382	0.187	4.9256242237776e-53	3	PHLDA1
EZR1	5.71521149716596e-55	0.564532353456575	0.68	0.491	1.86613085805463e-50	3	EZR
CHD21	7.46990131252631e-55	0.487691147908871	0.422	0.228	2.43907217656609e-50	3	CHD2
ZFAND5	1.47752545604065e-54	0.544397326640476	0.446	0.258	4.82441611906392e-50	3	ZFAND5
CYLD1	3.04986169905003e-54	0.358452450795306	0.319	0.142	9.95840841973816e-50	3	CYLD
H2AFZ1	3.55547474850664e-54	0.526143897192752	0.648	0.45	1.16093361488239e-49	3	H2AFZ
HSPA1A1	4.48669292912222e-54	0.881022661834566	0.831	0.733	1.46499497521699e-49	3	HSPA1A
CHORDC1	6.39552978047229e-54	0.369207820411333	0.334	0.154	2.08826838391981e-49	3	CHORDC1
CDC421	1.01260805694814e-53	0.482774044159871	0.582	0.389	3.30636782754707e-49	3	CDC42
NOP58	1.05770563674223e-53	0.487998722798384	0.462	0.267	3.45362044509071e-49	3	NOP58
PTPN1	2.52227084143976e-53	0.417024971340782	0.384	0.195	8.2357187514691e-49	3	PTPN1
GMFG	3.7119753880064e-53	0.330262954376107	0.311	0.138	1.21203420369185e-48	3	GMFG
KMT2E1	1.41011769119597e-52	0.479293946482072	0.555	0.352	4.60431628529308e-48	3	KMT2E
EEF1A11	4.30432196336875e-52	0.468566151758186	0.979	0.947	1.40544720747916e-47	3	EEF1A1
RAP1A	1.97747736265705e-51	0.361602848535418	0.332	0.156	6.4568590845478e-47	3	RAP1A
LCP11	2.93373878188273e-51	0.364900017915798	0.469	0.248	9.57924387060349e-47	3	LCP1
MAP1LC3B1	4.67993940365827e-51	0.405380526649615	0.43	0.233	1.5280938140825e-46	3	MAP1LC3B
CD531	1.34028188822348e-50	0.345378425632398	0.357	0.171	4.37628842142729e-46	3	CD53
CALM11	2.10272061470866e-50	0.370565514429914	0.924	0.8	6.8658033511467e-46	3	CALM1
TMEM173	3.67361040099384e-50	0.277926794343932	0.27	0.113	1.19950726813251e-45	3	TMEM173
BCL11B1	1.97543029066114e-49	0.389747502766936	0.308	0.141	6.45017498506675e-45	3	BCL11B
FAM129A1	4.35236448633183e-49	0.362814934835753	0.33	0.157	1.42113405207707e-44	3	FAM129A
HNRNPC1	7.35004909613604e-49	0.508654226090205	0.704	0.568	2.39993803087034e-44	3	HNRNPC
STARD7	1.85391947117323e-48	0.363565069104801	0.311	0.147	6.05341785727482e-44	3	STARD7
SQSTM11	2.21251509170616e-48	0.570098111167912	0.581	0.407	7.22430427743895e-44	3	SQSTM1
NPM11	7.07607599039342e-48	0.456277773400419	0.797	0.679	2.31048033238326e-43	3	NPM1
TNIP1	1.42447877152356e-47	0.316096060762895	0.28	0.124	4.65120808477872e-43	3	TNIP1
FNBP11	3.21502960828393e-47	0.372697429661791	0.392	0.205	1.04977146769687e-42	3	FNBP1
RP11-1033A18.11	1.86534326742534e-46	0.428148371075393	0.344	0.174	6.09071883679723e-42	3	RP11-1033A18.1
EMP3	1.882924722068e-46	0.442460944369369	0.407	0.222	6.14812580249643e-42	3	EMP3
CD521	1.10094744132003e-45	0.322746513626976	0.522	0.294	3.59481358539816e-41	3	CD52
SFPQ1	1.80760942833242e-45	0.461881073861185	0.642	0.475	5.902206305391e-41	3	SFPQ
PAIP2	1.04379845277369e-44	0.328601128174453	0.335	0.168	3.40821070799667e-40	3	PAIP2
APBB1IP	1.29200978435226e-44	0.270736043316083	0.262	0.113	4.21867034786701e-40	3	APBB1IP
PIM11	1.59511074877345e-44	0.426191211755631	0.325	0.163	5.20835561689508e-40	3	PIM1
PNRC11	3.46210075451826e-44	0.431093293771365	0.55	0.353	1.1304451383653e-39	3	PNRC1
ARID4B1	5.0115454910819e-43	0.435927732365587	0.453	0.276	1.63636983374806e-38	3	ARID4B
UBE2D31	1.17269948019069e-42	0.415591989173306	0.489	0.315	3.82909834271865e-38	3	UBE2D3
NSD31	1.78563046860571e-42	0.404016954454631	0.37	0.204	5.83044060609137e-38	3	NSD3
TUBA1A	5.03584224832386e-42	0.322887086114547	0.344	0.176	1.64430321092271e-37	3	TUBA1A
MLLT6	4.99567688840081e-41	0.302477514796553	0.262	0.12	1.63118841760063e-36	3	MLLT6
AC013394.2	1.26739121488397e-40	0.337780091211131	0.258	0.12	4.13828579483912e-36	3	AC013394.2
SLC38A11	1.56091445171887e-40	0.354685519487191	0.361	0.195	5.09669786775246e-36	3	SLC38A1
PHACTR2	8.69359829734578e-40	0.330318404045417	0.286	0.141	2.83863371604934e-35	3	PHACTR2
SMCHD1	2.10385498608275e-39	0.315765539019873	0.319	0.163	6.8695073005574e-35	3	SMCHD1
GBP4	2.49946545966951e-39	0.297793013723737	0.284	0.137	8.16125461891289e-35	3	GBP4
SLC2A31	4.11138352200761e-39	0.34576176351664	0.321	0.163	1.34244894760592e-34	3	SLC2A3
ARL4C1	5.03331134371641e-39	0.368969210509332	0.507	0.318	1.64347681995028e-34	3	ARL4C
JUND1	9.72118566062026e-38	0.406422773290532	0.735	0.593	3.17416154190573e-33	3	JUND
ARHGEF11	1.19869364232054e-37	0.258414022779038	0.266	0.125	3.91397448090501e-33	3	ARHGEF1
EIF4G21	1.20892204648516e-37	0.474777298172095	0.654	0.536	3.94737226618335e-33	3	EIF4G2
PLIN21	2.41154375842396e-37	0.351341509008204	0.325	0.169	7.87417268000593e-33	3	PLIN2
MAP2K3	2.42618334030459e-37	0.321750899143489	0.298	0.152	7.92197384276254e-33	3	MAP2K3
HCLS11	3.90160465156453e-37	0.318052078962795	0.309	0.16	1.27395195082885e-32	3	HCLS1
HECA1	4.6242103998987e-36	0.29682754443598	0.269	0.131	1.50989717977492e-31	3	HECA
GLUD1	6.99088167283909e-36	0.325605552904659	0.275	0.14	2.28266268381542e-31	3	GLUD1
SAT1	7.69138387204533e-36	0.299572726668118	0.725	0.561	2.51139066190024e-31	3	SAT1
UGP2	8.19799916827397e-36	0.356629555859174	0.321	0.177	2.67681068842482e-31	3	UGP2
DNAJB61	3.72440810163567e-34	0.391863009475442	0.413	0.265	1.21609373334608e-29	3	DNAJB6
SERINC1	1.25036983005727e-33	0.279551734149445	0.283	0.144	4.08270756910299e-29	3	SERINC1
DNAJB11	1.31981439293838e-33	0.622774580072204	0.643	0.503	4.3094579558224e-29	3	DNAJB1
PDCL3	1.62384513744892e-33	0.292323615655055	0.26	0.129	5.30217914279821e-29	3	PDCL3
HNRNPA2B11	3.73919331810693e-33	0.421845247366695	0.726	0.638	1.22092140222827e-28	3	HNRNPA2B1
CD83	2.4451975734868e-32	0.269410408135208	0.25	0.123	7.98405911694909e-28	3	CD83
PPP2CA1	6.25854890958449e-32	0.337051740090146	0.356	0.213	2.04354138995753e-27	3	PPP2CA
DDX3Y1	1.21889481282032e-31	0.306977541301077	0.285	0.151	3.9799353428209e-27	3	DDX3Y
CTSC	1.53712450343245e-31	0.372812713906961	0.375	0.232	5.01901892860763e-27	3	CTSC
IQGAP11	1.78431045930774e-31	0.386906158253901	0.544	0.396	5.82613051173162e-27	3	IQGAP1
MCL11	2.06219867169114e-31	0.384284489623457	0.551	0.396	6.73349110280591e-27	3	MCL1
WNK11	3.26361680419713e-31	0.400104554050084	0.446	0.3	1.06563615890645e-26	3	WNK1
BTG3	3.29737284184976e-31	0.314542937577139	0.319	0.181	1.07665818032078e-26	3	BTG3
PER11	3.31813570418511e-31	0.299104842545848	0.256	0.13	1.08343767013052e-26	3	PER1
PIM31	3.83246168560381e-31	0.368633722618058	0.376	0.23	1.25137538958336e-26	3	PIM3
NAP1L11	4.48121781318135e-31	0.383447143489926	0.633	0.504	1.46320724035997e-26	3	NAP1L1
UBE2B	1.27370150880629e-30	0.307406106454687	0.31	0.175	4.15889016655429e-26	3	UBE2B
MED13	1.39609572241198e-30	0.268004778697375	0.259	0.134	4.55853175281958e-26	3	MED13
GLS1	7.26261927588919e-30	0.255959443579093	0.291	0.156	2.37139044596334e-25	3	GLS
RHOG	8.38044597126056e-30	0.261349313803585	0.271	0.144	2.736383218536e-25	3	RHOG
SPTY2D11	1.87623904654351e-29	0.314494471321184	0.301	0.168	6.12629573477387e-25	3	SPTY2D1
CDKN1A	1.98610910043226e-29	0.390416489826236	0.429	0.284	6.48504343473141e-25	3	CDKN1A
CALM3	2.4736373566551e-29	0.284733213587997	0.316	0.183	8.07692069695023e-25	3	CALM3
AHSA1	3.16192552599462e-29	0.38826726298922	0.375	0.242	1.03243192274776e-24	3	AHSA1
HNRNPA11	4.76719745693474e-29	0.383297631559734	0.685	0.586	1.55658531363833e-24	3	HNRNPA1
PTGES31	5.29030680867e-29	0.328655101049856	0.426	0.283	1.72739097916693e-24	3	PTGES3
CD691	6.61162652333403e-29	0.305116712242737	0.302	0.166	2.15882829239903e-24	3	CD69
RAD21	9.62257252791992e-29	0.362351232942464	0.471	0.332	3.14196238181641e-24	3	RAD21
TIPARP1	9.77228208179982e-29	0.343446993498101	0.333	0.198	3.19084554534928e-24	3	TIPARP
FOSL21	1.34762879718609e-28	0.380835731842132	0.33	0.198	4.400277548572e-24	3	FOSL2
ANKRD121	3.81117775160581e-28	0.333267989983988	0.398	0.256	1.24442575945433e-23	3	ANKRD12
HSPA4	7.27535157624488e-28	0.328360724217508	0.326	0.199	2.37554779667548e-23	3	HSPA4
CHD11	1.18649402904186e-27	0.346807494321344	0.335	0.202	3.87414030362749e-23	3	CHD1
APOBEC3C1	1.21964367477871e-27	0.255233722235488	0.305	0.174	3.98238052688746e-23	3	APOBEC3C
SRSF71	1.30512921018365e-27	0.295307474093876	0.497	0.346	4.26150789709167e-23	3	SRSF7
ZFP36L11	1.69929817961666e-27	0.502264477598138	0.698	0.613	5.54854841608431e-23	3	ZFP36L1
TOB21	2.56770730072115e-27	0.297869651875066	0.324	0.193	8.38407787831471e-23	3	TOB2
HNRNPK1	5.0824991406255e-27	0.367261440662306	0.646	0.547	1.65953761939704e-22	3	HNRNPK
PTMAP51	5.14887267429552e-27	0.356250552795577	0.581	0.453	1.68120990561097e-22	3	PTMAP5
WAC1	1.9302514054423e-26	0.351526865406015	0.381	0.249	6.3026568890502e-22	3	WAC
CDV3	2.09741479062126e-26	0.309082025618142	0.419	0.282	6.84847877433655e-22	3	CDV3
PPP1R2	3.47835078410874e-26	0.303824793723966	0.273	0.154	1.13575109802718e-21	3	PPP1R2
STAT3	9.1806251064751e-26	0.31840931062665	0.343	0.217	2.99765770976625e-21	3	STAT3
AMD11	1.00119596039899e-25	0.340578614771545	0.425	0.288	3.26910504989477e-21	3	AMD1
DIAPH11	1.05789607579993e-25	0.261358711565304	0.317	0.19	3.45424226670193e-21	3	DIAPH1
PARK7	1.68098094293952e-25	0.330253323535945	0.398	0.271	5.48873897488612e-21	3	PARK7
FXYD5	2.74289745470627e-25	0.299779700488593	0.408	0.276	8.95610876910693e-21	3	FXYD5
PTP4A21	2.76284512171957e-25	0.307450206166568	0.417	0.281	9.02124189143873e-21	3	PTP4A2
BZW11	8.41841318777032e-25	0.309739049877099	0.419	0.285	2.74878027407076e-20	3	BZW1
UCP2	9.8674269951408e-25	0.266288066994605	0.289	0.168	3.22191226245337e-20	3	UCP2
TMSB4XP41	1.24332850988893e-24	0.373703269575956	0.597	0.48	4.05971625048934e-20	3	TMSB4XP4
WSB1	1.54795320214218e-24	0.305260502477286	0.376	0.246	5.05437679563464e-20	3	WSB1
CCND2	1.81042193042966e-24	0.374653766352264	0.416	0.292	5.91138968723891e-20	3	CCND2
EFHD2	2.35992605335647e-24	0.259901404541392	0.311	0.186	7.70563054941954e-20	3	EFHD2
PPM1G	3.21967436244002e-24	0.311660079102264	0.391	0.268	1.05128807282392e-19	3	PPM1G
AKAP131	1.06343384214343e-23	0.31207994161331	0.424	0.29	3.47232418136672e-19	3	AKAP13
FGFR1OP2	1.8775352220926e-23	0.290644791607295	0.277	0.165	6.13052800717677e-19	3	FGFR1OP2
ARF6	1.95519996948035e-23	0.313752234720759	0.405	0.281	6.38411894034723e-19	3	ARF6
WDR26	3.12276993443114e-23	0.258749379858557	0.251	0.142	1.01964683899046e-18	3	WDR26
TMEM50A1	3.31391952516258e-23	0.293591566978953	0.349	0.226	1.08206100335609e-18	3	TMEM50A
DDX241	7.16978492251183e-23	0.299505755865648	0.434	0.306	2.34107817289856e-18	3	DDX24
NFKBIZ	7.96204840027521e-23	0.390878744481174	0.365	0.245	2.59976804365786e-18	3	NFKBIZ
CAPZB1	2.60565007841477e-22	0.322907408276419	0.668	0.585	8.5079686360399e-18	3	CAPZB
MRPS6	4.03837912612384e-22	0.265204185821485	0.302	0.187	1.31861155226196e-17	3	MRPS6
NR4A11	1.60590513999688e-21	0.400932595299371	0.391	0.267	5.24360146311781e-17	3	NR4A1
RNF213	1.65717665847791e-21	0.301288049556168	0.624	0.513	5.41101322526208e-17	3	RNF213
SON1	1.85280200812756e-21	0.306891317595523	0.595	0.481	6.0497691169381e-17	3	SON
ENO11	2.79186476437393e-21	0.424927334978876	0.646	0.587	9.11599682863376e-17	3	ENO1
RGCC1	3.09495480029881e-21	0.295806120187039	0.325	0.206	1.01056464139357e-16	3	RGCC
MRFAP1	5.52127932958056e-21	0.276491205529934	0.298	0.189	1.80280812669464e-16	3	MRFAP1
RBBP61	1.17459585944559e-20	0.326322394180647	0.432	0.316	3.83529040026175e-16	3	RBBP6
TRA2B	1.41780306250619e-20	0.296283931095285	0.493	0.38	4.6294105596952e-16	3	TRA2B
FOSB1	3.09126185243109e-20	0.312264044149069	0.57	0.449	1.0093588200558e-15	3	FOSB
KDM2A	4.85460891690632e-20	0.311481495023347	0.338	0.227	1.58512690354825e-15	3	KDM2A
YWHAB	1.06625677890814e-19	0.32984075990807	0.562	0.461	3.48154163449087e-15	3	YWHAB
SLC25A3	3.01598351693679e-19	0.291647841921819	0.484	0.382	9.84778937950202e-15	3	SLC25A3
EIF3A	3.19344465221291e-19	0.290657379635591	0.53	0.418	1.04272354784056e-14	3	EIF3A
SERBP1	7.27384166703426e-19	0.286576618379573	0.558	0.453	2.37505478112003e-14	3	SERBP1
GSPT1	9.95350440684883e-19	0.296383065460969	0.338	0.236	3.25001825892428e-14	3	GSPT1
CSDE11	1.6652921858877e-18	0.296442131467348	0.401	0.294	5.4375120453605e-14	3	CSDE1
ARL6IP11	7.07958546287797e-18	0.318968570743549	0.48	0.369	2.31162624533892e-13	3	ARL6IP1
RAN	1.74332586803422e-17	0.320163582010535	0.495	0.4	5.69230762430533e-13	3	RAN
CFL11	9.27335402528609e-17	0.265030848967764	0.908	0.876	3.02793555633641e-12	3	CFL1
GNAS	1.29762118508491e-16	0.317698585611447	0.637	0.596	4.23699269353925e-12	3	GNAS
TCP1	3.03928608843334e-16	0.304608775294588	0.412	0.32	9.92387693595255e-12	3	TCP1
TPM31	6.17924755556126e-16	0.286530485488914	0.66	0.597	2.01764791184186e-11	3	TPM3
YY11	1.00379913866914e-15	0.264796796794074	0.41	0.309	3.27760494758247e-11	3	YY1
EIF51	1.08553325639041e-15	0.319794840092631	0.489	0.398	3.54448318876596e-11	3	EIF5
HLA-F	1.41877291411414e-15	0.251595825875857	0.388	0.29	4.63257731916549e-11	3	HLA-F
UBE2H	1.73992316062009e-15	0.253057096597371	0.253	0.165	5.6811971040567e-11	3	UBE2H
RBM39	2.47656555120262e-15	0.28758673914339	0.679	0.622	8.08648183778681e-11	3	RBM39
SUMO2	1.90605451468649e-14	0.263783834455444	0.522	0.443	6.22364920135434e-10	3	SUMO2
SRP14	4.09057038544637e-14	0.264935817723493	0.613	0.565	1.33565304225595e-09	3	SRP14
HSPE1	4.8865465867988e-14	0.379200846633558	0.441	0.365	1.59555519152154e-09	3	HSPE1
BAG3	5.06771617391366e-14	0.345585767902372	0.324	0.24	1.65471068510629e-09	3	BAG3
PKM1	5.99414204003978e-14	0.328357405816044	0.65	0.61	1.95720725891379e-09	3	PKM
NASP1	8.34539870267406e-14	0.25748295912008	0.403	0.312	2.72493958439713e-09	3	NASP
DAZAP2	3.69766860262629e-13	0.261836207905624	0.357	0.271	1.20736275212954e-08	3	DAZAP2
HSPA1B	4.57196775350164e-13	0.569141234612268	0.651	0.586	1.49283891087336e-08	3	HSPA1B
H3F3A	1.61747545486884e-12	0.268747661054827	0.58	0.506	5.28138085523772e-08	3	H3F3A
HNRNPU	4.03788385338481e-12	0.271674602728256	0.564	0.503	1.31844983580721e-07	3	HNRNPU
SF11	4.04844664965888e-12	0.268580540303937	0.391	0.309	1.32189880004662e-07	3	SF1
LMNA	2.53554410443733e-10	0.374268076752812	0.551	0.529	8.27905860980878e-06	3	LMNA
JUNB1	2.04225445808518e-08	0.281760773826545	0.625	0.579	0.000666836925653974	3	JUNB
SOX4	7.38310128504438e-07	0.407623047181252	0.341	0.296	0.0241073023159269	3	SOX4
HLA-DRA	0	3.59389526593039	0.976	0.387	0	4	HLA-DRA
FTL	0	3.43000384323841	0.991	0.674	0	4	FTL
MMP12	0	3.30899689206627	0.395	0.032	0	4	MMP12
HLA-DRB1	0	3.06332684453724	0.973	0.518	0	4	HLA-DRB1
CD74	0	2.91723169836482	0.99	0.65	0	4	CD74
TYROBP	0	2.73726875831328	0.935	0.059	0	4	TYROBP
HLA-DPB1	0	2.71629125243216	0.94	0.193	0	4	HLA-DPB1
LYZ	0	2.6878026914836	0.904	0.287	0	4	LYZ
HLA-DPA1	0	2.66813971635431	0.932	0.207	0	4	HLA-DPA1
CTSB	0	2.54917735109588	0.824	0.342	0	4	CTSB
HLA-DQB1	0	2.42532219118505	0.898	0.117	0	4	HLA-DQB1
IL1B	0	2.42068544303491	0.546	0.054	0	4	IL1B
C1QB	0	2.3811247936129	0.557	0.022	0	4	C1QB
HLA-DQA1	0	2.36100362327023	0.9	0.106	0	4	HLA-DQA1
FCER1G	0	2.34834777750491	0.851	0.091	0	4	FCER1G
CTSS	0	2.3359401656793	0.863	0.16	0	4	CTSS
CST3	0	2.25959467087941	0.888	0.31	0	4	CST3
APOC1	0	2.25240873689452	0.39	0.031	0	4	APOC1
FTH1	0	2.20213225687485	0.997	0.926	0	4	FTH1
CXCL9	0	2.11452634347271	0.408	0.053	0	4	CXCL9
AIF1	0	2.04865630236918	0.782	0.025	0	4	AIF1
AC020656.1	0	2.02541099228083	0.451	0.016	0	4	AC020656.1
APOE	0	1.99315342207041	0.324	0.025	0	4	APOE
CCL3	0	1.96571753291129	0.612	0.099	0	4	CCL3
IGSF6	0	1.88508302861865	0.714	0.014	0	4	IGSF6
C1QA	0	1.78934606746837	0.502	0.012	0	4	C1QA
SAT11	0	1.7632545668459	0.95	0.545	0	4	SAT1
CCL3L1	0	1.71941561755671	0.4	0.037	0	4	CCL3L1
MNDA	0	1.68964464331479	0.679	0.017	0	4	MNDA
PLEK	0	1.68917187414431	0.7	0.043	0	4	PLEK
CCL4L2	0	1.66277081270493	0.432	0.058	0	4	CCL4L2
C1QC	0	1.65438644541768	0.49	0.024	0	4	C1QC
BCL2A1	0	1.62620358535776	0.74	0.044	0	4	BCL2A1
CYBB	0	1.5884678473659	0.649	0.023	0	4	CYBB
C15orf481	0	1.58103036200802	0.715	0.111	0	4	C15orf48
LAPTM51	0	1.53960671149377	0.827	0.247	0	4	LAPTM5
NPC2	0	1.4220415421998	0.767	0.276	0	4	NPC2
S100B	0	1.42103094761751	0.312	0.011	0	4	S100B
GRN	0	1.4146330185656	0.719	0.174	0	4	GRN
CD14	0	1.40619510365758	0.554	0.018	0	4	CD14
ITGB2	0	1.38170044351671	0.736	0.124	0	4	ITGB2
MMP9	0	1.36516054218306	0.38	0.019	0	4	MMP9
CTSZ	0	1.36025182405379	0.699	0.084	0	4	CTSZ
LITAF	0	1.33918122460799	0.804	0.2	0	4	LITAF
FBP1	0	1.3382070452361	0.423	0.016	0	4	FBP1
GPX1	0	1.29042270316862	0.781	0.233	0	4	GPX1
HLA-DMB	0	1.26207158853209	0.656	0.041	0	4	HLA-DMB
MS4A6A	0	1.25335497681799	0.545	0.013	0	4	MS4A6A
G0S2	0	1.19026022627242	0.327	0.024	0	4	G0S2
NCF2	0	1.18545520882498	0.626	0.018	0	4	NCF2
PLAUR	0	1.17278096107445	0.558	0.1	0	4	PLAUR
GSN	0	1.15794536718041	0.723	0.203	0	4	GSN
MAFB	0	1.13816965476057	0.533	0.081	0	4	MAFB
FCGR3A	0	1.13461814686931	0.45	0.013	0	4	FCGR3A
CTSH	0	1.11003173947642	0.691	0.088	0	4	CTSH
LCP12	0	1.09096906494469	0.8	0.224	0	4	LCP1
FGL2	0	1.08602595693924	0.562	0.027	0	4	FGL2
HCK	0	1.07324780473606	0.574	0.021	0	4	HCK
LST1	0	1.06850861024405	0.566	0.018	0	4	LST1
HLA-DMA	0	1.0619459652295	0.672	0.073	0	4	HLA-DMA
TMEM176B	0	1.05133707629144	0.477	0.027	0	4	TMEM176B
CD86	0	1.05030045617861	0.602	0.02	0	4	CD86
RAB31	0	1.04011882047832	0.626	0.087	0	4	RAB31
CYBA	0	1.0386276578925	0.793	0.258	0	4	CYBA
MS4A7	0	1.02426649634198	0.486	0.009	0	4	MS4A7
SPI1	0	1.02120915112779	0.644	0.021	0	4	SPI1
FCGR2A	0	1.01308570312	0.511	0.011	0	4	FCGR2A
PTGS2	0	0.99261060902879	0.303	0.028	0	4	PTGS2
SERPINA1	0	0.957156004213812	0.544	0.01	0	4	SERPINA1
PTPRE	0	0.93354231977759	0.51	0.086	0	4	PTPRE
TGFBI	0	0.911734065082425	0.496	0.089	0	4	TGFBI
RASSF4	0	0.848335489250099	0.486	0.014	0	4	RASSF4
SNX10	0	0.844444564142065	0.469	0.061	0	4	SNX10
BRI3	0	0.840749090629923	0.58	0.126	0	4	BRI3
CCDC88A	0	0.826694487366424	0.534	0.097	0	4	CCDC88A
TNFSF13B	0	0.82582062801719	0.469	0.033	0	4	TNFSF13B
CSF1R	0	0.805323506142649	0.46	0.004	0	4	CSF1R
OLR1	0	0.789435054706557	0.368	0.008	0	4	OLR1
PKIB	0	0.777048877353099	0.265	0.01	0	4	PKIB
CXCL16	0	0.75275704781468	0.486	0.062	0	4	CXCL16
LYN	0	0.73997640917339	0.537	0.067	0	4	LYN
MRC1	0	0.738661852962776	0.293	0.003	0	4	MRC1
FPR1	0	0.73033050040188	0.378	0.007	0	4	FPR1
ICAM1	0	0.721903905138701	0.434	0.056	0	4	ICAM1
HLA-DQB2	0	0.718813002099088	0.269	0.008	0	4	HLA-DQB2
CPVL	0	0.692366759968571	0.395	0.011	0	4	CPVL
PTAFR	0	0.692214680616618	0.431	0.029	0	4	PTAFR
SLAMF7	0	0.689850045158997	0.41	0.035	0	4	SLAMF7
TREM2	0	0.688881001570522	0.279	0.004	0	4	TREM2
PLA2G7	0	0.686450333557876	0.32	0.004	0	4	PLA2G7
C5AR1	0	0.684100650821919	0.293	0.021	0	4	C5AR1
ALDH2	0	0.672251112445182	0.456	0.054	0	4	ALDH2
FCGR2B	0	0.659308608424594	0.365	0.012	0	4	FCGR2B
ARHGAP18	0	0.658320807500155	0.435	0.059	0	4	ARHGAP18
MARCH1	0	0.656739776158865	0.388	0.014	0	4	MARCH1
C1orf162	0	0.656108380197681	0.399	0.018	0	4	C1orf162
PLEKHO1	0	0.651283684590817	0.489	0.079	0	4	PLEKHO1
CLEC5A	0	0.649492161372884	0.31	0.003	0	4	CLEC5A
FCGRT	0	0.636291270317534	0.412	0.053	0	4	FCGRT
LILRB4	0	0.635997851199218	0.352	0.004	0	4	LILRB4
PPT1	0	0.622310267600308	0.449	0.07	0	4	PPT1
PLXDC2	0	0.612848446924197	0.401	0.039	0	4	PLXDC2
FPR3	0	0.612724574815079	0.359	0.007	0	4	FPR3
TMEM176A	0	0.61227816438704	0.334	0.018	0	4	TMEM176A
CD68	0	0.611776237615868	0.328	0.013	0	4	CD68
IL4I1	0	0.604578474064427	0.324	0.008	0	4	IL4I1
SLC16A3	0	0.600206825795648	0.449	0.068	0	4	SLC16A3
DAB2	0	0.598325883109347	0.377	0.037	0	4	DAB2
LAIR1	0	0.597783774515149	0.364	0.016	0	4	LAIR1
LGALS2	0	0.595815498444386	0.328	0.007	0	4	LGALS2
MSR1	0	0.58701086885484	0.276	0.009	0	4	MSR1
P2RY13	0	0.585018019114299	0.284	0.005	0	4	P2RY13
SLAMF8	0	0.580974997957779	0.378	0.009	0	4	SLAMF8
KCTD12	0	0.578345859714661	0.386	0.028	0	4	KCTD12
CSF2RA	0	0.573559621637759	0.328	0.009	0	4	CSF2RA
VSIG4	0	0.570969423115221	0.255	0.005	0	4	VSIG4
SLC11A1	0	0.559328217601314	0.294	0.007	0	4	SLC11A1
SLC8A1	0	0.55260434733381	0.357	0.009	0	4	SLC8A1
CLEC7A	0	0.5277407917397	0.364	0.027	0	4	CLEC7A
RNASE6	0	0.51299361617866	0.317	0.007	0	4	RNASE6
NAPSB	0	0.508614837470748	0.258	0.018	0	4	NAPSB
SLC7A7	0	0.505823779813817	0.32	0.009	0	4	SLC7A7
LILRB1	0	0.500834346272405	0.309	0.008	0	4	LILRB1
RGS18	0	0.49895851323257	0.272	0.005	0	4	RGS18
LILRB2	0	0.491893960937979	0.313	0.004	0	4	LILRB2
ITGAX	0	0.488647350247298	0.322	0.012	0	4	ITGAX
TFEC	0	0.487448443582698	0.318	0.008	0	4	TFEC
SIRPA	0	0.482663470750157	0.327	0.029	0	4	SIRPA
PLXNC1	0	0.474228690636935	0.309	0.02	0	4	PLXNC1
EMILIN2	0	0.473964880539587	0.328	0.017	0	4	EMILIN2
SLC31A2	0	0.461824983373123	0.31	0.022	0	4	SLC31A2
FCGR1A	0	0.455477359066001	0.269	0.002	0	4	FCGR1A
SIGLEC10	0	0.450088308321442	0.253	0.007	0	4	SIGLEC10
ADAP2	0	0.436378208496236	0.288	0.01	0	4	ADAP2
SLC43A2	0	0.435742738950346	0.297	0.027	0	4	SLC43A2
ADGRE2	0	0.41178114828588	0.268	0.013	0	4	ADGRE2
WDFY4	0	0.397322859318228	0.276	0.018	0	4	WDFY4
OSCAR	0	0.376409730234316	0.258	0.003	0	4	OSCAR
ANXA5	1.85795388104077e-306	1.0204404011089	0.733	0.224	6.06659101237433e-302	4	ANXA5
MFSD1	1.79631616878472e-297	0.618661430046951	0.423	0.065	5.86533155431588e-293	4	MFSD1
CCR1	5.37900871164187e-297	0.435092364849308	0.275	0.023	1.7563539245253e-292	4	CCR1
LIMS1	1.51624700748059e-293	0.869313415773333	0.645	0.163	4.95084972882561e-289	4	LIMS1
IL1RN1	4.09467803830779e-292	1.63563336514071	0.516	0.108	1.33699427306826e-287	4	IL1RN
JAML	2.18158229759195e-291	0.456077045484598	0.281	0.025	7.12330251809723e-287	4	JAML
ANKRD22	1.40148386199653e-289	0.598479421124782	0.318	0.035	4.57612510619106e-285	4	ANKRD22
LGALS1	1.82157686265637e-287	1.15647039552795	0.804	0.265	5.94781277194558e-283	4	LGALS1
CTSL	2.04418883958086e-287	1.19178645724525	0.41	0.066	6.67468539899944e-283	4	CTSL
GRB2	3.55072174223534e-285	0.814231410568088	0.668	0.182	1.15938166327468e-280	4	GRB2
OGFRL1	4.96651742411807e-284	0.552205476583191	0.354	0.046	1.62166726932303e-279	4	OGFRL1
ALCAM	9.99920780362444e-282	0.77578755366609	0.454	0.082	3.26494133203945e-277	4	ALCAM
GLIPR2	1.1840831608142e-276	0.464733014255097	0.328	0.039	3.86626833669053e-272	4	GLIPR2
TNF	1.26568531108207e-268	0.983003724446595	0.474	0.093	4.13271567774518e-264	4	TNF
NCKAP1L	2.63890348598635e-258	0.500811022170534	0.418	0.071	8.61654766244264e-254	4	NCKAP1L
CD84	4.56284621460725e-258	0.534833487465932	0.346	0.048	1.48986054599356e-253	4	CD84
DUSP1	4.76733865705051e-254	0.927922817659101	0.67	0.2	1.55663141830013e-249	4	DUSP1
ACP5	1.18120218026407e-251	1.05579154136994	0.495	0.113	3.85686135899823e-247	4	ACP5
ARPC5	9.43656469273916e-250	0.875317527916907	0.752	0.268	3.08122710347319e-245	4	ARPC5
UBE2E2	1.38224591900659e-249	0.428900073534554	0.301	0.037	4.51330937474033e-245	4	UBE2E2
SAMHD1	2.24605136168033e-249	0.8214615717913	0.596	0.163	7.33380690615863e-245	4	SAMHD1
ZEB2	5.61950326802154e-248	0.60987978050392	0.425	0.077	1.83488020707439e-243	4	ZEB2
ARRB2	2.04025121141949e-247	0.428383074898138	0.349	0.05	6.66182825552691e-243	4	ARRB2
CAPG	2.37036131485012e-243	1.02779830955357	0.678	0.231	7.73970376524862e-239	4	CAPG
ASAH1	8.79058397831685e-243	0.67651711475964	0.432	0.085	2.87030148060002e-238	4	ASAH1
SYK	9.60129170677879e-243	0.403628604764272	0.314	0.041	3.13501376809741e-238	4	SYK
LGALS9	1.19241131565869e-241	0.556709068355594	0.434	0.083	3.89346142788874e-237	4	LGALS9
CXCL8	1.05490980924923e-239	2.6701181839178	0.615	0.204	3.4444915091606e-235	4	CXCL8
KYNU	2.46687707636302e-237	0.370770654220685	0.266	0.029	8.05484702974054e-233	4	KYNU
CREG1	1.16630135371526e-235	0.482833495584662	0.317	0.045	3.80820718015107e-231	4	CREG1
CTSA	5.52537992256958e-235	0.643612575712825	0.449	0.094	1.80414705231742e-230	4	CTSA
LACTB	1.26033009724207e-234	0.497204151077333	0.389	0.068	4.1152298335148e-230	4	LACTB
PSAP	5.10101657889393e-233	2.05255856997846	0.801	0.437	1.66558393334045e-228	4	PSAP
RNF130	4.93352797623139e-232	0.484143041697427	0.359	0.059	1.61089555479907e-227	4	RNF130
ABI3	1.38700190641862e-229	0.381951058206764	0.296	0.039	4.52883862483807e-225	4	ABI3
SKAP2	8.0829244976813e-229	0.502987482318374	0.417	0.081	2.6392365069829e-224	4	SKAP2
YWHAH	1.19662577522519e-228	0.773158282074019	0.5	0.123	3.9072224812653e-224	4	YWHAH
TXNIP	6.4126401526012e-227	1.04253749487041	0.7	0.245	2.09385526262735e-222	4	TXNIP
PEA15	2.95675615281597e-226	0.697692689473882	0.576	0.158	9.65440019017471e-222	4	PEA15
LCP2	5.50922263412319e-224	0.504321446417489	0.417	0.08	1.7988713744939e-219	4	LCP2
COTL11	1.47064654579308e-223	0.815279898631066	0.695	0.224	4.80195510132356e-219	4	COTL1
GPR1832	5.2037072773811e-219	1.26467465407199	0.559	0.155	1.69911450021048e-214	4	GPR183
VIM1	4.57271294389533e-218	1.04047298793615	0.931	0.439	1.4930822304407e-213	4	VIM
NINJ1	3.01485054940224e-217	0.557566069757271	0.382	0.071	9.84409001390821e-213	4	NINJ1
LIPA	1.85692648255893e-215	0.867898758000203	0.325	0.053	6.06323635085142e-211	4	LIPA
RGS10	4.26020600799061e-212	0.67922538792528	0.537	0.147	1.39104246572909e-207	4	RGS10
PAK1	1.80642079326318e-206	0.714981945695704	0.458	0.111	5.89832517416294e-202	4	PAK1
DSE	4.76974246480584e-206	0.505279038405171	0.385	0.076	1.5574163096084e-201	4	DSE
CD63	1.21181496423998e-205	1.13762589483242	0.776	0.353	3.9568182212364e-201	4	CD63
CD831	1.8412426783639e-205	0.975253615047315	0.452	0.108	6.01202559339382e-201	4	CD83
FERMT3	3.48661975150065e-201	0.340090136937852	0.303	0.046	1.13845108125999e-196	4	FERMT3
LAP3	7.12879519057178e-201	0.667068180106128	0.556	0.164	2.3276942056255e-196	4	LAP3
DPYSL2	8.93682832766161e-201	0.529047282543	0.375	0.073	2.91805318554807e-196	4	DPYSL2
GNAI2	7.48505352378533e-200	0.82058316755873	0.754	0.305	2.44401967658639e-195	4	GNAI2
MEF2C	5.79110968459655e-199	0.447147702312222	0.316	0.051	1.89091313421447e-194	4	MEF2C
SPP1	2.07868843955219e-198	3.2704736991935	0.356	0.073	6.78733349282581e-194	4	SPP1
CXCL10	5.78818470442027e-197	1.21904322846186	0.275	0.04	1.88995806968731e-192	4	CXCL10
ATP6V0B	7.68989494241611e-197	0.694960034293888	0.61	0.202	2.51090449659771e-192	4	ATP6V0B
UCP21	2.58884819851843e-193	0.617748260190248	0.531	0.15	8.45310713780239e-189	4	UCP2
CPM	1.46795461286794e-192	0.532221300898962	0.314	0.054	4.7931654019364e-188	4	CPM
ATP6V1B2	2.46988550106842e-192	0.453903906002013	0.334	0.06	8.0646701380886e-188	4	ATP6V1B2
PMP22	4.86788651949635e-192	0.433681308261602	0.286	0.044	1.58946230634595e-187	4	PMP22
CXCL2	1.63307193836043e-191	1.00099012753519	0.306	0.053	5.33230649313448e-187	4	CXCL2
SLC31A1	2.0594567607527e-191	0.458448429858597	0.318	0.056	6.72453821520972e-187	4	SLC31A1
LGMN	2.24446048520388e-191	0.786899500164362	0.314	0.055	7.32861237628769e-187	4	LGMN
LPAR6	3.12679493950381e-191	1.01508599110912	0.458	0.122	1.02096108364678e-186	4	LPAR6
GK	3.37492059833807e-191	0.377282893509692	0.264	0.037	1.10197907376935e-186	4	GK
BASP1	1.02174006601077e-190	0.640685586888041	0.418	0.097	3.33618566353838e-186	4	BASP1
ATP6AP2	5.1849355693442e-190	0.591168293384217	0.443	0.109	1.69298516210227e-185	4	ATP6AP2
GNS	1.0851146367059e-182	0.397045131084919	0.281	0.045	3.54311631177212e-178	4	GNS
ATP5F1E	1.93395128137528e-181	1.15370783484542	0.65	0.236	6.31473772394657e-177	4	ATP5F1E
SLC43A3	2.91634345946396e-179	0.344342602882896	0.251	0.035	9.52244466384174e-175	4	SLC43A3
LPCAT2	3.36724440544101e-177	0.334814254170529	0.272	0.043	1.0994726432646e-172	4	LPCAT2
HAVCR2	9.18179622055018e-176	0.3574565415397	0.253	0.037	2.99804010193405e-171	4	HAVCR2
RNASET2	1.59073315777507e-175	0.473741037471672	0.395	0.091	5.19406190676714e-171	4	RNASET2
SH3BGRL	7.94712377730255e-175	0.564981345166831	0.531	0.16	2.59489485576483e-170	4	SH3BGRL
HCST1	2.43779868692092e-174	0.618675329604703	0.545	0.162	7.9599002725342e-170	4	HCST
RGS19	6.08219819019986e-173	0.359562028776133	0.286	0.049	1.98595935306406e-168	4	RGS19
ACTB1	2.35595855561231e-172	0.972304480585801	0.993	0.969	7.69267587578532e-168	4	ACTB
RBM47	4.55403466168818e-172	0.365736306137151	0.264	0.042	1.48698339773442e-167	4	RBM47
A2M	1.24078897605326e-171	0.476923579967221	0.316	0.057	4.0514241646091e-167	4	A2M
AC103591.3	3.47081912698514e-171	0.393788219184506	0.252	0.038	1.13329186134319e-166	4	AC103591.3
MYO1F	4.76999613329677e-171	0.30248254241949	0.256	0.039	1.55749913744406e-166	4	MYO1F
HEXB	2.29584670996873e-170	0.460705094916145	0.314	0.06	7.49639867738989e-166	4	HEXB
CCL41	3.64439445128028e-170	1.25969677824905	0.527	0.172	1.18996767623204e-165	4	CCL4
TPP1	8.13772375577747e-168	0.500258169037168	0.391	0.093	2.65712956073646e-163	4	TPP1
TYMP	2.04973110684916e-166	0.798389623141199	0.664	0.269	6.69278201008388e-162	4	TYMP
TMSB4X2	3.20864933651213e-164	0.887552321402629	0.995	0.94	1.04768818135794e-159	4	TMSB4X
NRP1	1.53848087455354e-162	0.368405124013545	0.251	0.04	5.02344775159222e-158	4	NRP1
HMOX1	1.18904219306403e-161	0.688223880336851	0.379	0.091	3.88246056879266e-157	4	HMOX1
CTSC1	1.66373882246926e-161	0.886964335891124	0.581	0.218	5.43244000312662e-157	4	CTSC
CD532	6.89897318898758e-159	0.484011289515813	0.531	0.159	2.25265272566822e-154	4	CD53
ARPC2	9.43860615617645e-154	0.896883104186644	0.907	0.558	3.08189368211473e-149	4	ARPC2
IER3	1.3390690987194e-153	1.44988067876554	0.757	0.416	4.37232842113857e-149	4	IER3
H2AFY	1.16356922406424e-152	0.68518430749832	0.737	0.356	3.79928623041455e-148	4	H2AFY
IL7R2	9.43027000301019e-152	1.11974510175108	0.452	0.134	3.07917176138289e-147	4	IL7R
FYB12	6.25418257010088e-151	0.72826654897695	0.588	0.21	2.04211569278934e-146	4	FYB1
RHOQ	6.89208991046959e-150	0.33877574735689	0.288	0.056	2.25040519756653e-145	4	RHOQ
CEBPB	3.1718072717987e-147	0.584083897638225	0.405	0.114	1.03565851038771e-142	4	CEBPB
RNF13	4.65015933580584e-147	0.406785878137464	0.352	0.085	1.51837002632732e-142	4	RNF13
CMTM6	6.95489581282293e-145	0.496114373219198	0.519	0.169	2.27091258080294e-140	4	CMTM6
PNRC12	1.01270290836998e-144	0.91011240213067	0.721	0.342	3.30667753640965e-140	4	PNRC1
GBP1	1.81486662928212e-144	0.8661483340499	0.575	0.218	5.92590251793197e-140	4	GBP1
RHOG1	2.64689832378782e-144	0.444256177787006	0.448	0.132	8.642652406832e-140	4	RHOG
CAP1	1.72002332899243e-142	0.61356537433077	0.659	0.276	5.61622017382608e-138	4	CAP1
ATF5	3.45785143624585e-142	0.418223041674386	0.313	0.07	1.129057650963e-137	4	ATF5
GRINA	7.94323790197655e-142	0.51481464382824	0.474	0.152	2.59362603975338e-137	4	GRINA
SERPINB91	2.62459650850982e-141	0.592211912886205	0.447	0.134	8.56983251958627e-137	4	SERPINB9
GADD45B	5.76660494378607e-140	0.875189891297349	0.624	0.259	1.88291184624503e-135	4	GADD45B
RGS12	1.7491150718446e-138	1.07081681870916	0.63	0.258	5.711210532587e-134	4	RGS1
VAMP8	2.54124206768972e-138	0.628785334705142	0.605	0.252	8.29766359942046e-134	4	VAMP8
IL13RA1	4.9364337821793e-137	0.339971021437577	0.284	0.059	1.61184435855718e-132	4	IL13RA1
SOD2	6.53552493940574e-137	0.760364513432454	0.499	0.176	2.13397960321476e-132	4	SOD2
TAOK3	6.39827109535599e-136	0.475089356006819	0.473	0.151	2.08916347805564e-131	4	TAOK3
TIMP1	1.8874222625578e-135	0.836823150194456	0.479	0.161	6.16281117170374e-131	4	TIMP1
PTPN6	6.14196463630205e-135	0.350532260930518	0.317	0.073	2.00547429304535e-130	4	PTPN6
DUSP6	9.58902893433456e-135	0.678416675760857	0.399	0.117	3.13100972763892e-130	4	DUSP6
TIMP2	3.57704546902028e-134	0.352021172976683	0.349	0.086	1.1679768865445e-129	4	TIMP2
ATP6AP1	6.61994792536686e-132	0.405288236393093	0.354	0.093	2.16154539659079e-127	4	ATP6AP1
ATP6V1F	3.14460678649163e-131	0.615484555561944	0.56	0.228	1.02677700792525e-126	4	ATP6V1F
MMP14	1.83556306957415e-130	0.450512607916301	0.345	0.09	5.99348053477351e-126	4	MMP14
HIST1H2BG	2.21455721666724e-130	0.514269413425388	0.288	0.064	7.23097222386186e-126	4	HIST1H2BG
BEST1	1.02691751928183e-129	0.420690156666113	0.292	0.066	3.35309108395902e-125	4	BEST1
GPSM3	1.89754244011168e-128	0.325603898444885	0.313	0.073	6.19585557545264e-124	4	GPSM3
PTTG1IP	3.22203992562094e-125	0.536326574570636	0.547	0.211	1.05206047651375e-120	4	PTTG1IP
SNX2	3.72509371673399e-125	0.291017895791029	0.264	0.055	1.21631760038798e-120	4	SNX2
EVI2B1	1.59406224195321e-124	0.420208129640584	0.424	0.128	5.20493203242564e-120	4	EVI2B
GPX4	3.00740584682096e-121	0.574281537395877	0.572	0.237	9.81978157103979e-117	4	GPX4
GLRX1	3.54760657453331e-121	0.347154409166615	0.324	0.081	1.15836449871662e-116	4	GLRX
ATP5MG	5.63618682855304e-121	0.594164162418357	0.507	0.182	1.84032772325914e-116	4	ATP5MG
SELENOS	1.32411331015985e-120	0.422011354366244	0.361	0.101	4.32349478033393e-116	4	SELENOS
GM2A	4.82956090292572e-120	0.590237150713035	0.369	0.112	1.57694822602331e-115	4	GM2A
SH3BGRL31	1.08040599804341e-118	0.832595901684841	0.931	0.721	3.52774166481135e-114	4	SH3BGRL3
AP1S2	1.37175846002065e-118	0.347002691154728	0.285	0.067	4.47906572365944e-114	4	AP1S2
SHTN1	1.49944235573422e-117	0.364931818551155	0.298	0.074	4.89597917994337e-113	4	SHTN1
GLA	2.05854764821063e-116	0.342359629704394	0.272	0.062	6.72156978093735e-112	4	GLA
LSP11	1.01446377732041e-115	0.488852757845323	0.455	0.154	3.31242712570662e-111	4	LSP1
ARPC3	1.31584453418916e-114	0.560482403898136	0.667	0.325	4.29649557303444e-110	4	ARPC3
ATG3	5.58980708700334e-114	0.360899785528915	0.355	0.102	1.82518381004833e-109	4	ATG3
ALOX5AP1	5.04640242034533e-113	0.679171959163809	0.458	0.16	1.64775131829116e-108	4	ALOX5AP
GNG5	1.50161966164428e-112	0.558457292969879	0.585	0.257	4.90308851920091e-108	4	GNG5
VASP	1.94863799438559e-112	0.40596423879926	0.403	0.129	6.36269277926782e-108	4	VASP
ABHD2	1.39549333478878e-110	0.350600076034025	0.273	0.066	4.55656483675234e-106	4	ABHD2
MGAT1	4.05993599413103e-110	0.468609211127556	0.398	0.132	1.32565030080367e-105	4	MGAT1
PTPRC2	1.00942444419127e-109	0.49708405614363	0.771	0.346	3.29597269517333e-105	4	PTPRC
EMP31	1.11189620670773e-107	0.507154373767506	0.537	0.214	3.63056349414209e-103	4	EMP3
HBEGF	1.49673359111827e-107	0.684166183798901	0.342	0.106	4.88713452171937e-103	4	HBEGF
ITPR2	8.14537819060931e-107	0.393227106313361	0.301	0.081	2.65962888679775e-102	4	ITPR2
SRGN2	2.21688348739754e-105	0.523574857948238	0.927	0.498	7.23856796305045e-101	4	SRGN
RGS21	4.94185647348483e-104	0.747168844450867	0.531	0.223	1.61361497572227e-99	4	RGS2
GLIPR11	6.47185149716271e-102	0.416777629628143	0.429	0.151	2.11318895085357e-97	4	GLIPR1
GIMAP4	3.17441871406446e-101	0.30648071008403	0.258	0.062	1.03651119851633e-96	4	GIMAP4
AKR1A1	1.80391662628525e-100	0.349585950671666	0.35	0.109	5.89014856814661e-96	4	AKR1A1
SERPINB11	1.8787230278901e-100	0.556395541842878	0.536	0.224	6.13440643066676e-96	4	SERPINB1
MEF2A	1.17419254422449e-99	0.374997471483049	0.337	0.103	3.83397349540181e-95	4	MEF2A
M6PR	1.61568491451696e-99	0.401359165085925	0.417	0.149	5.27553438288079e-95	4	M6PR
VAMP5	2.22783828642458e-98	0.308842120498269	0.281	0.074	7.27433757283356e-94	4	VAMP5
BLOC1S6	4.55350735889386e-98	0.357443712076906	0.341	0.105	1.48681122282602e-93	4	BLOC1S6
ACTR3	9.08466106728059e-98	0.465351638069435	0.586	0.266	2.96632353168846e-93	4	ACTR3
TMSB102	1.29821182438889e-97	0.598121713025716	0.996	0.988	4.23892124899459e-93	4	TMSB10
BID	2.0015846261353e-96	0.317507921322819	0.253	0.064	6.53557412125698e-92	4	BID
IL10RA	1.6250405172875e-95	0.251034939281024	0.269	0.068	5.30608229704716e-91	4	IL10RA
FLOT1	5.65677759179533e-95	0.388046034162919	0.377	0.129	1.84705101927301e-90	4	FLOT1
PLIN22	7.5635977274702e-95	0.747587520216338	0.424	0.163	2.46966592997357e-90	4	PLIN2
MALAT1	7.93008966955444e-95	1.27629149441864	1	0.997	2.58933287890292e-90	4	MALAT1
CTSD	5.81707345065909e-94	1.49782988484646	0.54	0.288	1.8993908231092e-89	4	CTSD
VSIR	9.24116243083217e-94	0.313565902992545	0.302	0.087	3.01742435691532e-89	4	VSIR
CASP4	2.72802403062458e-93	0.432131399923549	0.424	0.158	8.90754406479539e-89	4	CASP4
CD41	6.80906355457895e-93	0.28211397497067	0.275	0.073	2.22329543184112e-88	4	CD4
APBB1IP1	1.10842842534352e-92	0.349474113408317	0.343	0.108	3.61924049443166e-88	4	APBB1IP
TPM4	4.2921674859111e-92	0.536797886008464	0.782	0.444	1.40147852749969e-87	4	TPM4
ATP6V0E1	5.28914726566761e-92	0.470498010048061	0.615	0.298	1.72701236518579e-87	4	ATP6V0E1
ID21	7.80027251300829e-92	0.769098342382162	0.71	0.389	2.54694498094747e-87	4	ID2
FAM49B	1.27040149163159e-91	0.329598451803681	0.347	0.113	4.14811495047547e-87	4	FAM49B
ARHGDIB2	5.70323735985875e-91	0.43400449463407	0.699	0.329	1.86222106274108e-86	4	ARHGDIB
PFN12	1.49290122294e-90	0.571389513762298	0.923	0.77	4.87462107314369e-86	4	PFN1
PPIF	1.5495755459172e-90	0.727771240130957	0.391	0.151	5.05967407252884e-86	4	PPIF
PTPN11	1.83436067165274e-90	0.436409813583808	0.471	0.19	5.98955446508052e-86	4	PTPN1
CMTM3	8.59869070548864e-90	0.309705096824101	0.338	0.107	2.80764448915615e-85	4	CMTM3
IQGAP2	1.45596042556148e-89	0.289193995137818	0.252	0.065	4.75400198154335e-85	4	IQGAP2
ATP6V0D1	1.79869995234597e-88	0.316996351543116	0.31	0.095	5.87311508440006e-84	4	ATP6V0D1
RALA	7.91168025572996e-88	0.507485381550185	0.458	0.189	2.58332183710095e-83	4	RALA
ARFGAP3	1.05352774051146e-87	0.310270534835535	0.281	0.082	3.43997877831802e-83	4	ARFGAP3
PPP1R18	1.58872833112586e-87	0.314087982369434	0.394	0.139	5.18751574679216e-83	4	PPP1R18
ATP5F1B	4.08158674405885e-87	0.32223033557434	0.329	0.106	1.3327197036701e-82	4	ATP5F1B
TPM32	8.48199090327601e-87	0.559471823068801	0.857	0.583	2.76953966973768e-82	4	TPM3
NUB1	3.55496595812872e-86	0.722732039513577	0.453	0.191	1.16076748464819e-81	4	NUB1
ATP5PD	1.02754503110721e-85	0.410047679870368	0.414	0.155	3.35514003557126e-81	4	ATP5PD
GADD45G	1.90070213295627e-85	0.420057515274117	0.251	0.069	6.2061726045288e-81	4	GADD45G
GMFG1	3.60440494937323e-85	0.31154954514332	0.383	0.134	1.17691030406935e-80	4	GMFG
AP2S1	8.47258199676923e-85	0.419362314555456	0.484	0.212	2.76646747358509e-80	4	AP2S1
RBPJ1	1.4409218991279e-84	0.476219308866014	0.509	0.22	4.70489818503242e-80	4	RBPJ
MTATP6P1	3.35498841732104e-84	0.367593795072432	0.443	0.17	1.09547081802367e-79	4	MTATP6P1
POMP	7.55010281629766e-84	0.467201359278806	0.596	0.297	2.46525957157751e-79	4	POMP
PDIA3	5.71194586418465e-83	0.57549727393295	0.77	0.484	1.86506456357357e-78	4	PDIA3
PLEKHB2	5.7887962485168e-83	0.3290232020981	0.355	0.124	1.8901577510657e-78	4	PLEKHB2
SAMD9L	6.26218372274762e-83	0.340362863438115	0.328	0.11	2.04472822915155e-78	4	SAMD9L
ARL6IP52	1.05955526362012e-82	0.380691026860505	0.68	0.334	3.4596598467724e-78	4	ARL6IP5
ACTR2	1.83206701335114e-82	0.455933157744314	0.639	0.326	5.98206521199415e-78	4	ACTR2
GLUL1	2.40550077505791e-80	0.758187891791531	0.575	0.299	7.85444113071907e-76	4	GLUL
PSMA7	3.63138439721638e-80	0.589094332815671	0.696	0.388	1.18571963337909e-75	4	PSMA7
GSTO1	4.54494951275267e-80	0.451483949503008	0.524	0.249	1.484016914904e-75	4	GSTO1
ATOX1	1.48542760851487e-79	0.396091283851295	0.364	0.136	4.85021822732275e-75	4	ATOX1
TMBIM61	2.04498592268588e-79	0.489395071063311	0.752	0.459	6.67728803475395e-75	4	TMBIM6
EFHD21	4.04369317598418e-79	0.32713576636297	0.438	0.177	1.32034669582235e-74	4	EFHD2
ATP5MF	1.3107701323064e-78	0.367689182755393	0.444	0.175	4.27992663600685e-74	4	ATP5MF
SWAP70	2.00865927017878e-78	0.316817354613579	0.313	0.105	6.55867424898776e-74	4	SWAP70
JUN1	5.15492137208377e-78	0.685320710653473	0.801	0.557	1.68318492641279e-73	4	JUN
NFKBIA	1.05434519966469e-77	0.911945448472031	0.789	0.56	3.44264794594513e-73	4	NFKBIA
NCOA4	2.49535099168921e-77	0.330463188528991	0.359	0.133	8.14782005806359e-73	4	NCOA4
TNFAIP2	3.37371008273438e-77	0.496095342335784	0.404	0.164	1.10158381621443e-72	4	TNFAIP2
TNFRSF1B2	1.66872005221429e-76	0.341258855024012	0.473	0.192	5.44870471449011e-72	4	TNFRSF1B
ZMIZ1	2.28164852401845e-76	0.288921378358912	0.266	0.081	7.45003876062505e-72	4	ZMIZ1
GDI2	1.84576235025026e-75	0.389738113817509	0.438	0.188	6.02678322603713e-71	4	GDI2
LRRFIP1	2.74696365191952e-75	0.511786010013839	0.661	0.358	8.96938571624761e-71	4	LRRFIP1
CDC422	3.47969989008535e-75	0.402622236957689	0.703	0.382	1.13619160811067e-70	4	CDC42
BNIP3L	5.97333560658115e-75	0.282523316514164	0.256	0.076	1.95041354226088e-70	4	BNIP3L
SPPL2A	6.47060683671457e-75	0.29336605896937	0.289	0.094	2.11278254432404e-70	4	SPPL2A
ASAP1	4.20777190368389e-74	0.297514719343793	0.288	0.094	1.37392168199086e-69	4	ASAP1
PGD	4.69378122252128e-74	0.282475308296385	0.312	0.107	1.53261344477765e-69	4	PGD
DNAJC3	1.82597189421208e-73	0.296097965150619	0.318	0.111	5.96216342898129e-69	4	DNAJC3
ARPC1B	7.15776251034295e-73	0.298645029411113	0.373	0.145	2.33715261487718e-68	4	ARPC1B
DNMT1	9.39066668604143e-73	0.400601300925659	0.439	0.191	3.06624048632625e-68	4	DNMT1
RTN4	2.67053015206401e-72	0.396101584427979	0.585	0.294	8.71981505251942e-68	4	RTN4
ATF3	1.52315742126864e-71	0.632060832773826	0.458	0.216	4.97341361192636e-67	4	ATF3
SCAF11	2.09256478549039e-71	0.436266347805361	0.542	0.269	6.83264253758323e-67	4	SCAF11
S100A42	5.07417216217608e-71	0.621224590555009	0.776	0.455	1.65681869439373e-66	4	S100A4
VPS35	1.58711790028924e-70	0.293366144984235	0.307	0.108	5.18225736802444e-66	4	VPS35
APLP2	1.65021706433933e-70	0.422314080894426	0.473	0.22	5.38828875848078e-66	4	APLP2
LGALS31	1.89374712413989e-70	0.707462034138423	0.668	0.408	6.18346310974158e-66	4	LGALS3
SGK11	4.99642378171437e-70	0.555525196230908	0.493	0.245	1.63143229320538e-65	4	SGK1
ATP5MPL	3.87403703510044e-69	0.328667814336743	0.427	0.175	1.264950572701e-64	4	ATP5MPL
CD81	6.99985573668931e-69	0.530531305261328	0.511	0.264	2.28559289514379e-64	4	CD81
GUSB	7.64640963749766e-69	0.31148734292046	0.286	0.099	2.49670567483574e-64	4	GUSB
ZYX	4.84643802095066e-68	0.360237477092149	0.443	0.199	1.58245894260081e-63	4	ZYX
RHOA	1.38779770495585e-67	0.402795360995792	0.667	0.377	4.53143706622185e-63	4	RHOA
TUBA1A1	3.67862997770723e-67	0.337564182921497	0.413	0.172	1.20114626032097e-62	4	TUBA1A
CNDP2	7.64004581871699e-67	0.293773079646923	0.312	0.114	2.49462776072747e-62	4	CNDP2
SMAP21	2.71230272137612e-66	0.280983082520213	0.388	0.154	8.85621084583729e-62	4	SMAP2
CKLF	3.63122745247686e-66	0.336972979752972	0.322	0.121	1.18566838778274e-61	4	CKLF
ATP5MD	6.0553134851832e-66	0.318728394086645	0.38	0.152	1.97718095918202e-61	4	ATP5MD
PAK2	3.10378227007031e-65	0.375541815680279	0.479	0.23	1.01344698682336e-60	4	PAK2
NUP62	2.64296336149241e-64	0.333746272759102	0.383	0.162	8.629803967945e-60	4	NUP62
SELENOK	7.72649842532318e-64	0.276552315777346	0.272	0.093	2.52285626583653e-59	4	SELENOK
INSIG1	7.52360908232619e-63	0.452286895362603	0.34	0.136	2.45660883756115e-58	4	INSIG1
B2M2	4.45379832681547e-62	0.439867842408615	0.999	0.997	1.45425422967179e-57	4	B2M
NAMPT1	3.6208937698771e-61	0.510091421206833	0.437	0.209	1.18229423374027e-56	4	NAMPT
BLOC1S1	3.70056003844233e-61	0.254820937366984	0.282	0.102	1.20830686375219e-56	4	BLOC1S1
S100A102	5.54501226500911e-60	0.597498606374331	0.817	0.599	1.81055740477078e-55	4	S100A10
ADM1	8.18025021589061e-60	0.425247461751406	0.366	0.161	2.6710153004926e-55	4	ADM
HCLS12	8.58351462276767e-60	0.266769345102517	0.376	0.156	2.8026891946261e-55	4	HCLS1
RAB5C	1.08420387649861e-59	0.288364827001976	0.358	0.15	3.54014249754326e-55	4	RAB5C
ATP5PO	2.65559837049121e-59	0.258867203100537	0.295	0.11	8.67105979932791e-55	4	ATP5PO
PTPN12	3.72417022558058e-59	0.276809628613289	0.328	0.131	1.21601606205657e-54	4	PTPN12
VDAC1	6.05334674827982e-59	0.320810314623391	0.455	0.218	1.97653878024833e-54	4	VDAC1
TACC1	9.67778685187493e-59	0.259790317911163	0.326	0.128	3.1599909628742e-54	4	TACC1
NFE2L2	2.51968301130289e-58	0.429041918912044	0.587	0.329	8.22726896850621e-54	4	NFE2L2
REL2	2.86559456768589e-58	0.393587326336774	0.42	0.191	9.35673938240797e-54	4	REL
ATP5PF	5.07837635150535e-58	0.309308243075625	0.35	0.144	1.65819144629353e-53	4	ATP5PF
IER2	6.94534490322487e-58	0.569372255645457	0.623	0.389	2.26779401780098e-53	4	IER2
ATP5ME	2.2415035021129e-57	0.284510675465696	0.416	0.181	7.31895723509905e-53	4	ATP5ME
SH3KBP12	2.27684308630414e-57	0.30357523755668	0.428	0.192	7.43434804540028e-53	4	SH3KBP1
STAT1	1.15077265975654e-56	0.436463982271215	0.553	0.314	3.75750288863704e-52	4	STAT1
EPSTI1	1.17997640431261e-56	0.349092829305729	0.443	0.212	3.85285895536153e-52	4	EPSTI1
MESD	1.97791356799378e-56	0.254176410446906	0.269	0.098	6.4582833822133e-52	4	MESD
MARCKS	3.30509763935359e-56	0.537917456894333	0.443	0.227	1.07918048120174e-51	4	MARCKS
DNAJC8	1.00646398389009e-55	0.320278736078044	0.465	0.227	3.28630620019792e-51	4	DNAJC8
CANX	5.10320438569111e-55	0.380155430704033	0.536	0.296	1.66629829601586e-50	4	CANX
USP15	6.37602225084398e-55	0.26592295240431	0.324	0.132	2.08189878534558e-50	4	USP15
OSBPL8	1.3601221234836e-54	0.286516442046857	0.378	0.167	4.44107075759864e-50	4	OSBPL8
SDCBP	1.44925422287127e-54	0.344463377367288	0.394	0.183	4.73210488851928e-50	4	SDCBP
SSR1	5.99963906870368e-54	0.289650786077214	0.373	0.169	1.95900214871313e-49	4	SSR1
NFKB1	9.38417234023445e-54	0.335674564331179	0.309	0.126	3.06411995253335e-49	4	NFKB1
ATP6V1G1	1.5834483081793e-53	0.317850629341728	0.581	0.323	5.17027541586704e-49	4	ATP6V1G1
YBX1	5.1378045410933e-53	0.379506168110563	0.782	0.527	1.67759593875778e-48	4	YBX1
TUBA1B	1.29603004813113e-52	0.426409751226287	0.755	0.515	4.23179731315777e-48	4	TUBA1B
C4orf48	1.74538231362588e-52	0.261749711633658	0.269	0.102	5.69902233045122e-48	4	C4orf48
SCARB2	2.01408707331946e-52	0.28584527412882	0.251	0.094	6.5763971118027e-48	4	SCARB2
ROCK1	2.12930774448355e-52	0.316916129024093	0.424	0.203	6.9526156472877e-48	4	ROCK1
HSP90B1	2.72366986697004e-52	0.437067811065019	0.786	0.537	8.89332684963058e-48	4	HSP90B1
CST72	9.01105212232575e-52	0.471398403291892	0.272	0.108	2.9422887389818e-47	4	CST7
HADHA	4.85577994453601e-51	0.279785711332897	0.448	0.22	1.5855092674899e-46	4	HADHA
ATP5MC3	6.84272343320387e-51	0.312282751442613	0.334	0.144	2.23428605540973e-46	4	ATP5MC3
PYCARD	1.07970966627338e-50	0.307450405771246	0.345	0.156	3.52546800231585e-46	4	PYCARD
PRMT2	3.73830930446346e-50	0.310615907576027	0.356	0.164	1.22063275409341e-45	4	PRMT2
NFKBIZ1	4.94703791019851e-50	0.424152292331848	0.455	0.24	1.61530681843802e-45	4	NFKBIZ
SYNGR21	4.96095391341574e-50	0.411335772395761	0.542	0.312	1.61985067180851e-45	4	SYNGR2
PRELID1	5.27864946395287e-50	0.316372757759566	0.361	0.17	1.72358462296989e-45	4	PRELID1
EML4	7.26536454695826e-50	0.324976502231568	0.387	0.185	2.37228683187281e-45	4	EML4
ACAP2	9.75350378869849e-50	0.270185582644515	0.389	0.182	3.18471405708583e-45	4	ACAP2
UPP1	2.23627046782676e-49	0.277807490404152	0.324	0.141	7.30187033154792e-45	4	UPP1
ITSN2	3.5595301546902e-49	0.312897850246077	0.402	0.194	1.16225778610944e-44	4	ITSN2
ARPC4	5.49930583573939e-49	0.278745396747038	0.38	0.179	1.79563334148563e-44	4	ARPC4
TNFAIP8	3.50815207858299e-48	0.268734390208081	0.284	0.116	1.14548181669892e-43	4	TNFAIP8
ITM2B	3.57356496635129e-48	0.448005285724816	0.727	0.497	1.16684043281302e-43	4	ITM2B
PRPF40A	3.75989269758122e-48	0.321069769944014	0.57	0.317	1.22768016361422e-43	4	PRPF40A
TAX1BP1	4.05992579861724e-48	0.313160609581351	0.556	0.312	1.3256469717645e-43	4	TAX1BP1
CEP350	5.03034526949074e-48	0.319471183001905	0.383	0.183	1.64250833739412e-43	4	CEP350
FKBP1A	8.33017594405185e-48	0.275576547985159	0.469	0.245	2.71996904925181e-43	4	FKBP1A
NDUFA3	1.20007255898699e-47	0.327283501544373	0.425	0.217	3.91847691960432e-43	4	NDUFA3
SLC2A32	2.0421459125884e-47	0.442664949593363	0.351	0.162	6.66801483378364e-43	4	SLC2A3
SNRPB2	3.25952608550991e-47	0.270955775220576	0.415	0.204	1.0643004574407e-42	4	SNRPB2
MOB1A	1.31195637035409e-46	0.263040934744921	0.393	0.191	4.28379994048018e-42	4	MOB1A
TGOLN2	1.1667516728267e-45	0.250100872257998	0.341	0.157	3.80967756211375e-41	4	TGOLN2
TLN1	6.0838857510193e-45	0.28848390362457	0.477	0.257	1.98651037542282e-40	4	TLN1
CDKN1A1	8.45892068753256e-45	0.526486613925615	0.488	0.28	2.76200678289313e-40	4	CDKN1A
MIS18BP1	9.42584144971147e-45	0.284024992088988	0.303	0.134	3.07772575015979e-40	4	MIS18BP1
WDR1	1.61031240117707e-44	0.261649905255515	0.376	0.183	5.25799205232336e-40	4	WDR1
PPA1	1.91026497611326e-44	0.571857776124585	0.403	0.222	6.23739720000501e-40	4	PPA1
ZFAND51	5.0841883590531e-44	0.286520683525685	0.479	0.257	1.66008918299802e-39	4	ZFAND5
DBI1	1.10168386844372e-43	0.369212436598547	0.637	0.405	3.59721816724244e-39	4	DBI
NARS	1.14541742220955e-43	0.277927904732299	0.362	0.177	3.74001696699863e-39	4	NARS
ZNF106	3.92297298675735e-43	0.25110246743415	0.28	0.121	1.28092913963601e-38	4	ZNF106
TAPBP	2.23247090639875e-42	0.260711670143321	0.435	0.229	7.2894640035732e-38	4	TAPBP
USP8	2.51724925594661e-42	0.259665789162942	0.381	0.189	8.21932227051687e-38	4	USP8
GBP41	4.35934515215742e-41	0.272317978446139	0.304	0.137	1.42341337908244e-36	4	GBP4
SYAP1	1.36260959240154e-40	0.309657937291067	0.333	0.162	4.4491928411095e-36	4	SYAP1
YWHAB1	2.11263887033528e-40	0.304422647604139	0.715	0.45	6.89818843941875e-36	4	YWHAB
FOS	1.04267213610352e-39	0.494707697141939	0.691	0.491	3.4045330588052e-35	4	FOS
SOCS3	2.49509251124378e-39	0.292571934159725	0.284	0.129	8.14697606771318e-35	4	SOCS3
GLO1	3.84766324097735e-39	0.528723535120615	0.356	0.185	1.25633900144393e-34	4	GLO1
SLC15A3	5.48729762677831e-39	0.261976623765988	0.292	0.136	1.79171242109565e-34	4	SLC15A3
SSB	5.87048147946596e-39	0.258873820012563	0.448	0.245	1.91682961267523e-34	4	SSB
LARP7	1.05972290137401e-38	0.27449969403118	0.403	0.213	3.46020721756643e-34	4	LARP7
MYL12A	2.91525183799955e-38	0.259545226498326	0.609	0.378	9.51888030143612e-34	4	MYL12A
VMP1	1.56565071272151e-37	0.323921999536636	0.513	0.31	5.11216270717827e-33	4	VMP1
CFLAR2	2.72668676820535e-37	0.266536092910498	0.495	0.28	8.90317763554411e-33	4	CFLAR
ANKRD122	2.41132606314411e-36	0.27567136497785	0.453	0.253	7.87346186137815e-32	4	ANKRD12
RAC11	4.47240960635979e-36	0.332130117622786	0.721	0.504	1.4603311846686e-31	4	RAC1
SUCLG1	8.51868089858302e-36	0.255610259772325	0.342	0.175	2.78151968700533e-31	4	SUCLG1
PRDX1	1.18715051045247e-35	0.405179718362318	0.669	0.49	3.87628384672939e-31	4	PRDX1
RUNX32	7.62488181264987e-34	0.282649299820456	0.458	0.258	2.48967640946644e-29	4	RUNX3
CD522	1.78534013908512e-33	0.34407874325848	0.515	0.297	5.82949262214073e-29	4	CD52
CAPZB2	5.56435139343908e-33	0.307373542860173	0.777	0.577	1.81687201698573e-28	4	CAPZB
PPP1R15A2	1.61695887414212e-32	0.398726400382304	0.645	0.445	5.27969411584886e-28	4	PPP1R15A
HIST1H1C	2.03011834320317e-30	0.27127045838749	0.273	0.137	6.62874241422699e-26	4	HIST1H1C
PDE4B2	1.16609494363466e-29	0.30057134259163	0.26	0.125	3.80753320995588e-25	4	PDE4B
NDUFB2	7.28677642806536e-29	0.26418116535251	0.512	0.328	2.3792782392919e-24	4	NDUFB2
PABPC1	8.24387930133122e-29	0.402661676911018	0.977	0.948	2.69179146947067e-24	4	PABPC1
BHLHE401	2.08500634096579e-28	0.268483572886063	0.356	0.2	6.8079627045215e-24	4	BHLHE40
MTDH	4.75059551902291e-27	0.25317476546756	0.578	0.391	1.55116444887136e-22	4	MTDH
IRF1	1.18901007812119e-25	0.301479999844655	0.466	0.303	3.88235570708132e-21	4	IRF1
FTHL102	5.68827822440352e-25	0.632049969177379	0.313	0.671	1.85733660583224e-20	4	FTHL10
MT-ATP81	4.47661465095461e-21	0.253841149571075	0.947	0.913	1.4617042158297e-16	4	MT-ATP8
ANXA21	1.09540086315084e-18	0.261397260874999	0.765	0.634	3.57670289836013e-14	4	ANXA2
KLF4	1.49886239795606e-18	0.28984855218031	0.269	0.162	4.89408550180611e-14	4	KLF4
CYTOR2	1.2292158472227e-17	0.265765583685487	0.318	0.196	4.01363558435157e-13	4	CYTOR
NR4A21	1.76913726541936e-17	0.3388106143511	0.291	0.179	5.77658699904729e-13	4	NR4A2
GPNMB1	4.12824267743455e-17	0.628784431419207	0.304	0.212	1.34795379903593e-12	4	GPNMB
MT2A1	3.14549695320483e-15	0.291977038417383	0.596	0.469	1.02706766516044e-10	4	MT2A
CEBPD1	3.37884646327064e-09	0.25884214790384	0.371	0.288	0.000110326094718713	4	CEBPD
TXN2	4.46842199615351e-05	0.501535837122701	0.575	0.475	1	4	TXN
PLD31	0.000113320897042357	0.257961929606304	0.332	0.292	1	4	PLD3
TOP2A	1.82733448524485e-116	1.36957640395598	0.413	0.109	5.96661256122149e-112	5	TOP2A
GTSE1	1.79119512541082e-114	0.462850556726666	0.271	0.046	5.84861032349143e-110	5	GTSE1
TRBC22	1.86365886032526e-111	0.917261620324668	0.821	0.371	6.08521891073405e-107	5	TRBC2
HIST1H1D	2.42462729782332e-108	1.30619207631427	0.346	0.082	7.91689305285271e-104	5	HIST1H1D
CD22	1.21885995995398e-104	1.14951257702563	0.663	0.269	3.97982154124174e-100	5	CD2
NUSAP1	7.93086911157137e-101	1.12356195384926	0.435	0.138	2.58958738231028e-96	5	NUSAP1
TMSB4X3	7.63728841782258e-99	0.810866967785888	0.993	0.942	2.49372741418743e-94	5	TMSB4X
TRAC2	9.43010561444458e-99	0.760407459156745	0.687	0.271	3.07911808522844e-94	5	TRAC
DLGAP5	4.65088155905058e-92	0.564981339381305	0.291	0.062	1.5186058466612e-87	5	DLGAP5
MKI671	1.05566035649861e-90	0.961263933708769	0.41	0.128	3.44694219603926e-86	5	MKI67
CD3D2	1.53935627179002e-88	0.997431920719221	0.601	0.243	5.02630609864879e-84	5	CD3D
ARHGDIB3	1.43852234200929e-85	0.752189129240788	0.709	0.34	4.69706315112872e-81	5	ARHGDIB
LINC01871	3.15759681430158e-83	0.812607543854843	0.257	0.054	1.03101851180575e-78	5	LINC01871
IL322	1.09467398813849e-82	0.671337293906426	0.73	0.32	3.57432950606981e-78	5	IL32
CD3G2	1.13867314616997e-82	0.930800812331503	0.481	0.172	3.7179955568742e-78	5	CD3G
PTMA1	8.31340842903452e-82	0.844086770791672	1	0.985	2.71449412024835e-77	5	PTMA
HMGB2	3.34147481972899e-81	1.80017937850192	0.521	0.253	1.09105835813791e-76	5	HMGB2
ASPM	2.39453876596977e-75	0.524577792086876	0.291	0.073	7.8186479786445e-71	5	ASPM
CD523	1.34163225708584e-73	0.622122975579374	0.665	0.297	4.38069764583667e-69	5	CD52
CENPF1	2.41417480267711e-73	0.995611919925724	0.406	0.142	7.88276356570129e-69	5	CENPF
TMPO	2.87606954552927e-72	0.746976042789767	0.395	0.141	9.39094228006217e-68	5	TMPO
STMN1	1.00570668351546e-69	1.17231680391791	0.519	0.26	3.28383346301468e-65	5	STMN1
HMGB1P5	2.97858173790359e-69	0.631016193588406	0.335	0.106	9.72566509060281e-65	5	HMGB1P5
VIM2	3.89652050972554e-68	0.76845555767332	0.823	0.459	1.27229187683558e-63	5	VIM
HIST1H1E	1.88438847741587e-66	1.4635133533897	0.364	0.135	6.15290525645831e-62	5	HIST1H1E
CEP55	4.84107782671846e-65	0.395431055418587	0.259	0.066	1.58070873198011e-60	5	CEP55
RPL211	3.23572566224607e-64	0.641037916127518	0.982	0.867	1.05652914323659e-59	5	RPL21
CD961	1.07729331617109e-61	0.453705794953807	0.384	0.131	3.51757813596185e-57	5	CD96
PTPRC3	1.33324852613881e-61	0.58181655656463	0.719	0.361	4.35332308754843e-57	5	PTPRC
GMFG2	8.76159569131041e-61	0.455812665948072	0.392	0.141	2.86083622512668e-56	5	GMFG
HIST1H1C1	1.45242431318751e-60	0.845020739600379	0.366	0.137	4.74245586741985e-56	5	HIST1H1C
RAC2	2.23352300118809e-60	0.445011509259168	0.295	0.088	7.29289930347935e-56	5	RAC2
RPS271	7.26656766561051e-60	0.62204737023212	0.995	0.948	2.37267967417514e-55	5	RPS27
UBE2C	1.47467783492962e-59	0.439026115282499	0.288	0.086	4.81511806661218e-55	5	UBE2C
CENPE	5.78048153705917e-58	0.444537025527968	0.257	0.071	1.88744283148056e-53	5	CENPE
H2AFZ2	2.76116480550803e-57	0.730735534671071	0.709	0.455	9.0157553229448e-53	5	H2AFZ
CALM12	7.35050309326138e-57	0.600674145219358	0.96	0.803	2.40008627001171e-52	5	CALM1
BIRC5	8.88966888477136e-57	0.448509944962658	0.286	0.088	2.90265468425555e-52	5	BIRC5
CD3E2	4.39615720694091e-56	0.456065271473388	0.545	0.234	1.43543325121035e-51	5	CD3E
ANP32E	1.41283888038395e-55	0.632559904597138	0.432	0.19	4.61320151222967e-51	5	ANP32E
SRGN3	1.37893171680877e-54	0.507645623169642	0.88	0.514	4.50248784172399e-50	5	SRGN
HMGN2	2.21958292719457e-54	1.11259558395507	0.572	0.375	7.2473821738757e-50	5	HMGN2
S100A43	4.22368714577988e-54	0.675358401194523	0.76	0.465	1.37911832684005e-49	5	S100A4
FAM111A	7.91778996577422e-53	0.322381373589463	0.255	0.074	2.5853167796246e-48	5	FAM111A
SH3KBP13	3.5548931420186e-51	0.548835749689584	0.45	0.198	1.16074370873191e-46	5	SH3KBP1
ITM2A2	9.51635947324003e-51	0.523102019325434	0.446	0.185	3.10728169520233e-46	5	ITM2A
TUBA1B1	4.60425374739668e-50	1.03880156194675	0.685	0.525	1.50338093359997e-45	5	TUBA1B
RPS31	1.05153182191009e-49	0.626070582190517	0.98	0.918	3.43346170490081e-45	5	RPS3
PFN13	1.90468184680905e-49	0.800314521663542	0.883	0.776	6.21916716620092e-45	5	PFN1
FYB13	1.67814822455915e-48	0.46793157763377	0.503	0.225	5.47948958283055e-44	5	FYB1
CORO1A2	2.58617470994807e-47	0.394928551418964	0.344	0.13	8.44437766292245e-43	5	CORO1A
GIMAP7	4.53835673778739e-47	0.417151247118414	0.288	0.098	1.48186424202234e-42	5	GIMAP7
HIST1H4C	2.44893183603679e-46	2.92957311934638	0.495	0.309	7.99625223102733e-42	5	HIST1H4C
B2M3	1.84876040523852e-44	0.411927541968796	1	0.997	6.03657247518481e-40	5	B2M
RPL23A1	7.23185766058647e-44	0.679954664827312	0.883	0.734	2.36134616333469e-39	5	RPL23A
ETS12	8.16269870987776e-44	0.438385789296312	0.455	0.206	2.66528438274929e-39	5	ETS1
CNTRL	8.32429410832197e-43	0.40897187697565	0.293	0.109	2.71804851224929e-38	5	CNTRL
SEPT6	1.78235756046344e-42	0.324879640325707	0.319	0.121	5.81975390642523e-38	5	SEPT6
CYTOR3	1.82639649697136e-42	0.733653392216078	0.415	0.196	5.96354984191088e-38	5	CYTOR
TPX2	4.13271654664919e-42	0.369939078850405	0.279	0.099	1.34941460681189e-37	5	TPX2
FAM107B2	1.31559206912973e-41	0.494239024029829	0.506	0.254	4.29567122412238e-37	5	FAM107B
RPLP2	3.62196792362309e-41	0.447350302951474	0.978	0.943	1.18264496642141e-36	5	RPLP2
RPL13A1	3.18066415666155e-38	0.587585290256462	0.987	0.95	1.03855046043313e-33	5	RPL13A
KIF20B	7.40758950014006e-38	0.330594294258174	0.264	0.096	2.41872612358573e-33	5	KIF20B
RPLP11	1.0844826246257e-37	0.385321868982055	0.998	0.989	3.54105266592783e-33	5	RPLP1
RPS3A1	2.43244981388362e-37	0.558701978843877	0.94	0.83	7.94243513229281e-33	5	RPS3A
STK17B2	5.24484001494756e-37	0.41996887324446	0.508	0.263	1.71254516168068e-32	5	STK17B
CD72	2.43419497571004e-36	0.414315328993184	0.404	0.183	7.94813343468843e-32	5	CD7
BTG12	3.6298211571883e-36	0.418831179454202	0.863	0.621	1.18520920424512e-31	5	BTG1
RPL6	5.68868809546828e-36	0.463176313612639	0.902	0.773	1.8574704369323e-31	5	RPL6
TIGIT2	6.05307275482957e-36	0.401427499055238	0.366	0.162	1.97644931590695e-31	5	TIGIT
CCL51	1.48702835766169e-35	0.811641817793198	0.523	0.279	4.85544499343696e-31	5	CCL5
NAP1L12	1.86777726064613e-35	0.535414139705299	0.71	0.506	6.09866631146173e-31	5	NAP1L1
HMGB1	2.0222077865151e-35	1.35079655923197	0.705	0.628	6.6029128645291e-31	5	HMGB1
COTL12	4.52475492724873e-35	0.448139336746624	0.472	0.248	1.47742297884526e-30	5	COTL1
PSIP1	1.5640637110799e-34	0.34969855614472	0.291	0.12	5.10698082941808e-30	5	PSIP1
CKAP2	1.08584377960171e-33	0.409016593892787	0.29	0.122	3.5454971091555e-29	5	CKAP2
RPL13	1.45273400752738e-33	0.469344386962071	0.993	0.948	4.7434670813784e-29	5	RPL13
SMAP22	2.83547228954461e-33	0.340929452540664	0.357	0.163	9.25838411982107e-29	5	SMAP2
GPR1833	7.30225139221489e-33	0.446815263590818	0.375	0.176	2.38433112458601e-28	5	GPR183
GZMA1	1.04657467432652e-32	0.999898956971308	0.353	0.165	3.41727562661096e-28	5	GZMA
RAD211	1.60818362655402e-32	0.57095786156343	0.521	0.335	5.25104117742419e-28	5	RAD21
DNAJC9	1.90339909978085e-32	0.364086052690046	0.321	0.145	6.21497874060443e-28	5	DNAJC9
LBR	5.21451100460474e-32	0.380272893578893	0.291	0.126	1.70264213322354e-27	5	LBR
LCP13	6.158912131029e-32	0.366968674206541	0.492	0.255	2.01100798902359e-27	5	LCP1
IKZF31	1.58410649479628e-31	0.316727603139147	0.27	0.108	5.17242452680881e-27	5	IKZF3
EMB1	2.08834199265771e-31	0.298318814054572	0.275	0.112	6.81885427442594e-27	5	EMB
ACAP1	2.51271816689459e-31	0.308103981136166	0.275	0.113	8.20452735854421e-27	5	ACAP1
RPS191	4.49117732621098e-31	0.351602310773389	0.985	0.96	1.46645922055441e-26	5	RPS19
IL7R3	8.01206600606971e-31	0.492148152821376	0.33	0.149	2.61609979230188e-26	5	IL7R
RPL5	1.53154405502658e-30	0.440332999783169	0.867	0.712	5.00079764847279e-26	5	RPL5
RPL101	3.39233684649706e-30	0.438339557220523	0.964	0.885	1.10766582711822e-25	5	RPL10
RPL14	4.86716438310709e-30	0.422120752732179	0.907	0.787	1.58922651437213e-25	5	RPL14
TUBB	7.48081910001307e-30	0.722079478059736	0.556	0.411	2.44263705253627e-25	5	TUBB
RPL32	1.14117503452576e-29	0.401652304977038	0.958	0.897	3.72616472273351e-25	5	RPL32
SMC41	1.14821473726562e-29	0.503584739661813	0.452	0.261	3.74915076011971e-25	5	SMC4
DEK	1.58975762527656e-29	0.647110280463974	0.503	0.331	5.19087659805301e-25	5	DEK
EZH2	3.03526495214157e-29	0.31481405084679	0.251	0.104	9.91074712173264e-25	5	EZH2
RPSA1	3.6999967395636e-29	0.544971360117593	0.758	0.629	1.20812293540231e-24	5	RPSA
KLF62	4.13662856005153e-29	0.56863358820285	0.658	0.451	1.35069195742802e-24	5	KLF6
APOBEC3C2	5.20534838430612e-29	0.425816943990974	0.355	0.177	1.69965035444364e-24	5	APOBEC3C
JPT1	1.97167584372265e-28	0.405453442607759	0.259	0.111	6.4379159649232e-24	5	JPT1
RPS26	2.75338283043406e-28	0.448248324618916	0.774	0.648	8.99034561793331e-24	5	RPS26
SMC2	3.07430424927099e-28	0.314867272591512	0.25	0.102	1.00382182347196e-23	5	SMC2
SPOCK22	4.51849002475246e-28	0.363907155682149	0.388	0.194	1.47537736288217e-23	5	SPOCK2
RPL18	1.63484947417406e-27	0.381681004870074	0.907	0.816	5.33811050307313e-23	5	RPL18
ATAD2	6.13692471255065e-27	0.343284563149573	0.26	0.115	2.00382865714204e-22	5	ATAD2
RBMX	4.54664562397676e-26	0.626941561515943	0.464	0.311	1.48457072914089e-21	5	RBMX
UBB2	5.07795977363569e-26	0.323708582630242	0.969	0.857	1.65805542528753e-21	5	UBB
CKLF1	7.03715532832112e-26	0.280349250183683	0.282	0.129	2.29777195780341e-21	5	CKLF
RPS6	1.62419307258694e-25	0.34444077173459	0.995	0.937	5.30331522061089e-21	5	RPS6
ACTB2	1.68246498122655e-25	0.410991333037372	0.991	0.97	5.49358465670094e-21	5	ACTB
ANP32B	2.11147412730512e-25	0.550484991535728	0.514	0.365	6.89438532047669e-21	5	ANP32B
RPS251	3.56557030065692e-25	0.491336440750721	0.911	0.823	1.1642300145705e-20	5	RPS25
HP1BP3	6.73627686411811e-25	0.425013763435315	0.446	0.273	2.19952912167185e-20	5	HP1BP3
RPL11	1.48169865789101e-24	0.378176263426277	0.958	0.879	4.83804245774574e-20	5	RPL11
EMP32	2.0517538166786e-24	0.387043268982135	0.406	0.23	6.69938656221896e-20	5	EMP3
EVI2B2	2.96854864250905e-24	0.262216535528687	0.299	0.142	9.69290502752055e-20	5	EVI2B
LRRFIP11	3.72404190002759e-24	0.439658254960676	0.548	0.372	1.21597416119701e-19	5	LRRFIP1
RUNX33	4.02665267148745e-24	0.332572576534773	0.461	0.264	1.31478263029408e-19	5	RUNX3
LSP12	6.73334919791774e-24	0.287615934292669	0.335	0.169	2.1985731801041e-19	5	LSP1
ATP5IF1	1.61953307392738e-23	0.310657148617815	0.29	0.141	5.28809939298767e-19	5	ATP5IF1
ARL4C2	2.07839057513743e-23	0.456351919427925	0.514	0.325	6.78636090593872e-19	5	ARL4C
HCST2	3.17914261056611e-23	0.281435592200344	0.355	0.182	1.03805364520205e-18	5	HCST
HLA-C2	4.44834379046747e-23	0.344972180536915	0.925	0.783	1.45247321446344e-18	5	HLA-C
RPL271	4.55648804384561e-23	0.372252780304888	0.889	0.766	1.48778447607647e-18	5	RPL27
CXCL131	5.55707041719899e-23	1.06715184795398	0.277	0.135	1.81449463262382e-18	5	CXCL13
RPL15	6.61408201473843e-23	0.394739431836465	0.849	0.747	2.15963005945239e-18	5	RPL15
GZMB1	9.80053748633792e-23	0.667966373952149	0.301	0.155	3.20007150003906e-18	5	GZMB
H2AFV	1.1800935631495e-22	0.427868466964784	0.426	0.27	3.85324150239575e-18	5	H2AFV
KIF2A	2.44445101120404e-22	0.294957667675685	0.262	0.125	7.98162144178345e-18	5	KIF2A
SH3BGRL32	3.58192232566025e-22	0.461346341643146	0.825	0.732	1.16956927777458e-17	5	SH3BGRL3
SARAF2	8.36699473188234e-22	0.427968924730479	0.468	0.291	2.73199111985422e-17	5	SARAF
USP1	1.67158945028234e-21	0.328040035883601	0.288	0.149	5.45807387306188e-17	5	USP1
NKG71	3.81187701628739e-21	0.299507807665408	0.326	0.166	1.24465408335816e-16	5	NKG7
BIRC32	3.95386477656867e-21	0.308079330382847	0.435	0.249	1.2910159268452e-16	5	BIRC3
ALOX5AP2	4.2553590641606e-21	0.305855139842938	0.335	0.175	1.38945984162972e-16	5	ALOX5AP
HSPA82	5.01841165709406e-21	0.462763450459497	0.747	0.581	1.63861177427435e-16	5	HSPA8
BUB3	1.31239272118199e-20	0.253425633351607	0.311	0.163	4.28522471320344e-16	5	BUB3
IFITM22	1.38546904556674e-20	0.309798231535491	0.592	0.38	4.5238335275845e-16	5	IFITM2
CLEC2D2	2.62934431469674e-20	0.262917427163787	0.341	0.184	8.58533505634779e-16	5	CLEC2D
ATP5PF1	2.66428147262021e-20	0.305309418020331	0.293	0.153	8.69941186439951e-16	5	ATP5PF
ARL6IP53	4.23305277944282e-20	0.357716727857324	0.539	0.351	1.38217639354367e-15	5	ARL6IP5
ATP5MG1	4.35377282453496e-20	0.494827656060041	0.341	0.199	1.42159390266716e-15	5	ATP5MG
RPL19	5.59824888336333e-20	0.377558835151906	0.931	0.847	1.82794022539579e-15	5	RPL19
FXYD51	1.45068632086045e-19	0.305381291283758	0.441	0.28	4.73678097487355e-15	5	FXYD5
LEPROTL11	2.92152049823561e-19	0.264426643148701	0.295	0.155	9.53934873083893e-15	5	LEPROTL1
PSMA71	3.10940074822537e-19	0.655976516934126	0.519	0.405	1.01528153231055e-14	5	PSMA7
MBNL12	3.12451151240001e-19	0.343785870075899	0.536	0.362	1.02021549902885e-14	5	MBNL1
CXCR41	3.77220845707749e-19	0.398669587283031	0.413	0.251	1.23170150540494e-14	5	CXCR4
RPS141	9.55325414139535e-19	0.352843382782824	0.976	0.914	3.11932854224841e-14	5	RPS14
ARL6IP12	9.90829308934907e-19	0.411743190315443	0.521	0.371	3.23525585953426e-14	5	ARL6IP1
HMGN1	1.65193214949233e-18	0.497969110829744	0.499	0.385	5.39388885452237e-14	5	HMGN1
FYN2	2.13454027607183e-18	0.261374097834649	0.319	0.173	6.96970090942974e-14	5	FYN
CD692	3.14467047243911e-18	0.274736535062281	0.319	0.171	1.02679780266082e-13	5	CD69
ANAPC16	4.77354422758377e-18	0.290844918967688	0.335	0.195	1.55865766119065e-13	5	ANAPC16
MYADM1	4.87783768427734e-18	0.37745679065398	0.357	0.212	1.59271156067024e-13	5	MYADM
CALM31	6.04069610794423e-18	0.272793874586172	0.33	0.187	1.97240809316595e-13	5	CALM3
CDC42SE22	7.43642875916083e-18	0.264881140410483	0.293	0.157	2.4281427184412e-13	5	CDC42SE2
PTTG11	7.82423865875011e-18	0.32032866122127	0.35	0.208	2.55477040685509e-13	5	PTTG1
NAP1L4	9.81404141338951e-18	0.293903523566578	0.353	0.211	3.20448080229994e-13	5	NAP1L4
YWHAB2	1.0012324423939e-17	0.355806173162249	0.603	0.463	3.26922417090457e-13	5	YWHAB
MIS18BP11	1.30518436700598e-17	0.274918381474495	0.266	0.14	4.26168799514792e-13	5	MIS18BP1
NASP2	1.58844078340028e-17	0.34807315122959	0.466	0.313	5.18657684595861e-13	5	NASP
SRSF10	1.87575663335398e-17	0.297660457168007	0.33	0.192	6.1247205592274e-13	5	SRSF10
SMCHD11	1.89404647914111e-17	0.294151362246557	0.304	0.17	6.18444056369154e-13	5	SMCHD1
ID22	2.02932849500593e-17	0.555220606867044	0.545	0.406	6.62616340189337e-13	5	ID2
RPL231	2.23512193732073e-17	0.310296344232051	0.978	0.96	7.29812014973966e-13	5	RPL23
ARPC21	3.09444839333269e-17	0.511911431368886	0.674	0.579	1.01039928939099e-12	5	ARPC2
RPS15	4.02122063344918e-17	0.276857841361802	0.964	0.904	1.31300896123383e-12	5	RPS15
MZT2B1	4.59334866565151e-17	0.304385413529783	0.417	0.274	1.49982020630853e-12	5	MZT2B
DNMT11	5.04538259096359e-17	0.342411398237743	0.337	0.203	1.64741832360143e-12	5	DNMT1
EZR2	1.76907597489605e-16	0.437460486331905	0.638	0.501	5.77638687323059e-12	5	EZR
SMARCA5	1.93015341647385e-16	0.286853174234618	0.395	0.249	6.30233693547042e-12	5	SMARCA5
HLA-E2	2.50380312593038e-16	0.349506268913362	0.847	0.73	8.17541796678789e-12	5	HLA-E
TSC22D32	5.5564878968037e-16	0.35231106190231	0.41	0.267	1.81430442806434e-11	5	TSC22D3
KMT2A1	9.49361985712841e-16	0.301729654413537	0.348	0.214	3.09985675574957e-11	5	KMT2A
RPL91	1.05991388766087e-15	0.366214668936111	0.923	0.881	3.46083082599028e-11	5	RPL9
TERF2IP2	1.45151125325218e-15	0.271462118365886	0.406	0.257	4.73947454411903e-11	5	TERF2IP
PCBP1	1.86455345972715e-15	0.325374675681027	0.583	0.456	6.08813995670108e-11	5	PCBP1
ATP5F1E1	2.47090750003954e-15	0.576697829901031	0.388	0.26	8.06800716912911e-11	5	ATP5F1E
IL2RG2	3.03904510097264e-15	0.252544034980641	0.397	0.248	9.92309006369588e-11	5	IL2RG
YBX11	3.37908509111233e-15	0.361986957809358	0.638	0.541	1.10333886395e-10	5	YBX1
SEPT7	5.61757869441173e-15	0.450211198150717	0.47	0.352	1.83425179529932e-10	5	SEPT7
PPP2R5C1	6.26444007094256e-15	0.284043474839693	0.384	0.245	2.04546497196416e-10	5	PPP2R5C
CKS2	8.12971601989327e-15	0.289809496927408	0.317	0.194	2.65451487481555e-10	5	CKS2
RBPJ2	1.06863860793756e-14	0.350879917726163	0.366	0.235	3.48931878263771e-10	5	RBPJ
HNRNPR	1.37414796863606e-14	0.270208107297627	0.355	0.227	4.48686794719045e-10	5	HNRNPR
IDS1	1.73884387290373e-14	0.386056864991479	0.335	0.214	5.67767301380527e-10	5	IDS
DUT	2.08961498496498e-14	0.450799542015122	0.339	0.227	6.82301084890764e-10	5	DUT
EIF12	2.81170048112464e-14	0.306285641412156	0.88	0.803	9.18076441096817e-10	5	EIF1
RPS23	3.03473461712894e-14	0.354464345406849	0.965	0.939	9.9090154718494e-10	5	RPS23
TPM33	3.09103731584539e-14	0.346064481401883	0.683	0.599	1.00928550436984e-09	5	TPM3
CALM21	3.49692448531652e-14	0.372696700702525	0.616	0.519	1.14181578294555e-09	5	CALM2
CDC423	5.22538877818815e-14	0.329852888956622	0.525	0.4	1.70619394385399e-09	5	CDC42
RGS13	6.36251397770659e-14	0.287126914988837	0.434	0.278	2.07748806400076e-09	5	RGS1
RPS15A1	9.45621135015647e-14	0.346712131220134	0.907	0.864	3.08764213005309e-09	5	RPS15A
TUBB4B	1.03890916923658e-13	0.340567661581469	0.528	0.409	3.39224621939128e-09	5	TUBB4B
NUCKS11	1.47825214478235e-13	0.562758432523672	0.512	0.452	4.82678890314333e-09	5	NUCKS1
RBM17	1.81643018013698e-13	0.265709863807726	0.317	0.2	5.93100782418325e-09	5	RBM17
SET	3.2481123441116e-13	0.339626764926856	0.583	0.485	1.06057364259932e-08	5	SET
DNAJC81	3.44864679340761e-13	0.287514033133242	0.357	0.239	1.12605215098345e-08	5	DNAJC8
EEF1A12	5.23744406937939e-13	0.716556816119649	0.934	0.95	1.71013023753376e-08	5	EEF1A1
RPL281	9.26850322329676e-13	0.320669692513138	0.958	0.925	3.02635167247086e-08	5	RPL28
NDUFB11	1.71260454135853e-12	0.254864243898048	0.335	0.22	5.59199634844388e-08	5	NDUFB11
PA2G4	1.82507254227389e-12	0.277938252444532	0.459	0.338	5.9592268650327e-08	5	PA2G4
CBX31	6.16781192348654e-12	0.572049350137411	0.506	0.45	2.01391394925683e-07	5	CBX3
NPM12	1.20496852096447e-11	0.294726827391541	0.769	0.685	3.93446321465317e-07	5	NPM1
ADGRE51	1.53781552135229e-11	0.256668277379588	0.322	0.208	5.02127524031949e-07	5	ADGRE5
SON2	1.55029898293086e-11	0.295246364951566	0.594	0.486	5.06203623906586e-07	5	SON
RPS28	1.64677621179735e-11	0.250710932547519	0.934	0.879	5.3770536867607e-07	5	RPS28
RPS21	2.19712450705803e-11	0.271563224319332	0.927	0.876	7.17405094044587e-07	5	RPS21
HINT1	1.2834756502638e-10	0.347128263644817	0.477	0.397	4.19080469324135e-06	5	HINT1
RALY	1.62757455261417e-10	0.288904640117241	0.361	0.264	5.3143564291958e-06	5	RALY
ARPC51	2.13175152504793e-10	0.294730911084005	0.399	0.299	6.9605950795865e-06	5	ARPC5
RP11-3P17.31	7.38917668836566e-10	0.649450707079469	0.561	0.582	2.41271397228515e-05	5	RP11-3P17.3
RPL22	1.67920724694688e-09	0.250099013618742	0.658	0.604	5.48294750273095e-05	5	RPL22
PTP4A22	2.88389986629501e-09	0.259392920000532	0.392	0.288	9.41650984342646e-05	5	PTP4A2
KMT2E2	5.42766526748202e-09	0.272126425230435	0.468	0.364	0.000177224126313823	5	KMT2E
RPS111	1.75767425953787e-08	0.288715857246446	0.929	0.899	0.000573915799224304	5	RPS11
RPL10A	2.49013621446239e-08	0.3117747190468	0.847	0.81	0.000813079276746261	5	RPL10A
RPL31	4.67378354758813e-08	0.325359234574928	0.894	0.858	0.00152608380395848	5	RPL3
RPS9	7.41378394919534e-08	0.257162556936268	0.893	0.86	0.00242074873509126	5	RPS9
PSMB9	7.68928461187163e-08	0.269968184523498	0.366	0.285	0.00251070521146832	5	PSMB9
SNRPD2	1.48665319017135e-07	0.324077593740859	0.464	0.41	0.00485421999654749	5	SNRPD2
CCL42	1.62785311723658e-07	0.705465109184421	0.273	0.194	0.00531526599840088	5	CCL4
DDX52	4.03932171001748e-07	0.267219610141987	0.694	0.629	0.0131891932475491	5	DDX5
RP11-756A22.51	6.0327148738748e-07	0.622550836091767	0.57	0.615	0.019698020606176	5	RP11-756A22.5
DDX3X2	7.89400327730852e-07	0.309036026500239	0.401	0.327	0.0257754995010678	5	DDX3X
MT2A2	1.20937683919299e-06	0.428214655974541	0.514	0.477	0.0394885725533297	5	MT2A
CTC-788C1.11	1.44618984710546e-06	0.569719364414447	0.561	0.595	0.0472209908876875	5	CTC-788C1.1
H1FX	1.98025539663314e-06	0.257839744699502	0.33	0.261	0.0646592992108653	5	H1FX
RPL4	2.3693123498468e-06	0.270853871546099	0.661	0.617	0.0773627868471978	5	RPL4
RP1-69E11.21	2.5892367773762e-06	0.370106078003175	0.399	0.357	0.0845437592548876	5	RP1-69E11.2
RP11-16F15.11	5.19579591965263e-06	0.365836308636108	0.35	0.298	0.169653128368498	5	RP11-16F15.1
PTMAP52	7.51589584754519e-06	0.251343197673924	0.523	0.461	0.245409031214046	5	PTMAP5
RP11-422P24.91	1.18355544090808e-05	0.474177693685058	0.428	0.421	0.386454522565308	5	RP11-422P24.9
IFI16	1.19978972244576e-05	0.257690062195838	0.532	0.49	0.391755340172989	5	IFI16
TPM41	5.1976426937853e-05	0.272375090076246	0.501	0.467	1	5	TPM4
TPT11	0.000126207733157552	0.409365606086887	0.942	0.976	1	5	TPT1
RP11-20O24.4	0.000187936489826114	0.277879823064159	0.335	0.295	1	5	RP11-20O24.4
RPL341	0.000221740579048235	0.382933626911902	0.989	0.985	1	5	RPL34
TMSB4XP42	0.000386065378921303	0.323185733996518	0.49	0.489	1	5	TMSB4XP4
RPL34P331	0.001455293470653	0.312139154604351	0.362	0.346	1	5	RPL34P33
RPL34P341	0.00269580688319518	0.329800799266442	0.348	0.332	1	5	RPL34P34
CD441	0.00391383549689395	0.256635565164261	0.495	0.484	1	5	CD44
RPS3AP471	0.00905046874523346	0.367599700322593	0.419	0.442	1	5	RPS3AP47
COL1A2	0	4.77502746622358	0.946	0.089	0	6	COL1A2
COL1A1	0	4.6541066471912	0.94	0.209	0	6	COL1A1
COL3A1	0	4.1709870534323	0.921	0.056	0	6	COL3A1
SPARC	0	3.41405780579849	0.921	0.099	0	6	SPARC
DCN	0	2.95974153293086	0.79	0.037	0	6	DCN
POSTN	0	2.82787211472699	0.509	0.022	0	6	POSTN
MGP	0	2.62594604499275	0.595	0.045	0	6	MGP
CALD1	0	2.61808702317475	0.869	0.133	0	6	CALD1
FN1	0	2.57264746744279	0.719	0.045	0	6	FN1
IGFBP7	0	2.55840013715264	0.85	0.119	0	6	IGFBP7
RGS5	0	2.47019128550362	0.301	0.012	0	6	RGS5
LUM	0	2.46323655970273	0.684	0.02	0	6	LUM
COL6A1	0	2.33582882894352	0.84	0.046	0	6	COL6A1
MMP2	0	2.2847481094936	0.626	0.075	0	6	MMP2
COL6A3	0	2.26043302197742	0.765	0.031	0	6	COL6A3
COL6A2	0	2.18895060931817	0.832	0.021	0	6	COL6A2
ISLR	0	2.13272715328486	0.593	0.016	0	6	ISLR
TAGLN	0	2.05196956641383	0.597	0.031	0	6	TAGLN
BGN	0	2.04097384163296	0.771	0.019	0	6	BGN
C1R	0	1.88925293449246	0.857	0.121	0	6	C1R
C1S	0	1.8800784747017	0.778	0.076	0	6	C1S
THY1	0	1.849204532088	0.688	0.024	0	6	THY1
SERPING1	0	1.84057079030237	0.827	0.143	0	6	SERPING1
MMP11	0	1.80776649306712	0.41	0.029	0	6	MMP11
ACTA2	0	1.77552366141984	0.38	0.031	0	6	ACTA2
COL5A2	0	1.74829233489907	0.715	0.037	0	6	COL5A2
COL5A1	0	1.7067696370816	0.649	0.021	0	6	COL5A1
TIMP21	0	1.67490721446762	0.699	0.082	0	6	TIMP2
DIO2	0	1.67417822387611	0.476	0.008	0	6	DIO2
AEBP1	0	1.64184552982368	0.672	0.01	0	6	AEBP1
SFRP4	0	1.61854107330446	0.324	0.008	0	6	SFRP4
CCDC80	0	1.59239502828232	0.576	0.063	0	6	CCDC80
VCAN	0	1.56539252500935	0.507	0.023	0	6	VCAN
CTSK	0	1.53119007857041	0.636	0.024	0	6	CTSK
MYL9	0	1.50745239634437	0.597	0.042	0	6	MYL9
COL4A2	0	1.48421121542038	0.499	0.046	0	6	COL4A2
IGFBP4	0	1.44512938742279	0.717	0.077	0	6	IGFBP4
TPM1	0	1.44100319745104	0.595	0.077	0	6	TPM1
SFRP2	0	1.34970970284715	0.435	0.004	0	6	SFRP2
FSTL1	0	1.33016414735469	0.62	0.039	0	6	FSTL1
CTHRC1	0	1.31382030391814	0.491	0.029	0	6	CTHRC1
ASPN	0	1.25022852537273	0.401	0.007	0	6	ASPN
RARRES2	0	1.25018628363219	0.526	0.005	0	6	RARRES2
COL12A1	0	1.2176943922165	0.497	0.025	0	6	COL12A1
SULF1	0	1.20499522701512	0.47	0.026	0	6	SULF1
SPON2	0	1.18752275933441	0.524	0.014	0	6	SPON2
PDGFRB	0	1.16717381915761	0.557	0.008	0	6	PDGFRB
FILIP1L	0	1.1004838673837	0.472	0.039	0	6	FILIP1L
CTGF	0	1.09750688973228	0.405	0.027	0	6	CTGF
SERPINF1	0	1.09569430881923	0.568	0.049	0	6	SERPINF1
LHFP	0	1.0864179098085	0.372	0.008	0	6	LHFP
[truncated: 2,042 more rows]
