# Supplementary material for: Exploration of the heterogeneity and interaction of epithelial cells and NK/T-cells in Laryngeal Squamous Cell Carcinoma based on single-cell RNA sequencing data
Source: Braz J Otorhinolaryngol. 2023 Feb 14;89(3):393–400. doi: 10.1016/j.bjorl.2023.02.003 (PMC10164759; doi:10.1016/j.bjorl.2023.02.003)
Supplement: Supplementary file 2 [file mmc2.xlsx]

## Sheet: Sheet1
	p_val	avg_log2FC	pct.1	pct.2	p_val_adj	cluster	gene
PTMS	1.0093745090953e-284	0.934791925321265	0.933	0.595	2.87177141582703e-280	Epithelial cells_1	PTMS
GAPDH	1.73322113747035e-262	0.843564792083074	0.999	0.995	4.9311874582169e-258	Epithelial cells_1	GAPDH
RPS20	3.42857557079263e-255	0.708022479012239	0.999	0.987	9.75464035646211e-251	Epithelial cells_1	RPS20
ABCC5	2.72588221155079e-244	0.914139625017066	0.871	0.472	7.75540748008314e-240	Epithelial cells_1	ABCC5
CD9	3.51229219948022e-232	0.877006042211142	0.946	0.641	9.99282253674116e-228	Epithelial cells_1	CD9
RPL41	1.52854766974209e-229	0.853259601465165	0.996	0.753	4.34887097518322e-225	Epithelial cells_1	RPL41
RPL30	8.65415701232502e-225	0.683534067879893	0.995	0.925	2.46219421157659e-220	Epithelial cells_1	RPL30
RPS29	2.56648812273195e-221	0.637049090363665	1	0.962	7.30191535798466e-217	Epithelial cells_1	RPS29
RPL27A	1.39369065868516e-216	0.626295980977494	0.999	0.991	3.96518929302514e-212	Epithelial cells_1	RPL27A
RPL34	5.37716867042257e-215	0.588607419838935	1	0.995	1.52985825842192e-210	Epithelial cells_1	RPL34
FBL	6.60535265146294e-211	0.743470497763398	0.785	0.469	1.87928888286772e-206	Epithelial cells_1	FBL
FXYD3	4.31450947680269e-210	0.745556647172057	0.995	0.798	1.22752109124513e-205	Epithelial cells_1	FXYD3
UCHL1	4.86512560198577e-201	0.681653087810017	0.526	0.161	1.38417688502097e-196	Epithelial cells_1	UCHL1
FAU	1.40160794529069e-200	0.594353056170804	0.991	0.958	3.98771476514654e-196	Epithelial cells_1	FAU
NTS	1.54883091722161e-200	0.926366445697912	0.48	0.13	4.40657884258721e-196	Epithelial cells_1	NTS
DNAJC19	8.85912651488522e-193	0.697798491064804	0.684	0.314	2.52051008474999e-188	Epithelial cells_1	DNAJC19
RPLP1	2.90255801895702e-191	0.628621248529787	0.999	0.993	8.25806781973461e-187	Epithelial cells_1	RPLP1
SOX2	1.59473419337455e-184	0.900858141896949	0.711	0.37	4.53717825356994e-180	Epithelial cells_1	SOX2
RPL39	1.82863077000183e-178	0.61473863290761	0.994	0.947	5.2026374037322e-174	Epithelial cells_1	RPL39
FTH1	1.60245314615661e-170	0.587460279939144	0.991	0.908	4.55913944613017e-166	Epithelial cells_1	FTH1
HSPB1	1.24567944820633e-164	0.624961214904529	0.998	0.956	3.54408259809183e-160	Epithelial cells_1	HSPB1
RPL22L1	2.04133736306476e-161	0.628408004966145	0.755	0.438	5.80780893165554e-157	Epithelial cells_1	RPL22L1
RPS18	2.52098690195587e-155	0.571410652727628	0.997	0.987	7.17245983475464e-151	Epithelial cells_1	RPS18
RPL8	1.57859968881173e-152	0.574406314058024	0.994	0.986	4.49127397463824e-148	Epithelial cells_1	RPL8
PLD3	3.86227275211504e-152	0.591578897822562	0.672	0.327	1.09885522070425e-147	Epithelial cells_1	PLD3
RPS16	1.11388840079102e-146	0.543584879808581	0.997	0.989	3.16912388909054e-142	Epithelial cells_1	RPS16
FXR1	1.11942199305045e-145	0.654959814441471	0.749	0.504	3.18486751242783e-141	Epithelial cells_1	FXR1
ATN1	1.27920249677818e-145	0.583258443109097	0.726	0.384	3.63945902358359e-141	Epithelial cells_1	ATN1
RPS15A	1.14801674397034e-141	0.542435693469691	0.979	0.916	3.26622243827e-137	Epithelial cells_1	RPS15A
HSPA1B	1.52408997780263e-140	0.712772996217641	0.912	0.59	4.33618839584625e-136	Epithelial cells_1	HSPA1B
PPIA	4.89221538097255e-137	0.625398320497599	0.985	0.959	1.3918841980405e-132	Epithelial cells_1	PPIA
RPL38	6.1349274814459e-137	0.511180575291962	0.99	0.968	1.74544821774617e-132	Epithelial cells_1	RPL38
PHB2	7.0315922342581e-137	0.575773723466149	0.565	0.273	2.00055830656877e-132	Epithelial cells_1	PHB2
RPS24	1.30267925861944e-136	0.488575633050728	0.997	0.992	3.70625275869818e-132	Epithelial cells_1	RPS24
TPI1	1.40557315544311e-136	0.53029191730387	0.961	0.87	3.9989961845512e-132	Epithelial cells_1	TPI1
UBE2S	1.41877680146149e-136	0.600778715331761	0.497	0.202	4.03656187783808e-132	Epithelial cells_1	UBE2S
RPL35A	1.9391832243232e-136	0.483315177423621	0.994	0.97	5.51717019152194e-132	Epithelial cells_1	RPL35A
RBP1	2.40151640023258e-135	0.539635585726873	0.486	0.183	6.83255431030171e-131	Epithelial cells_1	RBP1
RPS12	8.53466626881363e-133	0.49640946226689	0.997	0.994	2.42819790014017e-128	Epithelial cells_1	RPS12
UBB	2.43931193305657e-132	0.586306723204989	0.942	0.835	6.94008638073925e-128	Epithelial cells_1	UBB
COX8A	1.44799404619006e-131	0.566419955980848	0.848	0.675	4.11968786081535e-127	Epithelial cells_1	COX8A
KRT19	3.15021409784603e-130	0.565828520213364	0.903	0.567	8.96267412978173e-126	Epithelial cells_1	KRT19
MIF	5.62293907815442e-130	0.51140583919472	0.529	0.23	1.59978239712571e-125	Epithelial cells_1	MIF
COX6B1	2.42829943202682e-126	0.514851650819403	0.951	0.828	6.90875471405951e-122	Epithelial cells_1	COX6B1
LGALS3BP	1.56965565546593e-125	0.531067096622104	0.894	0.709	4.46582730536611e-121	Epithelial cells_1	LGALS3BP
MRPS12	6.32161023821258e-123	0.499342712304159	0.515	0.233	1.79856132887386e-118	Epithelial cells_1	MRPS12
EIF5AL1	7.80341987292139e-120	0.456065090833477	0.519	0.225	2.22015098804486e-115	Epithelial cells_1	EIF5AL1
LAMTOR4	1.87766066432439e-119	0.582309625384587	0.56	0.294	5.34213235606931e-115	Epithelial cells_1	LAMTOR4
CFL1	8.54345452899685e-119	0.480075006824561	0.967	0.913	2.43069824804489e-114	Epithelial cells_1	CFL1
ECH1	7.03274067408303e-116	0.467021850879127	0.54	0.256	2.00088504918336e-111	Epithelial cells_1	ECH1
CPNE1	4.14484616014939e-115	0.487102220080835	0.621	0.331	1.1792501810241e-110	Epithelial cells_1	CPNE1
LTBR	1.66583704785299e-113	0.497100604105279	0.638	0.344	4.73947298484653e-109	Epithelial cells_1	LTBR
SPINT2	2.98869317839654e-113	0.442914248753177	0.932	0.713	8.503130961856e-109	Epithelial cells_1	SPINT2
HNRNPL	2.64235814417233e-111	0.481897406398402	0.54	0.264	7.5177731559847e-107	Epithelial cells_1	HNRNPL
GPX2	5.15606728417778e-111	0.465699404810387	0.391	0.139	1.46695270302142e-106	Epithelial cells_1	GPX2
BOLA2B	3.09831709288146e-109	0.411219856383465	0.423	0.163	8.81502196095705e-105	Epithelial cells_1	BOLA2B
BANF1	2.45437900033006e-108	0.544932330936296	0.563	0.311	6.98295369383906e-104	Epithelial cells_1	BANF1
HSPA1A	3.32072244117176e-108	0.45568759365084	0.963	0.647	9.44778741737779e-104	Epithelial cells_1	HSPA1A
PTN	3.2493906129845e-106	0.418416031144873	0.411	0.157	9.2448412330022e-102	Epithelial cells_1	PTN
LGALS7B	9.5209756126042e-105	0.463592335425888	0.505	0.223	2.70881277154202e-100	Epithelial cells_1	LGALS7B
ABCG1	6.26240961766315e-103	0.406709944736149	0.879	0.545	1.78171816032134e-98	Epithelial cells_1	ABCG1
CCNL1	4.71464243993777e-102	0.618304773642771	0.638	0.382	1.3413629205867e-97	Epithelial cells_1	CCNL1
RPS4X	6.05907139691727e-102	0.490372718898797	0.946	0.911	1.72386640313693e-97	Epithelial cells_1	RPS4X
ANAPC11	3.45360678078965e-101	0.527548314937995	0.654	0.421	9.82585665202462e-97	Epithelial cells_1	ANAPC11
EIF3K	1.19508234104424e-99	0.519069138440425	0.731	0.553	3.40012876850498e-95	Epithelial cells_1	EIF3K
CKB	8.20682335680109e-98	0.38840299323429	0.454	0.197	2.33492331324348e-93	Epithelial cells_1	CKB
COX6C	3.55287732346019e-97	0.44772921307907	0.911	0.777	1.01082912729766e-92	Epithelial cells_1	COX6C
SYNGR2	3.82068627447459e-95	0.43543315129511	0.604	0.339	1.08702345195077e-90	Epithelial cells_1	SYNGR2
HNRNPA1	5.82224767365869e-95	0.501185239485975	0.797	0.649	1.65648768563263e-90	Epithelial cells_1	HNRNPA1
EIF4A2	3.32340756768927e-94	0.480101485230865	0.636	0.373	9.45542687083275e-90	Epithelial cells_1	EIF4A2
PARL	2.33247924344472e-91	0.433303814658494	0.487	0.24	6.63613669552456e-87	Epithelial cells_1	PARL
SLC3A2	5.18047248261293e-91	0.464261865552333	0.664	0.421	1.4738962260282e-86	Epithelial cells_1	SLC3A2
LDHB	1.53392506528462e-90	0.586926923653797	0.666	0.472	4.36417020324128e-86	Epithelial cells_1	LDHB
NTRK2	5.9869457245438e-90	0.347944432547204	0.295	0.093	1.70334592808996e-85	Epithelial cells_1	NTRK2
ALYREF	1.89063659222364e-89	0.428612976453619	0.503	0.264	5.37905016853548e-85	Epithelial cells_1	ALYREF
ATG10	6.36140449281118e-89	0.382680387751621	0.478	0.23	1.80988319224971e-84	Epithelial cells_1	ATG10
ACTL6A	7.14731021467093e-89	0.366421878201208	0.374	0.152	2.03348122917603e-84	Epithelial cells_1	ACTL6A
ACTG1	8.03099826738012e-89	0.357893730719347	0.995	0.972	2.28489931705232e-84	Epithelial cells_1	ACTG1
JUND	3.80109389092868e-88	0.40608047212615	0.793	0.526	1.08144922290812e-83	Epithelial cells_1	JUND
YEATS2	1.41288799332268e-87	0.359402633613058	0.394	0.163	4.01980762980236e-83	Epithelial cells_1	YEATS2
MDK	2.66426557458059e-87	0.384551687267164	0.55	0.285	7.58010198623925e-83	Epithelial cells_1	MDK
FUS	5.57003479593574e-87	0.430619437732897	0.735	0.508	1.58473059979168e-82	Epithelial cells_1	FUS
UBC	1.64038024566735e-86	0.398507619771734	0.983	0.879	4.66704583694818e-82	Epithelial cells_1	UBC
FKBP4	3.47847462045439e-86	0.39710624006882	0.525	0.275	9.89660814265479e-82	Epithelial cells_1	FKBP4
KRT15	5.08040924818722e-86	0.387472600839645	0.536	0.285	1.44542723520175e-81	Epithelial cells_1	KRT15
MRPL47	6.02113778681849e-86	0.409506949151189	0.448	0.218	1.71307391172773e-81	Epithelial cells_1	MRPL47
B3GNT5	4.46618026964881e-85	0.520070059893991	0.493	0.255	1.27067294851778e-80	Epithelial cells_1	B3GNT5
DDIT4	9.93046502522416e-85	0.514841268435236	0.531	0.29	2.82531660432653e-80	Epithelial cells_1	DDIT4
OTUB1	2.15291598072098e-84	0.418642923051236	0.516	0.28	6.12526125674926e-80	Epithelial cells_1	OTUB1
COMT	2.31896650889595e-84	0.392112009170079	0.521	0.278	6.59769161445987e-80	Epithelial cells_1	COMT
TBL1XR1	7.65193488004592e-84	0.403393995719997	0.592	0.344	2.17705199272187e-79	Epithelial cells_1	TBL1XR1
COL7A1	9.96860646032176e-84	0.695598109404068	0.476	0.252	2.83616822402614e-79	Epithelial cells_1	COL7A1
TMEM258	1.85833235535277e-83	0.438043757930487	0.702	0.485	5.28714138421417e-79	Epithelial cells_1	TMEM258
SGK1	1.59268651845954e-81	0.53416384990831	0.521	0.293	4.53135241366923e-77	Epithelial cells_1	SGK1
BEX2	2.29001917807124e-81	0.308815131649345	0.3	0.105	6.5153335635305e-77	Epithelial cells_1	BEX2
ZFP36	1.60145574265579e-79	0.496535255721155	0.837	0.586	4.55630173342999e-75	Epithelial cells_1	ZFP36
TMEM147	2.02737723717734e-79	0.387951590621396	0.49	0.259	5.76809097749325e-75	Epithelial cells_1	TMEM147
ZNF302	3.55597869979116e-79	0.358519721348905	0.613	0.353	1.01171149987758e-74	Epithelial cells_1	ZNF302
LY6E	5.10335282570102e-79	0.445423479783708	0.922	0.826	1.4519549124402e-74	Epithelial cells_1	LY6E
AHCY	2.53446133378698e-78	0.375791280496522	0.409	0.195	7.21079594075734e-74	Epithelial cells_1	AHCY
EEF1A1	4.74390449510696e-78	0.395182211653915	0.992	0.971	1.34968826790288e-73	Epithelial cells_1	EEF1A1
TRMT112	8.30910027850286e-77	0.451975147638921	0.694	0.512	2.36402212023685e-72	Epithelial cells_1	TRMT112
ACTN4	6.28265223956102e-76	0.314087962566692	0.926	0.751	1.78747738867751e-71	Epithelial cells_1	ACTN4
GPC3	1.14349003198692e-75	0.354101681747709	0.251	0.079	3.25334349000598e-71	Epithelial cells_1	GPC3
SERF2	1.20665632728067e-75	0.378265072054213	0.976	0.939	3.43305791674622e-71	Epithelial cells_1	SERF2
NFKBIA	1.70140233243316e-75	0.648696729808179	0.771	0.578	4.84065977600559e-71	Epithelial cells_1	NFKBIA
PSMB1	3.27332673364376e-73	0.410068512908832	0.691	0.5	9.31294188988987e-69	Epithelial cells_1	PSMB1
CKS1B	3.64370360257875e-73	0.367514519611721	0.303	0.12	1.03667011196968e-68	Epithelial cells_1	CKS1B
IGFBP2	5.91589429188305e-73	0.492783081095766	0.639	0.436	1.68313108498365e-68	Epithelial cells_1	IGFBP2
SCPEP1	1.00354371594699e-72	0.320550120176996	0.333	0.139	2.85518222624079e-68	Epithelial cells_1	SCPEP1
KHSRP	8.7256021256507e-72	0.416322103522572	0.623	0.407	2.48252106076888e-67	Epithelial cells_1	KHSRP
EEF1D	1.12323245491279e-71	0.39100240248783	0.858	0.733	3.19570865747239e-67	Epithelial cells_1	EEF1D
RPL3	1.41868116243176e-71	0.419915345570866	0.957	0.942	4.0362897752346e-67	Epithelial cells_1	RPL3
RPL24	3.89157133931392e-71	0.38275747200938	0.961	0.925	1.1071909617482e-66	Epithelial cells_1	RPL24
BEX3	4.18652991935484e-71	0.391677725856701	0.531	0.315	1.19110962735565e-66	Epithelial cells_1	BEX3
KRT8	6.46739679935305e-71	0.345875958997188	0.423	0.204	1.84003906338394e-66	Epithelial cells_1	KRT8
IER3	8.24284343003536e-71	0.533758409305741	0.76	0.559	2.34517138427936e-66	Epithelial cells_1	IER3
HMGA1	1.89737995075804e-70	0.405049350499862	0.6	0.387	5.39823569790169e-66	Epithelial cells_1	HMGA1
MRPL12	4.53877950081289e-70	0.336112326794585	0.382	0.182	1.29132815577627e-65	Epithelial cells_1	MRPL12
MLF2	1.78754684776562e-69	0.379984512652605	0.596	0.381	5.08574953657797e-65	Epithelial cells_1	MLF2
S100A11	9.29812227777997e-69	0.296865223095995	0.999	0.987	2.64540876925118e-64	Epithelial cells_1	S100A11
EIF6	1.30390186853272e-68	0.361709839388832	0.71	0.508	3.70973120616245e-64	Epithelial cells_1	EIF6
TAGLN2	8.32546257725627e-68	0.378808588789424	0.905	0.848	2.36867735785518e-63	Epithelial cells_1	TAGLN2
RPL36A	2.50298856593761e-67	0.289044768376414	0.322	0.136	7.12125276894911e-63	Epithelial cells_1	RPL36A
MRPL51	3.27209395192623e-67	0.387169944303131	0.481	0.282	9.30943450262533e-63	Epithelial cells_1	MRPL51
SUPT5H	6.12307423225944e-67	0.384243240516019	0.6	0.377	1.74207584982013e-62	Epithelial cells_1	SUPT5H
FOS	2.83392025306782e-66	0.422626309516436	0.758	0.568	8.06278651200324e-62	Epithelial cells_1	FOS
PUF60	4.63551056734562e-66	0.334249021448662	0.424	0.221	1.3188491115155e-61	Epithelial cells_1	PUF60
PLAC8	1.00680034991938e-65	0.261905530118538	0.437	0.214	2.86444767555562e-61	Epithelial cells_1	PLAC8
TK1	2.92443168180147e-65	0.389024917781085	0.312	0.136	8.32030057789337e-61	Epithelial cells_1	TK1
COX6A1	8.5850434269034e-65	0.392439518714499	0.801	0.679	2.44253070538829e-60	Epithelial cells_1	COX6A1
UBA52	8.80754754954691e-65	0.360364825241932	0.958	0.936	2.50583535332159e-60	Epithelial cells_1	UBA52
AHSA1	1.05002034446716e-64	0.318440761036443	0.419	0.218	2.98741288204352e-60	Epithelial cells_1	AHSA1
BCAP31	2.46838192225507e-64	0.351244668641573	0.562	0.345	7.02279340700789e-60	Epithelial cells_1	BCAP31
CYB5A	1.57462266732761e-63	0.298332328656095	0.328	0.144	4.47995895081377e-59	Epithelial cells_1	CYB5A
OAZ1	1.86489261572432e-63	0.338115158554038	0.878	0.792	5.30580598099726e-59	Epithelial cells_1	OAZ1
SRSF2	7.10591141462358e-63	0.382915871217105	0.587	0.387	2.02170285657456e-58	Epithelial cells_1	SRSF2
C12orf57	1.80296833833948e-62	0.369760082758517	0.496	0.298	5.12962521940965e-58	Epithelial cells_1	C12orf57
PRKCSH	4.96201761619038e-62	0.310861632574111	0.448	0.247	1.41174363198233e-57	Epithelial cells_1	PRKCSH
IGSF9	4.33255819621645e-61	0.306879834715401	0.393	0.198	1.23265613240554e-56	Epithelial cells_1	IGSF9
NDUFB5	3.78658455093412e-60	0.311043374145051	0.394	0.203	1.07732117058627e-55	Epithelial cells_1	NDUFB5
GREM1	4.6999071540218e-60	0.26769774405207	0.484	0.264	1.33717058439074e-55	Epithelial cells_1	GREM1
SEM1	5.91832994046735e-60	0.409170446390367	0.676	0.517	1.68382405136237e-55	Epithelial cells_1	SEM1
IFITM1	1.21361159804731e-59	0.274466883235796	0.357	0.169	3.4528463576044e-55	Epithelial cells_1	IFITM1
LAMP3	3.8618467215586e-59	0.329242306748744	0.382	0.192	1.09873401075064e-54	Epithelial cells_1	LAMP3
PSMC4	3.94035614767282e-59	0.318282989247183	0.512	0.306	1.12107072757439e-54	Epithelial cells_1	PSMC4
DCUN1D1	5.4429664250181e-59	0.30145462572597	0.425	0.228	1.5485783775819e-54	Epithelial cells_1	DCUN1D1
TECR	7.58140734719249e-59	0.281397398232426	0.44	0.238	2.15698620434974e-54	Epithelial cells_1	TECR
MCCC1	2.33699659525549e-58	0.262758532649464	0.283	0.118	6.64898901316139e-54	Epithelial cells_1	MCCC1
NDUFA1	4.58518231127413e-58	0.374797873513772	0.818	0.703	1.3045302193806e-53	Epithelial cells_1	NDUFA1
GPNMB	8.65266648341643e-58	0.401526259001347	0.47	0.28	2.46177014119681e-53	Epithelial cells_1	GPNMB
MRPL18	1.79025851150087e-57	0.303129937262644	0.355	0.177	5.09346449107112e-53	Epithelial cells_1	MRPL18
KMT2B	3.13147685994896e-56	0.308212858983142	0.332	0.16	8.90936481424077e-52	Epithelial cells_1	KMT2B
OGT	3.42397272933978e-56	0.340932824735585	0.293	0.131	9.7415448122446e-52	Epithelial cells_1	OGT
PGAM1	9.4174295847389e-56	0.296216146028607	0.371	0.187	2.67935289115406e-51	Epithelial cells_1	PGAM1
SREBF1	2.34115735478326e-55	0.305015176500559	0.408	0.221	6.66082679009386e-51	Epithelial cells_1	SREBF1
LSR	1.64155669450127e-54	0.267611446546247	0.512	0.302	4.67039295152557e-50	Epithelial cells_1	LSR
HEXIM1	1.89207028306709e-54	0.352680850128627	0.376	0.197	5.38312916235419e-50	Epithelial cells_1	HEXIM1
RBM39	1.67103662984871e-53	0.372857878598413	0.834	0.727	4.75426631558257e-49	Epithelial cells_1	RBM39
KLHL24	2.06188422982001e-53	0.278928295007006	0.352	0.175	5.86626682226091e-49	Epithelial cells_1	KLHL24
CBX4	9.52736892342352e-53	0.290586063579206	0.368	0.19	2.71063173240323e-48	Epithelial cells_1	CBX4
PSMB4	2.03047426831188e-52	0.35357433996515	0.549	0.376	5.77690234077412e-48	Epithelial cells_1	PSMB4
ATP1B3	3.66222121230153e-52	0.377743795913174	0.712	0.572	1.04193855711191e-47	Epithelial cells_1	ATP1B3
DDR1	7.80152600530896e-52	0.312082914380688	0.5	0.305	2.21961216377045e-47	Epithelial cells_1	DDR1
JUNB	4.23691260426276e-51	0.333859558726751	0.817	0.624	1.2054440050388e-46	Epithelial cells_1	JUNB
PGM2L1	6.5863043594442e-51	0.274396405003097	0.284	0.13	1.87386945330547e-46	Epithelial cells_1	PGM2L1
IER5	1.21062096439418e-50	0.376810457623138	0.486	0.303	3.44433770579787e-46	Epithelial cells_1	IER5
SIRT7	9.99662254830956e-50	0.274409803457246	0.338	0.173	2.84413908121955e-45	Epithelial cells_1	SIRT7
CCDC34	1.40075472535669e-49	0.250015189489359	0.26	0.114	3.98528726911233e-45	Epithelial cells_1	CCDC34
BRD2	1.45408506774745e-49	0.409470926141928	0.647	0.48	4.13701742624828e-45	Epithelial cells_1	BRD2
SSR4	2.47995727543193e-49	0.316487576626603	0.724	0.579	7.05572644433137e-45	Epithelial cells_1	SSR4
SKIL	2.75537546216031e-49	0.32082929711635	0.448	0.267	7.83931872739231e-45	Epithelial cells_1	SKIL
TCP1	4.01074287403183e-49	0.319111895847695	0.496	0.321	1.14109645509079e-44	Epithelial cells_1	TCP1
LAMA5	6.69780307171134e-49	0.294209184935341	0.375	0.203	1.90559195193259e-44	Epithelial cells_1	LAMA5
ATF3	1.22446068170263e-48	0.364166303912586	0.404	0.224	3.48371308551217e-44	Epithelial cells_1	ATF3
BAG3	1.63735491852204e-48	0.317728289298608	0.414	0.24	4.65843847868704e-44	Epithelial cells_1	BAG3
RPS23	4.12109789856637e-48	0.296531205912585	0.981	0.972	1.17249356312112e-43	Epithelial cells_1	RPS23
RPS2	4.41359941605337e-48	0.343611986000204	0.99	0.978	1.25571316986134e-43	Epithelial cells_1	RPS2
SF3B5	7.27873449842163e-48	0.287146951444567	0.462	0.285	2.07087275214594e-43	Epithelial cells_1	SF3B5
TFRC	9.56173631243335e-48	0.258068886767677	0.309	0.154	2.72040959825041e-43	Epithelial cells_1	TFRC
SERTAD1	1.00763094766407e-47	0.324753250459703	0.348	0.187	2.86681080919906e-43	Epithelial cells_1	SERTAD1
HNRNPA2B1	6.09213858553455e-47	0.323818837252506	0.827	0.733	1.73327434897043e-42	Epithelial cells_1	HNRNPA2B1
PDCD5	6.69928392577411e-47	0.343892734282774	0.564	0.402	1.90601326972199e-42	Epithelial cells_1	PDCD5
SF1	1.05749032513055e-46	0.285122943259779	0.466	0.289	3.00866572402893e-42	Epithelial cells_1	SF1
DDT	8.47030901932613e-46	0.309622085020359	0.466	0.3	2.40988761908848e-41	Epithelial cells_1	DDT
MYC	1.82697830153001e-45	0.287794839240945	0.279	0.137	5.19793596568304e-41	Epithelial cells_1	MYC
PFDN2	2.68896148613769e-45	0.261407050036674	0.374	0.213	7.65036432421033e-41	Epithelial cells_1	PFDN2
COL1A1	1.32270016894224e-44	0.269659569037819	0.428	0.254	3.76321425065758e-40	Epithelial cells_1	COL1A1
SRSF7	1.35310196036044e-44	0.338240106766608	0.487	0.323	3.84971038742148e-40	Epithelial cells_1	SRSF7
DYNLRB1	2.49006115201802e-44	0.270183196659233	0.501	0.321	7.08447298360647e-40	Epithelial cells_1	DYNLRB1
TRA2B	8.42396549443854e-44	0.318501290245478	0.519	0.348	2.39670242282271e-39	Epithelial cells_1	TRA2B
CDC37	4.73533035410006e-43	0.275647877422669	0.534	0.357	1.34724883904501e-38	Epithelial cells_1	CDC37
FAM162A	5.69836174699187e-43	0.275866835162816	0.449	0.277	1.62124090063666e-38	Epithelial cells_1	FAM162A
LMO4	1.2133206359259e-42	0.297045502796593	0.409	0.248	3.45201854127279e-38	Epithelial cells_1	LMO4
RPL7	2.29246007868198e-42	0.39387002621264	0.88	0.853	6.5222781698581e-38	Epithelial cells_1	RPL7
RNF7	8.61060271412829e-42	0.313492670590944	0.468	0.311	2.44980257819664e-37	Epithelial cells_1	RNF7
STMN1	1.43672292074955e-41	0.307269350326982	0.43	0.268	4.08762038182455e-37	Epithelial cells_1	STMN1
DNAJB1	3.65231500751365e-41	0.416458459141443	0.704	0.549	1.03912014278771e-36	Epithelial cells_1	DNAJB1
PPP1R15A	5.9383792080875e-41	0.310383723067629	0.524	0.342	1.68952826849298e-36	Epithelial cells_1	PPP1R15A
TUFM	6.08560428674934e-41	0.269979694848242	0.408	0.252	1.73141527562306e-36	Epithelial cells_1	TUFM
BLVRB	2.19638700526535e-40	0.254826412088961	0.437	0.273	6.24894066868044e-36	Epithelial cells_1	BLVRB
SOD1	1.61006899162849e-39	0.301450658330929	0.695	0.578	4.58080728808222e-35	Epithelial cells_1	SOD1
BST2	3.18288832527472e-39	0.321567565621313	0.626	0.484	9.0556355742391e-35	Epithelial cells_1	BST2
SLC1A5	4.45921823378427e-39	0.261968251455436	0.362	0.212	1.26869217969396e-34	Epithelial cells_1	SLC1A5
HSPA6	6.72190536922742e-39	0.520442211902977	0.303	0.164	1.91244929659889e-34	Epithelial cells_1	HSPA6
NDUFS8	8.0932364711211e-39	0.269345190145353	0.449	0.296	2.30260670839866e-34	Epithelial cells_1	NDUFS8
CYC1	2.91354009555777e-38	0.262223520823035	0.406	0.255	8.28931292587141e-34	Epithelial cells_1	CYC1
SEC62	3.01149815157121e-38	0.279585582097642	0.643	0.496	8.56801339103524e-34	Epithelial cells_1	SEC62
MGST3	3.78772592264237e-38	0.258113673888265	0.409	0.254	1.07764590225098e-33	Epithelial cells_1	MGST3
RPL18A	8.53295598083877e-38	0.317906200462597	0.948	0.923	2.42771130610844e-33	Epithelial cells_1	RPL18A
RPL36	4.12669145981871e-37	0.261421697782328	0.994	0.979	1.17408498723302e-32	Epithelial cells_1	RPL36
ZNF706	5.37237119888204e-37	0.257412565895903	0.422	0.271	1.52849332979393e-32	Epithelial cells_1	ZNF706
RPL10A	7.90906727478341e-37	0.267917492223524	0.948	0.912	2.25020873034863e-32	Epithelial cells_1	RPL10A
ATF4	1.11930040009041e-36	0.316505898437819	0.674	0.558	3.18452156829724e-32	Epithelial cells_1	ATF4
PSME2	1.36110187503621e-36	0.285740956208811	0.652	0.512	3.87247094466551e-32	Epithelial cells_1	PSME2
PRDX5	9.68234069016224e-36	0.266718085387558	0.74	0.624	2.75472274975806e-31	Epithelial cells_1	PRDX5
TOB1	1.3005750761457e-35	0.2511207991305	0.381	0.229	3.70026614914213e-31	Epithelial cells_1	TOB1
TUBB	4.74355558675839e-35	0.323218498576095	0.606	0.464	1.34958899998863e-30	Epithelial cells_1	TUBB
CCNL2	1.90252050807269e-34	0.253362318675464	0.337	0.197	5.41286109751762e-30	Epithelial cells_1	CCNL2
RAN	4.62029653577759e-34	0.303098598733554	0.548	0.419	1.31452056739408e-29	Epithelial cells_1	RAN
CHCHD2	2.39399118176244e-33	0.317024168495646	0.753	0.684	6.81114431123231e-29	Epithelial cells_1	CHCHD2
SNU13	1.06544935688327e-32	0.260668619753153	0.542	0.401	3.03130996526858e-28	Epithelial cells_1	SNU13
GPI	1.33658570150828e-32	0.250520147091207	0.658	0.54	3.8027199793612e-28	Epithelial cells_1	GPI
NDUFB8	3.54731253530953e-32	0.255451345021297	0.432	0.295	1.00924588942091e-27	Epithelial cells_1	NDUFB8
RPS9	5.71218363926292e-32	0.269209173405909	0.947	0.916	1.62517336720669e-27	Epithelial cells_1	RPS9
ROMO1	7.16426372292735e-32	0.275450711863786	0.871	0.789	2.03830467181006e-27	Epithelial cells_1	ROMO1
ID1	1.91986582853374e-31	0.302817115963808	0.567	0.412	5.46221026876135e-27	Epithelial cells_1	ID1
SLC25A5	4.00233232308726e-31	0.301281489811904	0.553	0.422	1.13870356924156e-26	Epithelial cells_1	SLC25A5
NUPR1	5.21839016693896e-31	0.282513809399632	0.318	0.186	1.4846841863958e-26	Epithelial cells_1	NUPR1
SNRPD3	9.4695040466848e-30	0.256882545848856	0.55	0.418	2.69416859632229e-25	Epithelial cells_1	SNRPD3
ETS2	5.343976690532e-29	0.333056387176057	0.385	0.265	1.52041480822326e-24	Epithelial cells_1	ETS2
DDX5	5.45443859302365e-29	0.251564555491947	0.728	0.629	1.55184232410116e-24	Epithelial cells_1	DDX5
EGR1	2.05424437670153e-28	0.379777736464697	0.532	0.412	5.84453067615352e-24	Epithelial cells_1	EGR1
TNFAIP3	1.11850359587031e-25	0.28997832644696	0.324	0.203	3.18225458061062e-21	Epithelial cells_1	TNFAIP3
PTTG1	1.8397737146245e-25	0.252230503977968	0.355	0.238	5.23434019547817e-21	Epithelial cells_1	PTTG1
RPLP0	5.14479078843792e-25	0.275498686121793	0.928	0.89	1.46374442721847e-20	Epithelial cells_1	RPLP0
LDLR	1.52799346193148e-20	0.258327401296353	0.35	0.25	4.34729419854125e-16	Epithelial cells_1	LDLR
S100A8	2.89714659488975e-124	1.90908163900471	0.993	0.966	8.24267177712083e-120	Epithelial cells_2	S100A8
LY6D	1.07772306397236e-120	1.50582152092477	0.557	0.254	3.06622988930778e-116	Epithelial cells_2	LY6D
KRT16	3.01252045595003e-114	1.61610713789978	0.883	0.716	8.57092194922342e-110	Epithelial cells_2	KRT16
FABP5	2.82295820690378e-86	1.73634585353207	0.872	0.758	8.03159839446193e-82	Epithelial cells_2	FABP5
C10orf99	1.72164605793707e-85	0.501652183531595	0.272	0.072	4.89825519943675e-81	Epithelial cells_2	C10orf99
CSTA	9.50727350535931e-71	0.607417272969172	0.951	0.871	2.70491438500978e-66	Epithelial cells_2	CSTA
KRT6A	4.50243967804713e-59	0.61611649916364	0.995	0.979	1.28098911280119e-54	Epithelial cells_2	KRT6A
S100A9	1.18646117566899e-58	1.31058498576047	0.817	0.663	3.37560069089585e-54	Epithelial cells_2	S100A9
DMKN	1.6529337998004e-50	0.62292916067643	0.329	0.148	4.70276195381213e-46	Epithelial cells_2	DMKN
SPRR1B	8.72311473991094e-44	0.900507794477965	0.551	0.363	2.48181337465206e-39	Epithelial cells_2	SPRR1B
KRT6B	1.87858205962639e-42	1.5939123471828	0.615	0.477	5.34475381784305e-38	Epithelial cells_2	KRT6B
SFN	3.21771057896843e-40	0.737857977940837	0.96	0.945	9.15470836822308e-36	Epithelial cells_2	SFN
S100A7	2.28762352723129e-36	1.76005333912426	0.271	0.132	6.50851769732574e-32	Epithelial cells_2	S100A7
LGALS7	1.45289701074043e-29	0.76117625304992	0.359	0.227	4.13363728525759e-25	Epithelial cells_2	LGALS7
GLTP	3.48694099352562e-29	0.450951185115033	0.389	0.246	9.92069582067975e-25	Epithelial cells_2	GLTP
KRT17	8.25386989999716e-28	0.692144813139878	0.969	0.929	2.34830852524819e-23	Epithelial cells_2	KRT17
DSC2	8.98510797162107e-28	0.629007573183643	0.324	0.197	2.55635306900591e-23	Epithelial cells_2	DSC2
LYPD3	1.54364738415751e-24	0.361546056768608	0.404	0.264	4.39183117266653e-20	Epithelial cells_2	LYPD3
MTRNR2L1	2.60708092055373e-22	0.589692331808619	0.613	0.529	7.41740592706741e-18	Epithelial cells_2	MTRNR2L1
DSG3	1.34700902443395e-21	0.49322048414068	0.484	0.371	3.83237537541704e-17	Epithelial cells_2	DSG3
S100A6	6.02492704261545e-21	0.31421745335105	0.989	0.979	1.71415199289452e-16	Epithelial cells_2	S100A6
KRT5	5.61235156280703e-18	0.31019843965989	0.995	0.953	1.59677014313423e-13	Epithelial cells_2	KRT5
S100A2	5.76000644344512e-18	0.374223152598394	0.996	0.977	1.63877943322457e-13	Epithelial cells_2	S100A2
LAD1	1.34524889323555e-17	0.314054185653373	0.445	0.336	3.82736762614447e-13	Epithelial cells_2	LAD1
PKP1	3.26468913020192e-17	0.367574481303455	0.622	0.544	9.28836704433748e-13	Epithelial cells_2	PKP1
TXN	5.19259177227405e-17	0.431352197257903	0.805	0.757	1.47734428512969e-12	Epithelial cells_2	TXN
CALML3	2.07761317631158e-16	0.298481531148035	0.443	0.329	5.91101724792407e-12	Epithelial cells_2	CALML3
PERP	5.32947123347596e-14	0.299407825535782	0.923	0.9	1.51628786063624e-09	Epithelial cells_2	PERP
SERPINB1	1.54034956991081e-13	0.336827536897974	0.362	0.272	4.38244856135326e-09	Epithelial cells_2	SERPINB1
KRT14	1.86234851534238e-13	0.884237666595194	0.689	0.6	5.29856776100061e-09	Epithelial cells_2	KRT14
APOL1	2.31135109525027e-13	0.341052648516013	0.629	0.546	6.57602500109656e-09	Epithelial cells_2	APOL1
MTRNR2L8	2.59744957239256e-13	0.266296426317239	0.332	0.24	7.39000377841406e-09	Epithelial cells_2	MTRNR2L8
DSP	4.030252005021e-13	1.03342028137862	0.699	0.657	1.14664699794853e-08	Epithelial cells_2	DSP
S100A14	2.2511185862031e-12	0.323425778994242	0.351	0.268	6.40465748960643e-08	Epithelial cells_2	S100A14
TYMP	2.76919663187938e-12	0.380239189687886	0.474	0.389	7.87864133736002e-08	Epithelial cells_2	TYMP
DBI	1.98251591925047e-11	0.361980972717303	0.631	0.592	5.6404560418595e-07	Epithelial cells_2	DBI
SH3BGRL3	1.58965232095543e-10	0.256301047247471	0.84	0.81	4.52271981835029e-06	Epithelial cells_2	SH3BGRL3
CTSC	2.08103809744071e-10	0.264157162128567	0.321	0.244	5.92076149102855e-06	Epithelial cells_2	CTSC
PI3	1.13046892161199e-09	0.625264158652803	0.305	0.229	3.21629712887828e-05	Epithelial cells_2	PI3
FGFBP1	9.76373793079241e-09	0.352366588810255	0.267	0.202	0.000277788107868975	Epithelial cells_2	FGFBP1
MT1X	1.88402034873017e-08	0.322955156162833	0.374	0.307	0.000536022629417222	Epithelial cells_2	MT1X
LGALS7B1	2.56981205545341e-08	0.288932044210925	0.406	0.334	0.000731137227897048	Epithelial cells_2	LGALS7B
DSC3	5.2450887435414e-08	0.34437196093863	0.335	0.276	0.00149228019842496	Epithelial cells_2	DSC3
GJB2	1.18448611793219e-06	0.257725436070758	0.265	0.206	0.0336998145412889	Epithelial cells_2	GJB2
DYNLL1	1.19648806981945e-05	0.274804627518071	0.643	0.63	0.340412820744331	Epithelial cells_2	DYNLL1
KRT13	1.22821213938703e-05	0.482371805979029	0.63	0.624	0.349438635777004	Epithelial cells_2	KRT13
KRT141	0	2.69957611441431	0.982	0.557	0	Epithelial cells_3	KRT14
CXCL14	0	2.62482944522809	0.959	0.452	0	Epithelial cells_3	CXCL14
MT2A	0	2.44846909354065	0.959	0.623	0	Epithelial cells_3	MT2A
KTN1	0	2.32690292514425	0.975	0.604	0	Epithelial cells_3	KTN1
ITGA6	0	2.17647744389008	0.889	0.137	0	Epithelial cells_3	ITGA6
COL17A1	0	2.17128871472299	0.905	0.219	0	Epithelial cells_3	COL17A1
DST	0	2.08294565438752	0.931	0.468	0	Epithelial cells_3	DST
CENPF	0	1.98406335954732	0.662	0.121	0	Epithelial cells_3	CENPF
TOP2A	0	1.96338389219071	0.602	0.078	0	Epithelial cells_3	TOP2A
ATP5F1E	0	1.94480171963389	0.89	0.093	0	Epithelial cells_3	ATP5F1E
CBX3	0	1.87043143938605	0.95	0.515	0	Epithelial cells_3	CBX3
NCL	0	1.86075826387139	0.97	0.682	0	Epithelial cells_3	NCL
DEK	0	1.74344397649895	0.87	0.253	0	Epithelial cells_3	DEK
SYNE2	0	1.73141022934363	0.909	0.296	0	Epithelial cells_3	SYNE2
EIF5B	0	1.68564980429289	0.915	0.356	0	Epithelial cells_3	EIF5B
LIMA1	0	1.67222615794819	0.882	0.198	0	Epithelial cells_3	LIMA1
PTPRZ1	0	1.5636010781639	0.844	0.214	0	Epithelial cells_3	PTPRZ1
FSCN1	0	1.49154646678397	0.882	0.287	0	Epithelial cells_3	FSCN1
DYNC1I2	0	1.48116721067784	0.861	0.186	0	Epithelial cells_3	DYNC1I2
ATP5ME	0	1.47215592957241	0.777	0.076	0	Epithelial cells_3	ATP5ME
CAV1	0	1.46113329826176	0.778	0.147	0	Epithelial cells_3	CAV1
ATP5MF	0	1.44252768482027	0.768	0.08	0	Epithelial cells_3	ATP5MF
DLGAP5	0	1.43768916872938	0.499	0.036	0	Epithelial cells_3	DLGAP5
CAVIN1	0	1.43532407025873	0.781	0.057	0	Epithelial cells_3	CAVIN1
MKI67	0	1.42211667733853	0.642	0.125	0	Epithelial cells_3	MKI67
PRPF40A	0	1.38328902783856	0.847	0.232	0	Epithelial cells_3	PRPF40A
ITGB1	0	1.32216513064002	0.795	0.216	0	Epithelial cells_3	ITGB1
CLCA2	0	1.31932210540699	0.799	0.101	0	Epithelial cells_3	CLCA2
DAAM1	0	1.25927628435498	0.77	0.168	0	Epithelial cells_3	DAAM1
SMC2	0	1.22997111519261	0.643	0.052	0	Epithelial cells_3	SMC2
AREG	0	1.22414685860636	0.573	0.039	0	Epithelial cells_3	AREG
ZC3H15	0	1.20715720268213	0.819	0.2	0	Epithelial cells_3	ZC3H15
ATP5PD	0	1.19801221856374	0.718	0.068	0	Epithelial cells_3	ATP5PD
DDX18	0	1.18846238596584	0.768	0.134	0	Epithelial cells_3	DDX18
ATP5MC3	0	1.15858480199011	0.657	0.065	0	Epithelial cells_3	ATP5MC3
CENPE	0	1.1568206490186	0.475	0.044	0	Epithelial cells_3	CENPE
FGFBP11	0	1.14787934433874	0.696	0.135	0	Epithelial cells_3	FGFBP1
ROCK2	0	1.13401250989773	0.706	0.113	0	Epithelial cells_3	ROCK2
CKAP2	0	1.1116676179724	0.595	0.077	0	Epithelial cells_3	CKAP2
XRCC5	0	1.10934887840436	0.778	0.188	0	Epithelial cells_3	XRCC5
ATP5MG	0	1.10412323824658	0.697	0.073	0	Epithelial cells_3	ATP5MG
RDX	0	1.09009345949885	0.742	0.131	0	Epithelial cells_3	RDX
PUM3	0	1.08698226531739	0.704	0.131	0	Epithelial cells_3	PUM3
LARP7	0	1.07213857049853	0.703	0.13	0	Epithelial cells_3	LARP7
SLIRP	0	1.05389300030352	0.663	0.054	0	Epithelial cells_3	SLIRP
RIF1	0	1.02698150721863	0.639	0.088	0	Epithelial cells_3	RIF1
RFC1	0	1.00903543652989	0.646	0.097	0	Epithelial cells_3	RFC1
MYO1B	0	0.968348333849466	0.675	0.122	0	Epithelial cells_3	MYO1B
SELENOW	0	0.964769242755049	0.619	0.061	0	Epithelial cells_3	SELENOW
ATP5F1A	0	0.959771533407617	0.646	0.055	0	Epithelial cells_3	ATP5F1A
ATP5IF1	0	0.934937735993082	0.623	0.056	0	Epithelial cells_3	ATP5IF1
ATP5PF	0	0.892271055110232	0.594	0.062	0	Epithelial cells_3	ATP5PF
IGFBP6	0	0.871692630156447	0.573	0.062	0	Epithelial cells_3	IGFBP6
ATP5F1D	0	0.869718749502042	0.615	0.058	0	Epithelial cells_3	ATP5F1D
CTNNAL1	0	0.859689916487495	0.51	0.035	0	Epithelial cells_3	CTNNAL1
NEFL	0	0.852722425288094	0.469	0.031	0	Epithelial cells_3	NEFL
ATP5F1B	0	0.817598425278781	0.574	0.053	0	Epithelial cells_3	ATP5F1B
CFAP97	0	0.810663186962639	0.574	0.079	0	Epithelial cells_3	CFAP97
JPT1	0	0.810423649545109	0.537	0.058	0	Epithelial cells_3	JPT1
COPS9	0	0.805304988147119	0.551	0.056	0	Epithelial cells_3	COPS9
MAP3K20	0	0.775623967115097	0.588	0.08	0	Epithelial cells_3	MAP3K20
EIF1AY	0	0.753929639149048	0.505	0.035	0	Epithelial cells_3	EIF1AY
SGO2	0	0.741513257912218	0.394	0.02	0	Epithelial cells_3	SGO2
PCDH7	0	0.737175418770903	0.494	0.04	0	Epithelial cells_3	PCDH7
LTBP1	0	0.736128710793586	0.529	0.066	0	Epithelial cells_3	LTBP1
ATP5PO	0	0.714532024191691	0.506	0.051	0	Epithelial cells_3	ATP5PO
KNOP1	0	0.685633543389203	0.44	0.026	0	Epithelial cells_3	KNOP1
CAVIN3	0	0.66969236650202	0.433	0.016	0	Epithelial cells_3	CAVIN3
MESD	0	0.668081708816296	0.469	0.034	0	Epithelial cells_3	MESD
KNL1	0	0.575088399356405	0.327	0.005	0	Epithelial cells_3	KNL1
AP2B1	1.01927198638207e-299	0.874712043410676	0.625	0.11	2.89993072845564e-295	Epithelial cells_3	AP2B1
ANLN	6.11485318237636e-299	0.731274549912933	0.437	0.04	1.7397368789179e-294	Epithelial cells_3	ANLN
DSTN	1.04985711474368e-298	1.45243839527894	0.88	0.349	2.98694847715725e-294	Epithelial cells_3	DSTN
LRRFIP1	5.96714765699373e-298	1.17618660641766	0.841	0.259	1.69771317989129e-293	Epithelial cells_3	LRRFIP1
CEBPZ	9.44414823200472e-296	0.925119287569079	0.681	0.143	2.68695461348766e-291	Epithelial cells_3	CEBPZ
CAST	1.26740483397742e-292	1.26169867983948	0.885	0.32	3.60589349314916e-288	Epithelial cells_3	CAST
STMP1	7.75649703906821e-292	0.625973259598597	0.467	0.049	2.2068009725853e-287	Epithelial cells_3	STMP1
WDHD1	1.0743266419025e-291	0.576611432996594	0.385	0.027	3.05656672887681e-287	Epithelial cells_3	WDHD1
GJB21	1.09134986422841e-290	1.03771010182937	0.687	0.14	3.10499949871625e-286	Epithelial cells_3	GJB2
HADHA	1.06835817831317e-284	0.931177853119294	0.71	0.166	3.03958585311881e-280	Epithelial cells_3	HADHA
CENPX	2.02581990057182e-283	0.510923605951449	0.354	0.021	5.7636601991169e-279	Epithelial cells_3	CENPX
ACTN1	6.17702129511891e-283	1.06054092666934	0.781	0.218	1.75742432867428e-278	Epithelial cells_3	ACTN1
PTMA	2.53308420810459e-282	1.33648666787147	1	0.988	7.20687788047837e-278	Epithelial cells_3	PTMA
KIF20B	9.69691940774132e-282	0.891298900583647	0.494	0.065	2.75887054069648e-277	Epithelial cells_3	KIF20B
RALBP1	9.98736663622929e-281	0.868503939738831	0.654	0.131	2.8415056816736e-276	Epithelial cells_3	RALBP1
ATP5MC2	1.62830635407174e-279	0.598509531413057	0.467	0.052	4.63269440796951e-275	Epithelial cells_3	ATP5MC2
SERBP1	1.5733122313294e-274	1.28475642448169	0.908	0.452	4.47623062935528e-270	Epithelial cells_3	SERBP1
HMGB1	2.28963987199556e-274	1.55608988365418	0.958	0.704	6.51425439981456e-270	Epithelial cells_3	HMGB1
SLC39A6	7.54362772512202e-272	0.673671737621312	0.512	0.073	2.14623752407447e-267	Epithelial cells_3	SLC39A6
NMT1	1.64566394978863e-271	0.869952164727294	0.65	0.136	4.68207850354362e-267	Epithelial cells_3	NMT1
SCAF11	5.6577117138049e-271	0.943558367932292	0.722	0.18	1.60967555969463e-266	Epithelial cells_3	SCAF11
PLEK2	1.49600729285946e-270	0.586955444828377	0.427	0.043	4.25629034891446e-266	Epithelial cells_3	PLEK2
SRRM1	9.18399496114619e-268	1.06700469740124	0.794	0.251	2.6129384063957e-263	Epithelial cells_3	SRRM1
SMC3	2.68618462047033e-267	0.902422692624687	0.626	0.129	7.64246386370014e-263	Epithelial cells_3	SMC3
BAZ1B	6.68244364357346e-267	1.03600478653768	0.749	0.21	1.90122204103308e-262	Epithelial cells_3	BAZ1B
SNRNP27	1.44238299882853e-266	0.746488827482479	0.545	0.088	4.10372386996704e-262	Epithelial cells_3	SNRNP27
ATP5MC1	1.59336007322833e-266	0.550404213969975	0.401	0.036	4.53326874434191e-262	Epithelial cells_3	ATP5MC1
CKAP2L	9.25995602132791e-266	0.567974981928778	0.336	0.021	2.634550087628e-261	Epithelial cells_3	CKAP2L
CIP2A	1.61138082178206e-264	0.398082893960489	0.261	0.006	4.58453957605215e-260	Epithelial cells_3	CIP2A
SLK	1.88078120698521e-264	0.964482643771495	0.759	0.208	5.35101061199363e-260	Epithelial cells_3	SLK
NOP58	4.99918600730981e-264	1.05076465170157	0.754	0.224	1.42231841093972e-259	Epithelial cells_3	NOP58
METAP2	5.05343794185735e-262	0.944790206364609	0.747	0.207	1.43775362883783e-257	Epithelial cells_3	METAP2
NRG1	3.02381549382032e-260	0.627102621049079	0.385	0.035	8.6030574614682e-256	Epithelial cells_3	NRG1
DSP1	2.71148936665483e-259	1.33084833644557	0.96	0.616	7.71445839706965e-255	Epithelial cells_3	DSP
CNOT9	3.5654193032915e-259	0.395326748098183	0.291	0.012	1.01439744597947e-254	Epithelial cells_3	CNOT9
LAMB1	1.21749487450673e-258	0.714846508125555	0.522	0.082	3.4638946674591e-254	Epithelial cells_3	LAMB1
NCKAP5	1.97421527145289e-258	0.485506159628504	0.338	0.022	5.61683986881061e-254	Epithelial cells_3	NCKAP5
DNAJC8	9.42121572465494e-258	0.850104716602914	0.656	0.149	2.68043008582158e-253	Epithelial cells_3	DNAJC8
SET	7.03957513021721e-257	1.22703979926219	0.906	0.489	2.0028295202981e-252	Epithelial cells_3	SET
OPTN	2.6243890263088e-256	0.89272249808294	0.683	0.165	7.46664921875117e-252	Epithelial cells_3	OPTN
NIFK	2.87440068375352e-255	0.847278150660158	0.639	0.142	8.17795738534715e-251	Epithelial cells_3	NIFK
ASPM	2.69520156460309e-254	1.08157599232188	0.449	0.06	7.66811797145226e-250	Epithelial cells_3	ASPM
SELENOS	4.6694027666008e-253	0.58594346171622	0.423	0.046	1.32849178112559e-248	Epithelial cells_3	SELENOS
NFE2L2	3.16469819257115e-252	1.14542295266969	0.862	0.341	9.00388282768418e-248	Epithelial cells_3	NFE2L2
DDX21	3.34959176252953e-251	1.16618521631593	0.795	0.281	9.52992352357278e-247	Epithelial cells_3	DDX21
FCF1	1.01684607896809e-249	0.673312311094583	0.504	0.079	2.89302877927212e-245	Epithelial cells_3	FCF1
NSA2	1.58424492221926e-249	0.9313633012978	0.735	0.207	4.50733522820602e-245	Epithelial cells_3	NSA2
SERPINE2	2.1349065174262e-249	0.853349105805147	0.523	0.088	6.07402253272927e-245	Epithelial cells_3	SERPINE2
ARPC2	3.03540942113549e-249	1.26900358558879	0.935	0.572	8.63604334407258e-245	Epithelial cells_3	ARPC2
CALD1	6.8213498104934e-247	0.939267210959051	0.655	0.154	1.94074223458348e-242	Epithelial cells_3	CALD1
NOP53	1.37370053817005e-246	0.474125223540028	0.353	0.029	3.90831540114762e-242	Epithelial cells_3	NOP53
SFRP1	2.46963364294141e-245	0.486663214078485	0.287	0.013	7.0263546775326e-241	Epithelial cells_3	SFRP1
HSP90B1	1.72771181464358e-244	1.28183119334095	0.95	0.641	4.91551288384246e-240	Epithelial cells_3	HSP90B1
TRIP11	1.84921209683165e-242	0.795067038379341	0.598	0.124	5.26119333669573e-238	Epithelial cells_3	TRIP11
ECPAS	2.06037844388523e-242	0.435778229489239	0.323	0.022	5.86198271069786e-238	Epithelial cells_3	ECPAS
NOL8	1.07224042895854e-239	0.768293937276862	0.577	0.116	3.05063124442993e-235	Epithelial cells_3	NOL8
NUCKS1	4.47031784631591e-238	1.23297572882523	0.938	0.603	1.27185013045534e-233	Epithelial cells_3	NUCKS1
RPL6	1.90460763831418e-237	1.19324882794421	0.968	0.821	5.41879919176767e-233	Epithelial cells_3	RPL6
RTRAF	3.81799469517093e-235	0.495288097190162	0.378	0.038	1.08625767072308e-230	Epithelial cells_3	RTRAF
CRYBG1	1.33078248997476e-234	0.462747298932982	0.325	0.024	3.7862092622272e-230	Epithelial cells_3	CRYBG1
CDK6	5.10018791619474e-234	0.681646129100532	0.485	0.078	1.45105446403656e-229	Epithelial cells_3	CDK6
SLC16A1	1.40815530984606e-233	0.708971336899754	0.545	0.105	4.00634267204302e-229	Epithelial cells_3	SLC16A1
ANP32B	5.78032608199327e-233	1.07581468797433	0.85	0.364	1.6445605735879e-228	Epithelial cells_3	ANP32B
GOLGA4	2.04232888557805e-231	0.956559802531886	0.729	0.212	5.81062991235811e-227	Epithelial cells_3	GOLGA4
CWC22	5.79918762383299e-229	0.621774192475661	0.449	0.066	1.64992687085672e-224	Epithelial cells_3	CWC22
MPHOSPH6	2.95194852974055e-228	0.658214878714198	0.52	0.096	8.39858876196484e-224	Epithelial cells_3	MPHOSPH6
CCDC88A	7.40620647569725e-228	0.694557333150644	0.492	0.083	2.10713980440063e-223	Epithelial cells_3	CCDC88A
TPR	1.15469721388868e-227	0.975280570759562	0.731	0.232	3.28522904323469e-223	Epithelial cells_3	TPR
PTBP3	1.51988912928498e-227	0.80994161944617	0.619	0.147	4.3242365617287e-223	Epithelial cells_3	PTBP3
PRR11	2.13172800474425e-227	0.707852543910696	0.44	0.064	6.06497934629786e-223	Epithelial cells_3	PRR11
FER	3.30264757340533e-227	0.501243773634956	0.366	0.037	9.3963626110955e-223	Epithelial cells_3	FER
SMC6	2.25376220167444e-226	0.874955809022853	0.651	0.17	6.41217883998394e-222	Epithelial cells_3	SMC6
HP1BP3	1.87137082008182e-225	0.923033372266786	0.726	0.22	5.32423712021478e-221	Epithelial cells_3	HP1BP3
PPIG	3.17879066938082e-225	0.947341332999966	0.694	0.202	9.04397733345536e-221	Epithelial cells_3	PPIG
TENM2	5.89044329908557e-225	0.603445658691881	0.427	0.058	1.67589002302283e-220	Epithelial cells_3	TENM2
GLO1	6.3696927245089e-224	0.916281954010385	0.649	0.173	1.81224127705003e-219	Epithelial cells_3	GLO1
NMI	2.68633970320386e-223	0.708141031308	0.572	0.122	7.64290508958531e-219	Epithelial cells_3	NMI
DSC31	7.92738402209795e-223	0.909902426909855	0.725	0.215	2.25542002812709e-218	Epithelial cells_3	DSC3
DIAPH3	6.84533854767884e-222	0.488362261623836	0.301	0.022	1.94756727020011e-217	Epithelial cells_3	DIAPH3
ERAP2	1.25772610915251e-221	0.624798449925976	0.482	0.08	3.57835655314981e-217	Epithelial cells_3	ERAP2
SSB	2.55185894866524e-221	0.91968478124576	0.726	0.232	7.26029389484749e-217	Epithelial cells_3	SSB
TRIR	4.36761165185849e-221	0.44531799529903	0.342	0.032	1.24262919107026e-216	Epithelial cells_3	TRIR
NOC3L	5.98556767239774e-221	0.604602547890371	0.463	0.074	1.70295385847388e-216	Epithelial cells_3	NOC3L
EIF3A	1.25094913321717e-220	1.09524236214917	0.837	0.362	3.55907537891617e-216	Epithelial cells_3	EIF3A
SP100	2.98832945348398e-220	0.905022770695237	0.694	0.201	8.50209612810726e-216	Epithelial cells_3	SP100
PFDN1	3.09205629341436e-219	0.718987793296063	0.554	0.118	8.79720936039319e-215	Epithelial cells_3	PFDN1
SRP72	1.01121582103052e-218	0.73686722342696	0.628	0.156	2.87701013241394e-214	Epithelial cells_3	SRP72
PRSS3	5.27872357282499e-218	0.55068853052112	0.455	0.066	1.50184964370444e-213	Epithelial cells_3	PRSS3
DDX24	3.15579878015571e-217	0.866088915537859	0.715	0.222	8.978563109421e-213	Epithelial cells_3	DDX24
NUB1	4.852732503645e-217	0.798780390951456	0.596	0.141	1.38065092461204e-212	Epithelial cells_3	NUB1
PRRC2C	9.24115430090538e-217	1.0841018966121	0.912	0.476	2.62920081015059e-212	Epithelial cells_3	PRRC2C
BRD7	2.04467296644606e-216	0.713262805462433	0.557	0.121	5.8172990568357e-212	Epithelial cells_3	BRD7
RPS6	1.48041275777657e-215	1.08122805511514	0.995	0.969	4.21192233715013e-211	Epithelial cells_3	RPS6
USP1	1.58050537663417e-215	0.679893204247858	0.501	0.094	4.49669584706187e-211	Epithelial cells_3	USP1
CDKN3	1.16041031280102e-214	0.64994473154665	0.359	0.041	3.30148338095019e-210	Epithelial cells_3	CDKN3
HPF1	3.54529246400374e-214	0.390711857401392	0.27	0.016	1.0086711589337e-209	Epithelial cells_3	HPF1
EEA1	7.39705841980681e-212	0.684720654466496	0.554	0.118	2.10453709101924e-207	Epithelial cells_3	EEA1
UTP11	5.00032498240248e-211	0.706608111352044	0.54	0.115	1.42264246074333e-206	Epithelial cells_3	UTP11
NDUFAF2	6.78408422701295e-211	0.586301731147427	0.454	0.074	1.93013980342745e-206	Epithelial cells_3	NDUFAF2
CSNK1A1	1.81554385763419e-210	0.739667453058362	0.654	0.175	5.16540382935503e-206	Epithelial cells_3	CSNK1A1
FERMT1	5.47094432601566e-210	0.659158551775276	0.463	0.077	1.55653837019471e-205	Epithelial cells_3	FERMT1
PPP4R3A	7.95103439255739e-210	0.395473344465051	0.283	0.02	2.2621487950265e-205	Epithelial cells_3	PPP4R3A
PRPF4B	6.1301458728263e-209	0.814553075086449	0.646	0.174	1.74408780227781e-204	Epithelial cells_3	PRPF4B
SAMD9	1.60285386922058e-208	0.744867787589442	0.611	0.145	4.56027954331948e-204	Epithelial cells_3	SAMD9
PSIP1	1.69566541294206e-208	0.61493753218462	0.422	0.065	4.82433766636145e-204	Epithelial cells_3	PSIP1
LUZP1	1.22991798425435e-207	0.621297129640372	0.482	0.088	3.49923965700205e-203	Epithelial cells_3	LUZP1
CDC20	1.74207329638537e-207	0.790402887393352	0.408	0.062	4.95637273554601e-203	Epithelial cells_3	CDC20
PSMA7	5.76776275358747e-207	1.25879038980581	0.809	0.374	1.64098618102317e-202	Epithelial cells_3	PSMA7
RPL35	6.86876811055581e-203	0.960709553006299	0.995	0.96	1.95423321513423e-198	Epithelial cells_3	RPL35
WDR43	3.38782453442226e-202	0.806901139398404	0.607	0.163	9.63869958288477e-198	Epithelial cells_3	WDR43
CLSPN	8.28277678303562e-202	0.573102759073192	0.335	0.036	2.35653282254147e-197	Epithelial cells_3	CLSPN
SMC4	1.47410778598394e-201	1.1220645029451	0.71	0.254	4.19398406190292e-197	Epithelial cells_3	SMC4
RPL5	6.06358249484933e-201	1.13372346349633	0.949	0.756	1.72514985560958e-196	Epithelial cells_3	RPL5
BCAP29	9.9638325549587e-201	0.554898736038586	0.455	0.079	2.8348100002113e-196	Epithelial cells_3	BCAP29
NCAPG	2.06439930187978e-199	0.513249067368918	0.33	0.036	5.87342245377815e-195	Epithelial cells_3	NCAPG
YWHAB	1.31383123281651e-198	0.986188775623375	0.834	0.382	3.73798124048625e-194	Epithelial cells_3	YWHAB
APCDD1	8.25744593334269e-198	0.399598478474009	0.267	0.019	2.34932594249533e-193	Epithelial cells_3	APCDD1
SPDL1	1.15809845745004e-197	0.547402404895006	0.356	0.045	3.29490592129111e-193	Epithelial cells_3	SPDL1
CBX5	1.93213431474516e-197	0.634269621866852	0.519	0.112	5.49711533888145e-193	Epithelial cells_3	CBX5
VPS36	2.01011075512246e-197	0.568593608765284	0.468	0.087	5.71896610939891e-193	Epithelial cells_3	VPS36
CNTLN	2.21475264268364e-197	0.502540313079344	0.347	0.041	6.30119274369922e-193	Epithelial cells_3	CNTLN
SUPT16H	1.05786263724329e-196	0.681899263488341	0.57	0.138	3.00972498922088e-192	Epithelial cells_3	SUPT16H
ANKRD12	3.83820742233845e-195	0.656216462396882	0.553	0.124	1.09200839372951e-190	Epithelial cells_3	ANKRD12
SMARCA5	5.35291397150321e-195	0.66995813880728	0.582	0.146	1.52295755403238e-190	Epithelial cells_3	SMARCA5
STK17A	6.05711149854745e-195	0.637283523014097	0.511	0.108	1.72330879245173e-190	Epithelial cells_3	STK17A
AKAP9	7.50925004409823e-195	0.933088072983149	0.753	0.271	2.13645673004639e-190	Epithelial cells_3	AKAP9
HDGFL3	1.32187361422088e-193	0.366259370953929	0.27	0.02	3.76086261981983e-189	Epithelial cells_3	HDGFL3
NUSAP1	2.81067698194082e-192	0.866770628760333	0.47	0.097	7.99665708131984e-188	Epithelial cells_3	NUSAP1
POLE3	1.72694917427842e-191	0.732464305829556	0.56	0.143	4.91334309573953e-187	Epithelial cells_3	POLE3
GPSM2	2.66454826253622e-191	0.472177697041237	0.359	0.047	7.58090626174179e-187	Epithelial cells_3	GPSM2
ATP5F1C	4.03556946177866e-191	0.406056612439815	0.313	0.032	1.14815986757065e-186	Epithelial cells_3	ATP5F1C
RRM1	7.61758145263629e-191	0.541082247627552	0.406	0.064	2.16727809908955e-186	Epithelial cells_3	RRM1
S100A10	7.42818608739984e-190	1.27716229787261	0.964	0.802	2.11339322372613e-185	Epithelial cells_3	S100A10
RTN4	1.12823935225629e-189	0.849004570241345	0.778	0.297	3.20995378110436e-185	Epithelial cells_3	RTN4
MRPS5	1.52264296002841e-188	0.652044534033593	0.539	0.126	4.33207148557684e-184	Epithelial cells_3	MRPS5
MAP4	2.778711804353e-188	0.677521387858203	0.598	0.158	7.90571295456471e-184	Epithelial cells_3	MAP4
USP16	2.66587885745537e-187	0.586547595215273	0.505	0.108	7.58469193734628e-183	Epithelial cells_3	USP16
ATP5PB	6.23564616182645e-187	0.402580366447322	0.315	0.034	1.77410368950124e-182	Epithelial cells_3	ATP5PB
GALNT1	1.44237452462627e-186	0.66423206392547	0.557	0.137	4.10369976001419e-182	Epithelial cells_3	GALNT1
C4orf48	2.32442565802372e-186	0.493347013666382	0.391	0.059	6.61322343964327e-182	Epithelial cells_3	C4orf48
MTREX	2.96498561507974e-186	0.366664589111926	0.263	0.02	8.43568057346338e-182	Epithelial cells_3	MTREX
TMTC3	1.38958730109075e-185	0.565007998793828	0.436	0.08	3.9535148303333e-181	Epithelial cells_3	TMTC3
BARD1	3.75530295753788e-185	0.416588627866551	0.298	0.03	1.0684212444491e-180	Epithelial cells_3	BARD1
DBF4	1.77920616907177e-184	0.577372035951663	0.384	0.059	5.06201947162608e-180	Epithelial cells_3	DBF4
MT1E	2.03542491322757e-183	1.23389781285687	0.843	0.461	5.79098742062375e-179	Epithelial cells_3	MT1E
IFI16	2.1982047370009e-183	1.03587625960627	0.909	0.592	6.25411229724127e-179	Epithelial cells_3	IFI16
SON	2.68987415313585e-183	0.915935886270305	0.855	0.414	7.6529609530868e-179	Epithelial cells_3	SON
UBE2Q2	3.19283392653399e-183	0.551574721926571	0.444	0.084	9.08393180438185e-179	Epithelial cells_3	UBE2Q2
FRG1	5.5510000864332e-183	0.584761269601079	0.482	0.102	1.57931503459111e-178	Epithelial cells_3	FRG1
AHNAK2	7.13139141785061e-183	0.873223420686402	0.658	0.207	2.02895217229268e-178	Epithelial cells_3	AHNAK2
RRM2	1.56491156394e-182	0.648500520244603	0.379	0.059	4.4523298905657e-178	Epithelial cells_3	RRM2
PSMD1	4.47313504822033e-182	0.701367149247888	0.586	0.159	1.27265165256917e-177	Epithelial cells_3	PSMD1
ASCC3	4.66247609634097e-182	0.570728932667082	0.454	0.088	1.32652107416997e-177	Epithelial cells_3	ASCC3
HSPD1	8.66415787763353e-182	1.02702377960269	0.808	0.386	2.46503955776551e-177	Epithelial cells_3	HSPD1
MAPK6	1.69920479172546e-181	0.685650036565888	0.604	0.166	4.83440755293812e-177	Epithelial cells_3	MAPK6
TAF1B	1.0567675009513e-180	0.536593204814019	0.401	0.067	3.00660921695654e-176	Epithelial cells_3	TAF1B
MSN	1.35989471463163e-180	0.758126443697767	0.656	0.208	3.86903645259846e-176	Epithelial cells_3	MSN
CEP55	8.10440201692304e-180	0.610881410765409	0.399	0.068	2.30578341783477e-175	Epithelial cells_3	CEP55
TAX1BP1	2.43244298177363e-179	0.795047322044321	0.746	0.27	6.92054352744416e-175	Epithelial cells_3	TAX1BP1
EIF3J	4.75381453449001e-179	0.931201630344713	0.77	0.327	1.35250777320775e-174	Epithelial cells_3	EIF3J
TMA16	5.03822919302687e-179	0.559166465175661	0.462	0.094	1.43342658770807e-174	Epithelial cells_3	TMA16
NIPSNAP2	1.20890297170405e-178	0.367931486842735	0.267	0.023	3.43944984479518e-174	Epithelial cells_3	NIPSNAP2
UQCRC1	1.22930052516726e-178	0.69509450767494	0.667	0.216	3.49748292415338e-174	Epithelial cells_3	UQCRC1
NPM1	1.2830354141938e-178	0.991040705262893	0.944	0.759	3.65036405692278e-174	Epithelial cells_3	NPM1
EREG	3.71050143375867e-178	0.43578867840027	0.275	0.025	1.05567476291868e-173	Epithelial cells_3	EREG
DHX29	9.80063312868251e-178	0.548949045421745	0.437	0.083	2.78837813144146e-173	Epithelial cells_3	DHX29
SRPK2	2.50025967760331e-177	0.638228006680952	0.531	0.13	7.11348880874918e-173	Epithelial cells_3	SRPK2
ENAH	6.77829045940172e-176	0.682957158790097	0.587	0.162	1.92849141860438e-171	Epithelial cells_3	ENAH
KIF5B	1.09812316232277e-175	0.774793096723777	0.715	0.254	3.12427020912452e-171	Epithelial cells_3	KIF5B
INHBA	1.39998044549646e-175	0.658810077415997	0.346	0.048	3.98308436548198e-171	Epithelial cells_3	INHBA
ACTR2	1.7405216286531e-175	0.802315478793166	0.718	0.265	4.95195808568093e-171	Epithelial cells_3	ACTR2
SPATS2L	1.57513775014526e-174	0.721493529120348	0.602	0.177	4.48142441293829e-170	Epithelial cells_3	SPATS2L
CAV2	5.27794924822646e-174	0.660820132651386	0.552	0.147	1.50162934061291e-169	Epithelial cells_3	CAV2
TMEM154	1.60690888614272e-173	0.535091714557867	0.457	0.091	4.57181647196465e-169	Epithelial cells_3	TMEM154
DTYMK	2.27113125474813e-173	0.553882888555507	0.401	0.072	6.4615955328839e-169	Epithelial cells_3	DTYMK
PA2G4	4.35072621975514e-173	0.891799967715517	0.782	0.348	1.23782511678253e-168	Epithelial cells_3	PA2G4
HMMR	2.9687863445427e-172	0.63418269264002	0.319	0.042	8.44649402885845e-168	Epithelial cells_3	HMMR
TTK	6.35419308622211e-172	0.4021881610012	0.271	0.026	1.80783147496105e-167	Epithelial cells_3	TTK
SGO1	1.48363638738704e-171	0.428010985964691	0.278	0.028	4.22109388575487e-167	Epithelial cells_3	SGO1
NAA15	3.51737132424667e-171	0.529211101971821	0.422	0.081	1.00072731546142e-166	Epithelial cells_3	NAA15
GIGYF2	3.87644795724914e-171	0.547352709905931	0.451	0.092	1.10288820831695e-166	Epithelial cells_3	GIGYF2
DNTTIP2	6.12017893678616e-171	0.544355630378343	0.48	0.107	1.74125210930503e-166	Epithelial cells_3	DNTTIP2
ESF1	6.91741858190692e-171	0.597900971742831	0.473	0.103	1.96807476073834e-166	Epithelial cells_3	ESF1
BRCA2	9.61850635556242e-171	0.445833273428224	0.311	0.038	2.73656124322106e-166	Epithelial cells_3	BRCA2
SSRP1	1.08362141579584e-170	0.731274549912933	0.643	0.212	3.08301129008075e-166	Epithelial cells_3	SSRP1
RFC3	1.86046807431708e-170	0.370091232544956	0.254	0.022	5.29321771823951e-166	Epithelial cells_3	RFC3
RALB	1.24834104814362e-169	0.55424111310982	0.519	0.124	3.55165511607341e-165	Epithelial cells_3	RALB
METTL8	2.5297585559528e-169	0.510665264983379	0.396	0.07	7.19741606754132e-165	Epithelial cells_3	METTL8
ABCF1	2.6498881112945e-169	0.666935981574265	0.564	0.156	7.53919666544397e-165	Epithelial cells_3	ABCF1
UBXN4	3.77127220626195e-169	0.790643122131056	0.702	0.259	1.07296465540359e-164	Epithelial cells_3	UBXN4
BZW1	1.90898893618462e-168	0.667574846882291	0.669	0.22	5.43126442233886e-164	Epithelial cells_3	BZW1
BOD1L1	2.11127591200706e-168	0.647593544889343	0.504	0.121	6.00679109725127e-164	Epithelial cells_3	BOD1L1
CA12	6.1053450405805e-168	0.653878857282473	0.496	0.118	1.73703171749556e-163	Epithelial cells_3	CA12
PPP1R12A	1.11318588130685e-167	0.629532091045879	0.512	0.126	3.16712515090611e-163	Epithelial cells_3	PPP1R12A
MYH10	1.93779856873212e-167	0.465672235943445	0.339	0.049	5.51323070789976e-163	Epithelial cells_3	MYH10
UFD1	9.39415093225087e-167	0.336107209563612	0.256	0.023	2.67272988173469e-162	Epithelial cells_3	UFD1
TYMP1	3.32941616984796e-166	0.917936103679343	0.795	0.34	9.47252194483445e-162	Epithelial cells_3	TYMP
C11orf58	4.21886360059388e-166	0.782821777217108	0.703	0.271	1.20030888300496e-161	Epithelial cells_3	C11orf58
TUBA4A	2.0451010903035e-165	0.759356502559848	0.641	0.207	5.8185171120225e-161	Epithelial cells_3	TUBA4A
TOP1	1.09043628857087e-164	0.806856714727796	0.68	0.24	3.10240028461298e-160	Epithelial cells_3	TOP1
MIER1	4.95579577601653e-164	0.518289238181626	0.44	0.092	1.40997345623446e-159	Epithelial cells_3	MIER1
BDP1	8.60363959426886e-164	0.630363365848289	0.499	0.121	2.44782150096543e-159	Epithelial cells_3	BDP1
RBMX	8.84483511241493e-164	0.775862749454755	0.716	0.276	2.51644403783317e-159	Epithelial cells_3	RBMX
SUB1	1.87028981699609e-163	0.847582757522853	0.818	0.402	5.32116155833558e-159	Epithelial cells_3	SUB1
SHTN1	2.73092130642948e-163	0.488822379293242	0.447	0.093	7.76974420892251e-159	Epithelial cells_3	SHTN1
NFIA	1.04841949184893e-162	0.459663833304416	0.358	0.058	2.98285829625939e-158	Epithelial cells_3	NFIA
TMEM237	1.23159242876272e-162	0.425271445448975	0.322	0.045	3.50400361907281e-158	Epithelial cells_3	TMEM237
TCERG1	1.28576388418743e-162	0.641168571277541	0.557	0.155	3.65812682690166e-158	Epithelial cells_3	TCERG1
SMC1A	3.09561974521422e-162	0.45139039605719	0.367	0.061	8.80734773710898e-158	Epithelial cells_3	SMC1A
MIS18BP1	1.1961614736855e-161	0.583868000523373	0.448	0.098	3.4031990087826e-157	Epithelial cells_3	MIS18BP1
TNS4	2.01210836226701e-161	0.506924624136935	0.395	0.074	5.72464950148587e-157	Epithelial cells_3	TNS4
UCHL5	6.73346525726248e-161	0.461602881093365	0.385	0.07	1.91573820034375e-156	Epithelial cells_3	UCHL5
PSMC1	1.13362406171386e-160	0.723527236981538	0.688	0.248	3.22527381798212e-156	Epithelial cells_3	PSMC1
RBM28	5.11811701433176e-160	0.520462952234731	0.43	0.089	1.45615547174753e-155	Epithelial cells_3	RBM28
LGALS71	9.36687733074159e-160	0.727032296597098	0.612	0.192	2.66497026936929e-155	Epithelial cells_3	LGALS7
RTF1	1.36113010476902e-159	0.726685529436724	0.636	0.216	3.87255126107834e-155	Epithelial cells_3	RTF1
CNTRL	1.68287439874995e-159	0.466890957912789	0.326	0.048	4.78794595188348e-155	Epithelial cells_3	CNTRL
KYNU	7.84607821883828e-159	0.345574726020071	0.258	0.026	2.23228771404168e-154	Epithelial cells_3	KYNU
REXO4	6.69016978607981e-158	0.473028790340201	0.363	0.062	1.90342020583757e-153	Epithelial cells_3	REXO4
RSL1D1	6.96997118428719e-158	0.792691391834275	0.738	0.313	1.98302650164155e-153	Epithelial cells_3	RSL1D1
ATAD5	1.12224329270015e-157	0.430347508460309	0.309	0.042	3.19289439206121e-153	Epithelial cells_3	ATAD5
PPP2R5E	1.50420594251324e-157	0.577146721119346	0.48	0.116	4.27961632704443e-153	Epithelial cells_3	PPP2R5E
FMNL2	9.62975349476385e-157	0.459909016614783	0.373	0.066	2.73976116679526e-152	Epithelial cells_3	FMNL2
THRAP3	2.29664183466064e-156	0.671641651123864	0.601	0.191	6.53417568379299e-152	Epithelial cells_3	THRAP3
HMGB2	3.09109262069467e-156	0.955831641397629	0.613	0.219	8.79446761513841e-152	Epithelial cells_3	HMGB2
S100A91	1.74938241651259e-154	0.427720640002712	0.96	0.647	4.97716791321997e-150	Epithelial cells_3	S100A9
SNW1	2.14910222765938e-154	0.607535999431033	0.557	0.163	6.11441074791371e-150	Epithelial cells_3	SNW1
RACK1	3.80645257753058e-154	0.793406322295803	0.961	0.835	1.08297382283322e-149	Epithelial cells_3	RACK1
PHF14	7.95772490834175e-154	0.633577151444291	0.532	0.147	2.26405231367231e-149	Epithelial cells_3	PHF14
NAP1L4	1.91516749015022e-153	0.617953112509931	0.571	0.172	5.4488430262264e-149	Epithelial cells_3	NAP1L4
FBLIM1	2.443612761266e-152	0.49392284408923	0.415	0.086	6.9523226670779e-148	Epithelial cells_3	FBLIM1
TBCA	2.62561865195687e-152	0.773909667915014	0.779	0.351	7.4701476266825e-148	Epithelial cells_3	TBCA
C1orf21	3.05309061935821e-152	0.537806622522595	0.473	0.115	8.68634812113604e-148	Epithelial cells_3	C1orf21
DNMT1	1.14462131434206e-151	0.617486419996053	0.56	0.166	3.25656210143461e-147	Epithelial cells_3	DNMT1
PALMD	3.06436480358139e-151	0.397876648437937	0.298	0.041	8.71842430266941e-147	Epithelial cells_3	PALMD
ASNSD1	3.48287464202962e-151	0.419946040637408	0.342	0.057	9.90912664403848e-147	Epithelial cells_3	ASNSD1
ITGB4	3.28328704430238e-150	0.770734598081544	0.681	0.256	9.34127996974471e-146	Epithelial cells_3	ITGB4
TXNDC17	6.29812894105419e-149	0.808575697832953	0.726	0.315	1.79188066501933e-144	Epithelial cells_3	TXNDC17
BASP1	6.76839403465599e-148	0.487385193345843	0.4	0.082	1.92567578679997e-143	Epithelial cells_3	BASP1
DUSP6	1.50156829082072e-147	0.671147657322231	0.457	0.113	4.27211194421402e-143	Epithelial cells_3	DUSP6
ZC3H13	2.88568102512296e-147	0.627977543113312	0.539	0.158	8.21005108457733e-143	Epithelial cells_3	ZC3H13
XRCC1	6.20537158729373e-147	0.425316673072039	0.337	0.057	1.76549027030094e-142	Epithelial cells_3	XRCC1
CANX	5.34388795856794e-146	0.729323830848571	0.722	0.302	1.52038956309216e-141	Epithelial cells_3	CANX
C1S	3.75741197215426e-145	0.520937289334714	0.439	0.102	1.06902128019761e-140	Epithelial cells_3	C1S
MMP1	5.2354260120704e-145	0.735421459756207	0.337	0.056	1.48953105469415e-140	Epithelial cells_3	MMP1
DDX46	5.54310329144595e-145	0.593692040227291	0.538	0.157	1.57706831744929e-140	Epithelial cells_3	DDX46
TTC37	9.30522398756134e-145	0.420076091375028	0.363	0.068	2.64742927670108e-140	Epithelial cells_3	TTC37
SELENOK	1.27326915062646e-144	0.344154860360239	0.269	0.033	3.62257806044733e-140	Epithelial cells_3	SELENOK
CDCA7L	1.81929040727488e-144	0.334038237900629	0.256	0.03	5.17606313773777e-140	Epithelial cells_3	CDCA7L
SOCS4	1.44844098898523e-143	0.434064722902852	0.342	0.061	4.12095945776187e-139	Epithelial cells_3	SOCS4
GPATCH11	1.66674705186021e-143	0.395716016152923	0.294	0.042	4.74206203724748e-139	Epithelial cells_3	GPATCH11
DDX52	5.98040883128327e-143	0.471814358782281	0.425	0.096	1.7014861165884e-138	Epithelial cells_3	DDX52
HMGN1	6.73782598737951e-143	0.771193000606233	0.792	0.393	1.91697887166935e-138	Epithelial cells_3	HMGN1
TEX10	9.35889395949391e-143	0.390142623888208	0.322	0.053	2.66269892041561e-138	Epithelial cells_3	TEX10
CWF19L2	1.40042783875782e-142	0.465108614651457	0.371	0.073	3.98435724404988e-138	Epithelial cells_3	CWF19L2
ZRANB2	1.98650351455964e-142	0.572925261829362	0.524	0.151	5.65180114927364e-138	Epithelial cells_3	ZRANB2
ACSL4	3.10883449376173e-142	0.39308738170861	0.311	0.049	8.84494501820149e-138	Epithelial cells_3	ACSL4
SULF2	1.15922601380919e-141	0.481989861074244	0.368	0.073	3.29811393188854e-137	Epithelial cells_3	SULF2
CROT	4.20210720387146e-141	0.421787861591793	0.326	0.055	1.19554152057347e-136	Epithelial cells_3	CROT
LEO1	4.76820071442962e-141	0.454852650719889	0.38	0.078	1.35660078526237e-136	Epithelial cells_3	LEO1
PSMD14	1.03024463203272e-140	0.49868009192283	0.463	0.118	2.93114900259629e-136	Epithelial cells_3	PSMD14
RBBP8	2.75413403789553e-140	0.502444352423733	0.413	0.094	7.83578675121658e-136	Epithelial cells_3	RBBP8
RXRA	4.5692047746849e-140	0.440362544623567	0.388	0.082	1.2999844504456e-135	Epithelial cells_3	RXRA
PAK2	6.03724757478026e-140	0.581598422241252	0.536	0.162	1.71765730750073e-135	Epithelial cells_3	PAK2
NSRP1	7.22445073102024e-140	0.550727363372041	0.441	0.109	2.05542847748257e-135	Epithelial cells_3	NSRP1
RPL21	7.85245438844676e-140	1.05501956503652	0.961	0.895	2.23410179805699e-135	Epithelial cells_3	RPL21
RPL11	1.2819172413048e-139	0.701130268405738	0.988	0.936	3.64718274323628e-135	Epithelial cells_3	RPL11
MYO5A	6.90201592551024e-139	0.439326330683683	0.377	0.077	1.96369255096692e-134	Epithelial cells_3	MYO5A
REST	1.66954179213184e-138	0.49580619646872	0.447	0.11	4.7500133527943e-134	Epithelial cells_3	REST
ZCCHC10	4.00912085005829e-138	0.490358959522521	0.408	0.093	1.14063497305008e-133	Epithelial cells_3	ZCCHC10
SLC4A7	1.14439900364132e-137	0.388840932272008	0.306	0.049	3.25592960525992e-133	Epithelial cells_3	SLC4A7
DDX60	2.4595594684094e-137	0.579135074700613	0.473	0.127	6.99769264357157e-133	Epithelial cells_3	DDX60
ZNF638	2.89890277292773e-137	0.58325759095015	0.511	0.147	8.24766827925667e-133	Epithelial cells_3	ZNF638
MNAT1	4.17385974233549e-137	0.496159054156059	0.426	0.102	1.18750483529187e-132	Epithelial cells_3	MNAT1
VRK1	5.0183701439e-137	0.388045029004608	0.305	0.049	1.42777648964099e-132	Epithelial cells_3	VRK1
MT1X1	8.14734941529929e-137	0.855249839212261	0.66	0.263	2.3180023821468e-132	Epithelial cells_3	MT1X
VPS35	1.02528151733162e-136	0.431353601410345	0.412	0.094	2.91702844496018e-132	Epithelial cells_3	VPS35
EHD2	4.01438623151191e-136	0.398280141129773	0.329	0.058	1.14213302672745e-131	Epithelial cells_3	EHD2
NRIP1	5.76925493333241e-136	0.489228623499707	0.407	0.092	1.6414107210824e-131	Epithelial cells_3	NRIP1
ROCK1	5.86795119421911e-136	0.550414656968617	0.449	0.115	1.66949079426728e-131	Epithelial cells_3	ROCK1
XRN2	7.17272401108814e-136	0.535756575485077	0.465	0.125	2.04071170839469e-131	Epithelial cells_3	XRN2
USP8	8.80768254253889e-136	0.534920362604347	0.502	0.143	2.50587376017774e-131	Epithelial cells_3	USP8
EMP3	2.58104985544654e-135	0.504176425584111	0.388	0.085	7.34334494373095e-131	Epithelial cells_3	EMP3
VDAC1	6.19449071959266e-135	0.606964838633008	0.58	0.198	1.76239455463131e-130	Epithelial cells_3	VDAC1
TMOD3	6.46033220323876e-135	0.534734639849518	0.526	0.159	1.83802911514346e-130	Epithelial cells_3	TMOD3
TLN1	6.99361427039231e-135	0.561375723465422	0.54	0.168	1.98975319606932e-130	Epithelial cells_3	TLN1
NFIB	1.45714410113844e-134	0.450264146090799	0.404	0.09	4.14572068214897e-130	Epithelial cells_3	NFIB
KLF13	1.91678068115631e-134	0.392213486654097	0.322	0.057	5.45343271595781e-130	Epithelial cells_3	KLF13
TAOK3	2.36145437304163e-134	0.447770724280398	0.412	0.095	6.71857383674074e-130	Epithelial cells_3	TAOK3
RPL7L1	1.07356874157153e-133	0.558004725138642	0.532	0.166	3.05441042664517e-129	Epithelial cells_3	RPL7L1
GALNT3	1.73050748364286e-133	0.427702113330251	0.381	0.082	4.92346684171229e-129	Epithelial cells_3	GALNT3
SMARCA2	2.51175801835165e-133	0.519906180797793	0.502	0.144	7.14620273801229e-129	Epithelial cells_3	SMARCA2
GMNN	2.93959303754651e-133	0.488157648893505	0.365	0.077	8.36343615112358e-129	Epithelial cells_3	GMNN
YWHAE	3.68496448318702e-133	0.745951793279228	0.863	0.532	1.04840924511154e-128	Epithelial cells_3	YWHAE
RPL14	4.98047713833738e-133	0.796624440161051	0.965	0.853	1.41699555062837e-128	Epithelial cells_3	RPL14
MAP4K4	1.21190615360532e-132	0.573809548474255	0.54	0.17	3.4479941976225e-128	Epithelial cells_3	MAP4K4
EBNA1BP2	1.99434539458315e-132	0.478127926432582	0.422	0.105	5.67411208212853e-128	Epithelial cells_3	EBNA1BP2
RBBP4	2.46723869060357e-132	0.419298070579433	0.37	0.077	7.01954079863623e-128	Epithelial cells_3	RBBP4
S100A21	3.75377339818681e-132	1.08513018048187	0.996	0.977	1.06798606951813e-127	Epithelial cells_3	S100A2
ODF2L	1.69800845386215e-131	0.472035635014265	0.382	0.085	4.83100385208319e-127	Epithelial cells_3	ODF2L
NIPBL	3.71623890033304e-131	0.503429713673845	0.467	0.126	1.05730712953375e-126	Epithelial cells_3	NIPBL
RPF2	1.13990117470599e-130	0.50357025461999	0.44	0.115	3.24313283215602e-126	Epithelial cells_3	RPF2
TLE4	1.23700442363717e-130	0.549745611811293	0.482	0.135	3.51940128569011e-126	Epithelial cells_3	TLE4
HNRNPR	1.71948951325518e-130	0.569303808040619	0.566	0.19	4.89211961416233e-126	Epithelial cells_3	HNRNPR
CDC5L	2.02919834780058e-130	0.450232479254356	0.413	0.099	5.77327221932742e-126	Epithelial cells_3	CDC5L
CIR1	8.90384948689109e-130	0.511569988027955	0.433	0.111	2.53323421751538e-125	Epithelial cells_3	CIR1
SURF6	2.17133951726123e-129	0.452532575398246	0.389	0.089	6.17767806055991e-125	Epithelial cells_3	SURF6
IK	3.44235185347917e-129	0.557849954299969	0.517	0.159	9.79383525833358e-125	Epithelial cells_3	IK
UGP2	6.14909599283233e-129	0.546061772268004	0.533	0.167	1.74947930092072e-124	Epithelial cells_3	UGP2
MTIF2	2.12157265614271e-128	0.455662591017097	0.414	0.101	6.03608636399164e-124	Epithelial cells_3	MTIF2
HSP90AA1	2.39025753569939e-128	0.778581604675015	0.995	0.966	6.80052171481833e-124	Epithelial cells_3	HSP90AA1
CEP290	4.25682122633489e-128	0.473745075089382	0.342	0.068	1.21110820710454e-123	Epithelial cells_3	CEP290
RPAP3	5.42913656483368e-128	0.412996129858187	0.336	0.066	1.54464364406083e-123	Epithelial cells_3	RPAP3
ATP1A1	1.03556233415973e-127	0.725938420876439	0.76	0.364	2.94627839691783e-123	Epithelial cells_3	ATP1A1
PDS5B	1.08879880596735e-127	0.364361577879867	0.295	0.049	3.09774148285772e-123	Epithelial cells_3	PDS5B
ATG14	3.69971104248672e-127	0.402905405789263	0.296	0.05	1.0526047886979e-122	Epithelial cells_3	ATG14
UBE3C	8.59073509609378e-127	0.408901217081948	0.363	0.078	2.44415004218964e-122	Epithelial cells_3	UBE3C
GADD45GIP1	1.36861266093095e-126	0.607088260884658	0.58	0.208	3.89383988161463e-122	Epithelial cells_3	GADD45GIP1
RNMT	2.46555379596551e-126	0.387739026308126	0.298	0.051	7.01474710490148e-122	Epithelial cells_3	RNMT
KIFAP3	2.85401954523249e-126	0.338573839804735	0.263	0.038	8.11997100814096e-122	Epithelial cells_3	KIFAP3
TTF1	4.69378780392592e-126	0.37082021904267	0.308	0.055	1.33542956809496e-121	Epithelial cells_3	TTF1
CEP295	6.46616398115553e-126	0.391264975026468	0.281	0.045	1.83968831427856e-121	Epithelial cells_3	CEP295
TLK1	1.10627735984674e-125	0.412741663848023	0.338	0.068	3.14746971649997e-121	Epithelial cells_3	TLK1
IQGAP1	2.07277183477831e-125	0.613552221270824	0.722	0.311	5.89724314712776e-121	Epithelial cells_3	IQGAP1
TES	3.19791980864285e-125	0.540540596336444	0.537	0.171	9.09840164756978e-121	Epithelial cells_3	TES
PBRM1	4.14254556638801e-125	0.418835656954984	0.359	0.077	1.17859563909305e-120	Epithelial cells_3	PBRM1
RNF145	4.83779913504546e-125	0.653717213856004	0.622	0.241	1.37640223191179e-120	Epithelial cells_3	RNF145
CEP78	5.51049154886996e-125	0.347722852547653	0.268	0.041	1.56778995056899e-120	Epithelial cells_3	CEP78
MRPL1	7.76079700008611e-125	0.464341243224265	0.371	0.084	2.2080243544945e-120	Epithelial cells_3	MRPL1
KIAA1143	1.87647959665083e-124	0.397106210201626	0.345	0.072	5.33877210043128e-120	Epithelial cells_3	KIAA1143
YBX1	5.08146165798978e-124	0.716838021819938	0.877	0.587	1.44572665631467e-119	Epithelial cells_3	YBX1
PDAP1	1.35559370979636e-123	0.612910482276885	0.646	0.261	3.85679966374161e-119	Epithelial cells_3	PDAP1
LIMS1	1.50444470886788e-123	0.456859394464544	0.416	0.106	4.28029564120001e-119	Epithelial cells_3	LIMS1
MPHOSPH10	3.96410532704812e-123	0.526512845719605	0.473	0.139	1.12782760659846e-118	Epithelial cells_3	MPHOSPH10
DNAJC15	6.42251070219602e-123	0.514315182181442	0.465	0.136	1.82726851988179e-118	Epithelial cells_3	DNAJC15
CASP14	8.38162134069917e-123	0.488711434328224	0.251	0.035	2.38465508764232e-118	Epithelial cells_3	CASP14
PARP1	1.12543987460902e-122	0.498993395868467	0.455	0.129	3.20198898725014e-118	Epithelial cells_3	PARP1
OSBPL8	1.29442141027778e-122	0.435423951355128	0.372	0.085	3.6827583543813e-118	Epithelial cells_3	OSBPL8
HNRNPM	1.39806751685312e-122	0.662020269284327	0.763	0.371	3.9776418921988e-118	Epithelial cells_3	HNRNPM
TMPO	2.50166193579449e-122	0.468773927420517	0.406	0.103	7.1174783735289e-118	Epithelial cells_3	TMPO
CEP350	2.73566182250991e-122	0.500941668785152	0.449	0.125	7.78323145122295e-118	Epithelial cells_3	CEP350
SLC7A1	3.87042856251524e-122	0.453277576726905	0.373	0.087	1.10117563032121e-117	Epithelial cells_3	SLC7A1
ZC3H8	5.67241971655137e-122	0.486572386571301	0.389	0.096	1.61386013355603e-117	Epithelial cells_3	ZC3H8
MAPKAP1	6.74873531998446e-122	0.457770394464589	0.404	0.101	1.92008268588878e-117	Epithelial cells_3	MAPKAP1
BRCA1	1.17878016423709e-121	0.346916473755057	0.25	0.036	3.35374744527095e-117	Epithelial cells_3	BRCA1
SUCLG1	1.71299471718381e-121	0.583783629845744	0.505	0.16	4.87364126985965e-117	Epithelial cells_3	SUCLG1
CALM1	1.89014067775486e-121	0.790176365429509	0.93	0.788	5.37763924228036e-117	Epithelial cells_3	CALM1
PFDN4	2.06266872521149e-121	0.453136341464583	0.402	0.102	5.86849879009921e-117	Epithelial cells_3	PFDN4
MTDH	1.00314072520055e-120	0.709417362480377	0.811	0.443	2.85403567726808e-116	Epithelial cells_3	MTDH
CMSS1	1.98962152449163e-120	0.441990244921314	0.365	0.084	5.66067219933114e-116	Epithelial cells_3	CMSS1
WBP4	5.71971936407033e-120	0.402775473314579	0.331	0.068	1.62731735627165e-115	Epithelial cells_3	WBP4
CDK5RAP2	8.08498824703505e-120	0.375254659494261	0.297	0.054	2.30026000616394e-115	Epithelial cells_3	CDK5RAP2
SP110	1.42263114940015e-119	0.616265701509446	0.545	0.189	4.04752788315837e-115	Epithelial cells_3	SP110
FKBP5	1.69895744599129e-119	0.357115147152495	0.291	0.052	4.83370382958981e-115	Epithelial cells_3	FKBP5
TRIP12	5.41228421040631e-119	0.476602527623715	0.451	0.129	1.5398489807027e-114	Epithelial cells_3	TRIP12
ITGA3	1.03473154074127e-118	0.536443533174924	0.481	0.146	2.94391470656299e-114	Epithelial cells_3	ITGA3
PDPN	1.28689544468083e-118	0.390673779246819	0.316	0.063	3.66134622966143e-114	Epithelial cells_3	PDPN
UPF2	1.78415395240137e-118	0.510992868232663	0.478	0.143	5.07609640997713e-114	Epithelial cells_3	UPF2
ALDH7A1	2.16260215390309e-118	0.339820841285909	0.291	0.052	6.15281938806968e-114	Epithelial cells_3	ALDH7A1
PWP1	4.63046690531405e-118	0.43381762355839	0.405	0.105	1.3174141392309e-113	Epithelial cells_3	PWP1
VCP	5.12189673761345e-118	0.623944389451369	0.657	0.274	1.4572308408184e-113	Epithelial cells_3	VCP
SEC63	8.42078874216105e-118	0.519602742132532	0.461	0.136	2.39579860503224e-113	Epithelial cells_3	SEC63
PHF3	1.12858279195267e-117	0.426290596099003	0.402	0.102	3.21093090138454e-113	Epithelial cells_3	PHF3
CENPU	2.46547066620014e-117	0.403812344862925	0.273	0.046	7.01451059240601e-113	Epithelial cells_3	CENPU
VPS13A	6.87451960699977e-117	0.466368035474338	0.36	0.084	1.95586957338751e-112	Epithelial cells_3	VPS13A
BOLA3	1.07066503034789e-116	0.477656418895192	0.427	0.119	3.04614907784278e-112	Epithelial cells_3	BOLA3
MYOF	2.59710961598073e-116	0.483857058710402	0.477	0.146	7.38903656842677e-112	Epithelial cells_3	MYOF
PRPF6	3.12444156663626e-116	0.450359960241526	0.392	0.1	8.88934870123683e-112	Epithelial cells_3	PRPF6
EIF2AK4	3.90102232806058e-116	0.396476092340288	0.373	0.089	1.10987986255652e-111	Epithelial cells_3	EIF2AK4
CEP57	9.24873002682602e-115	0.339863058115834	0.291	0.054	2.63135617993227e-110	Epithelial cells_3	CEP57
TFAM	1.0100037990821e-114	0.426073739153589	0.395	0.102	2.87356180876849e-110	Epithelial cells_3	TFAM
SLTM	1.1716077220759e-114	0.626274805794757	0.637	0.262	3.33334113007813e-110	Epithelial cells_3	SLTM
FAM120A	2.01341975503863e-114	0.486029703839638	0.513	0.169	5.7283805450604e-110	Epithelial cells_3	FAM120A
EXOSC9	2.0370029179513e-114	0.334371557449962	0.258	0.042	5.79547700186325e-110	Epithelial cells_3	EXOSC9
RPL32	2.81958990906593e-114	0.620041057797873	0.988	0.952	8.02201525028346e-110	Epithelial cells_3	RPL32
MZT2B	3.27237878073086e-114	0.628265753748769	0.703	0.331	9.31024486905736e-110	Epithelial cells_3	MZT2B
U2SURP	8.16613013803742e-114	0.688298925804188	0.72	0.351	2.32334568557303e-109	Epithelial cells_3	U2SURP
AIMP1	1.52540204273e-113	0.514580657736144	0.461	0.14	4.33992135177113e-109	Epithelial cells_3	AIMP1
OLA1	1.62426016421488e-113	0.416163908649529	0.413	0.112	4.62118259320776e-109	Epithelial cells_3	OLA1
ALOX15B	1.79623559160389e-113	0.359920517773411	0.257	0.042	5.11046988167222e-109	Epithelial cells_3	ALOX15B
MRPS18B	2.10124030305289e-113	0.442030080895399	0.384	0.098	5.97823878621579e-109	Epithelial cells_3	MRPS18B
TPM4	5.15086785877038e-113	0.776102753421	0.801	0.476	1.46547341449876e-108	Epithelial cells_3	TPM4
RAB31	5.36978124369696e-113	0.343185267045499	0.316	0.064	1.52775646164422e-108	Epithelial cells_3	RAB31
TCOF1	5.48428750781513e-113	0.49246714929542	0.396	0.105	1.56033463884848e-108	Epithelial cells_3	TCOF1
PRKDC	3.50070114554107e-112	0.546221594685206	0.566	0.208	9.95984482917888e-108	Epithelial cells_3	PRKDC
C1R	6.31275477697077e-112	0.554082935573215	0.523	0.18	1.79604186159595e-107	Epithelial cells_3	C1R
GCC2	2.2593230469743e-111	0.480022239282224	0.412	0.113	6.42800000094659e-107	Epithelial cells_3	GCC2
FAM83A	2.97209344235992e-111	0.41492978227327	0.342	0.076	8.45590305285819e-107	Epithelial cells_3	FAM83A
ACTR3	3.18687039693092e-111	0.535544512208786	0.585	0.22	9.06696496630816e-107	Epithelial cells_3	ACTR3
PAK1	3.22292674790079e-111	0.454828153617791	0.454	0.138	9.16954889045255e-107	Epithelial cells_3	PAK1
POU3F1	5.34438934809675e-111	0.317003445783531	0.25	0.04	1.52053221342701e-106	Epithelial cells_3	POU3F1
TMF1	5.45857861701534e-111	0.412283738105124	0.353	0.083	1.55302020232704e-106	Epithelial cells_3	TMF1
GOLGB1	2.14860013586524e-110	0.632528703157568	0.681	0.3	6.11298224655019e-106	Epithelial cells_3	GOLGB1
EHBP1	3.07108755301864e-110	0.352772507123946	0.305	0.062	8.73755119709333e-106	Epithelial cells_3	EHBP1
LPAR6	4.86121550555828e-110	0.473739941226514	0.396	0.107	1.38306442348638e-105	Epithelial cells_3	LPAR6
SDAD1	5.12499129824811e-110	0.412381066246623	0.395	0.105	1.45811127426457e-105	Epithelial cells_3	SDAD1
EIF2AK2	5.78018404853296e-110	0.594228974500305	0.664	0.289	1.64452016364811e-105	Epithelial cells_3	EIF2AK2
CCT6A	7.27494580760257e-110	0.622539308445565	0.702	0.337	2.06979483172101e-105	Epithelial cells_3	CCT6A
HDLBP	7.28643656945075e-110	0.6177364199149	0.696	0.323	2.07306406837443e-105	Epithelial cells_3	HDLBP
GNL3	1.13593863145497e-109	0.576475496028715	0.594	0.236	3.23185900035254e-105	Epithelial cells_3	GNL3
PSMA4	1.81378156985933e-109	0.604438505213709	0.723	0.342	5.16038994440678e-105	Epithelial cells_3	PSMA4
SERINC2	2.19291231349234e-109	0.443634564565731	0.42	0.119	6.23905482311705e-105	Epithelial cells_3	SERINC2
SNRPB2	3.03934105782714e-109	0.475019493453087	0.453	0.14	8.64722924362401e-105	Epithelial cells_3	SNRPB2
WDR70	4.89618891067903e-109	0.367878217345398	0.267	0.048	1.39301470697729e-104	Epithelial cells_3	WDR70
RPS27	5.52542978045994e-109	0.836841106588466	0.977	0.983	1.57204002683866e-104	Epithelial cells_3	RPS27
SH3GLB1	8.82131949594407e-109	0.469671220262644	0.481	0.154	2.50975360979105e-104	Epithelial cells_3	SH3GLB1
EPAS1	1.30954131454997e-108	0.387478344875624	0.36	0.088	3.72577599402611e-104	Epithelial cells_3	EPAS1
CPSF2	1.38875505194509e-108	0.376378853824582	0.352	0.084	3.95114699828899e-104	Epithelial cells_3	CPSF2
PSMB7	4.15919563702235e-108	0.553452160737633	0.6	0.243	1.18333275068923e-103	Epithelial cells_3	PSMB7
MAP7D3	1.76394021279756e-107	0.37610711350814	0.294	0.06	5.01858629943035e-103	Epithelial cells_3	MAP7D3
EGFR	1.7843684967851e-107	0.421306910926099	0.4	0.11	5.07670681020329e-103	Epithelial cells_3	EGFR
MTHFD1	3.07248119567531e-107	0.334552992500404	0.271	0.05	8.74151624981583e-103	Epithelial cells_3	MTHFD1
PDCD11	5.77779649572011e-107	0.443388732334178	0.389	0.105	1.64384088099733e-102	Epithelial cells_3	PDCD11
RBM25	1.42255690315093e-106	0.702682468102454	0.73	0.368	4.04731664515471e-102	Epithelial cells_3	RBM25
MCFD2	1.62660822943032e-106	0.372570092691044	0.349	0.084	4.62786307355221e-102	Epithelial cells_3	MCFD2
MITD1	2.21193904861021e-106	0.371262274045821	0.33	0.075	6.29318778720092e-102	Epithelial cells_3	MITD1
MICALL1	2.92139059326307e-106	0.384384341862378	0.356	0.088	8.31164837689276e-102	Epithelial cells_3	MICALL1
RWDD1	4.45598091039432e-106	0.484438975924398	0.494	0.167	1.26777112881629e-101	Epithelial cells_3	RWDD1
ITSN2	5.82976019521143e-106	0.430912770788472	0.443	0.132	1.6586250731396e-101	Epithelial cells_3	ITSN2
RAD23B	1.01069824379806e-105	0.471874915909672	0.477	0.157	2.87553757342987e-101	Epithelial cells_3	RAD23B
DENR	1.03305214185169e-105	0.511061567432249	0.506	0.176	2.93913664878225e-101	Epithelial cells_3	DENR
TNRC6B	1.14247655053759e-105	0.495691517814149	0.462	0.149	3.2504600339345e-101	Epithelial cells_3	TNRC6B
NOP56	1.15681773704741e-105	0.707969809589388	0.674	0.324	3.29126214367358e-101	Epithelial cells_3	NOP56
CAP1	1.21365460713798e-105	0.484711823357474	0.564	0.207	3.45296872276826e-101	Epithelial cells_3	CAP1
CLSTN1	1.90108817880196e-105	0.559126497432409	0.547	0.211	5.40878597750946e-101	Epithelial cells_3	CLSTN1
THOC7	2.17488538114234e-105	0.460522126213001	0.476	0.156	6.18776639788807e-101	Epithelial cells_3	THOC7
SYNCRIP	3.4064823333002e-105	0.57669244110705	0.623	0.27	9.69178288647239e-101	Epithelial cells_3	SYNCRIP
HSPA4L	4.25460803335866e-105	0.362824474693852	0.323	0.073	1.21047853157087e-100	Epithelial cells_3	HSPA4L
ENO1	7.17575504309427e-105	0.623713516555062	0.943	0.784	2.04157406731075e-100	Epithelial cells_3	ENO1
IMMT	8.86819440267375e-105	0.415472557822412	0.377	0.101	2.52308998950471e-100	Epithelial cells_3	IMMT
CHD9	1.72764129855304e-104	0.449977402900955	0.399	0.112	4.91531225851325e-100	Epithelial cells_3	CHD9
TPX2	2.32126543245258e-104	0.545450583514405	0.416	0.124	6.60423228187084e-100	Epithelial cells_3	TPX2
ESD	3.30498079763492e-104	0.360374146855315	0.335	0.079	9.40300086735112e-100	Epithelial cells_3	ESD
JAK1	3.68483795740648e-104	0.400644248444691	0.421	0.122	1.04837324726172e-99	Epithelial cells_3	JAK1
RPL31	5.4048894650187e-104	0.714212101057198	0.994	0.991	1.53774510169247e-99	Epithelial cells_3	RPL31
SNRPD2	6.0126788002722e-104	0.713136320479179	0.793	0.484	1.71066724546544e-99	Epithelial cells_3	SNRPD2
ANKRD17	1.64302094282414e-103	0.460695476625232	0.441	0.137	4.67455888442896e-99	Epithelial cells_3	ANKRD17
LTB4R	1.99190432957494e-103	0.329131507952586	0.264	0.049	5.66716700807365e-99	Epithelial cells_3	LTB4R
IFIH1	3.31343381594517e-103	0.492647813883127	0.429	0.13	9.4270505497456e-99	Epithelial cells_3	IFIH1
GOLGA2	4.17347500134773e-103	0.482557067871696	0.504	0.175	1.18739537263344e-98	Epithelial cells_3	GOLGA2
AFG3L2	5.97334380557509e-103	0.44223728061764	0.44	0.137	1.69947604612417e-98	Epithelial cells_3	AFG3L2
VRK2	6.47138267487038e-103	0.40278038763788	0.396	0.111	1.84117308482737e-98	Epithelial cells_3	VRK2
PTPN13	7.6665050049269e-103	0.423824790053244	0.407	0.117	2.18119733895175e-98	Epithelial cells_3	PTPN13
HMGXB4	1.14664867888797e-102	0.393092383476902	0.346	0.086	3.26233015630417e-98	Epithelial cells_3	HMGXB4
MZT2A	1.20237738053595e-102	0.552963141494183	0.563	0.226	3.42088388536282e-98	Epithelial cells_3	MZT2A
IBTK	1.44589608335202e-102	0.323258945732628	0.271	0.053	4.11371894674484e-98	Epithelial cells_3	IBTK
CCAR1	1.83068164262561e-102	0.59121334410654	0.6	0.25	5.20847234143413e-98	Epithelial cells_3	CCAR1
NOL10	2.60847246642891e-102	0.355365514642908	0.305	0.067	7.42136501423689e-98	Epithelial cells_3	NOL10
CCNB1	2.65631407409803e-102	0.572241254400354	0.335	0.084	7.55747917221631e-98	Epithelial cells_3	CCNB1
THUMPD2	3.25389340195534e-102	0.353163151598102	0.271	0.053	9.25765211790312e-98	Epithelial cells_3	THUMPD2
TIMP1	3.34844601933619e-102	0.377670171303838	0.444	0.136	9.52666376961341e-98	Epithelial cells_3	TIMP1
RBM3	4.57568669510787e-102	0.578662194026488	0.675	0.313	1.30182862162514e-97	Epithelial cells_3	RBM3
SPARC	5.08373408639668e-102	0.452843515414728	0.352	0.092	1.44637318492072e-97	Epithelial cells_3	SPARC
NEXN	2.89043899822117e-101	0.486001809707048	0.297	0.066	8.22358799383906e-97	Epithelial cells_3	NEXN
NAV1	5.59259818881287e-101	0.422897158618385	0.385	0.108	1.59115011069915e-96	Epithelial cells_3	NAV1
BRIX1	1.09607477036672e-100	0.380705228947834	0.335	0.082	3.11844232917035e-96	Epithelial cells_3	BRIX1
DICER1	2.25110783242374e-100	0.418852117116976	0.428	0.13	6.40462689402878e-96	Epithelial cells_3	DICER1
RPA3	2.80113171792845e-100	0.365176541856151	0.335	0.082	7.96949985067824e-96	Epithelial cells_3	RPA3
UACA	3.21811226726764e-100	0.365228434230099	0.303	0.068	9.15585121160316e-96	Epithelial cells_3	UACA
ZNF326	3.6275846286147e-100	0.38476361450731	0.371	0.1	1.03208410268717e-95	Epithelial cells_3	ZNF326
CKAP4	3.88947419178338e-100	0.527586727514355	0.568	0.228	1.10659430230429e-95	Epithelial cells_3	CKAP4
NDUFA10	6.57748015704969e-100	0.404525064503713	0.385	0.109	1.87135887948221e-95	Epithelial cells_3	NDUFA10
SMARCC1	1.33041138716753e-99	0.488717042330513	0.464	0.156	3.78515343763034e-95	Epithelial cells_3	SMARCC1
SP140L	1.88075306675969e-99	0.361784903650654	0.296	0.065	5.35093055023798e-95	Epithelial cells_3	SP140L
RABL6	2.70352162326408e-99	0.438475592864896	0.404	0.12	7.69178937034864e-95	Epithelial cells_3	RABL6
TOPORS	2.71877423540274e-99	0.333773413694212	0.31	0.071	7.73518457714432e-95	Epithelial cells_3	TOPORS
CHURC1	2.87391154812438e-99	0.304668638458158	0.261	0.049	8.17656574556868e-95	Epithelial cells_3	CHURC1
KIF2A	7.08811108415964e-99	0.379423212348691	0.345	0.089	2.01663848455426e-94	Epithelial cells_3	KIF2A
PURB	9.85980014720898e-99	0.43630073056471	0.407	0.121	2.80521173988243e-94	Epithelial cells_3	PURB
RALA	1.16552538407083e-98	0.468294848602452	0.515	0.188	3.31603627021993e-94	Epithelial cells_3	RALA
UBAC1	2.19233885749851e-98	0.398749504706239	0.387	0.11	6.23742328346902e-94	Epithelial cells_3	UBAC1
PCYOX1	2.21149876496877e-98	0.394465454175263	0.364	0.098	6.29193513621265e-94	Epithelial cells_3	PCYOX1
ABCE1	3.37439392424662e-98	0.351485445606224	0.326	0.079	9.60048815387407e-94	Epithelial cells_3	ABCE1
WDR82	1.29855964436245e-97	0.439338161351735	0.404	0.122	3.69453204417562e-93	Epithelial cells_3	WDR82
FAM133B	1.98147295145754e-97	0.530981258292702	0.474	0.166	5.63748869419185e-93	Epithelial cells_3	FAM133B
INPP1	3.00705771973615e-97	0.327519410119042	0.278	0.058	8.55537991842132e-93	Epithelial cells_3	INPP1
HNRNPK	3.5764035406915e-97	0.610846187373701	0.853	0.583	1.01752257136214e-92	Epithelial cells_3	HNRNPK
GJB6	4.41152400442342e-97	0.38282680255606	0.33	0.081	1.25512269449851e-92	Epithelial cells_3	GJB6
SRPK1	5.38434008790189e-97	0.351587020704215	0.323	0.079	1.53189859840897e-92	Epithelial cells_3	SRPK1
ELK3	9.39190717520943e-97	0.352695532332206	0.344	0.088	2.67209151041884e-92	Epithelial cells_3	ELK3
CAMSAP2	1.18800290184815e-96	0.421549138156328	0.38	0.109	3.37998705604816e-92	Epithelial cells_3	CAMSAP2
WNT10A	1.49242437114066e-96	0.336281786356659	0.268	0.054	4.2460965783323e-92	Epithelial cells_3	WNT10A
TMEM160	4.06571020864005e-96	0.298703329115932	0.264	0.053	1.15673521146018e-91	Epithelial cells_3	TMEM160
PAICS	4.07871698283365e-96	0.430530702136821	0.432	0.138	1.160435768786e-91	Epithelial cells_3	PAICS
YLPM1	7.02163706161724e-96	0.382942790695596	0.366	0.101	1.99772596040072e-91	Epithelial cells_3	YLPM1
THOC2	8.43360376135819e-96	0.491188499141623	0.525	0.199	2.39944460614402e-91	Epithelial cells_3	THOC2
SFPQ	1.39420094959757e-95	0.630677366855855	0.774	0.456	3.96664112170005e-91	Epithelial cells_3	SFPQ
IFI27L2	2.67110892697022e-95	0.444340864591157	0.442	0.148	7.59957200812296e-91	Epithelial cells_3	IFI27L2
DDX10	3.50312744454726e-95	0.326508444942588	0.26	0.052	9.96674789248142e-91	Epithelial cells_3	DDX10
SPECC1	6.47999434426854e-95	0.31291534324196	0.251	0.049	1.84362319088784e-90	Epithelial cells_3	SPECC1
GTPBP4	8.35554723392477e-95	0.410514527982904	0.399	0.121	2.37723674352394e-90	Epithelial cells_3	GTPBP4
CDCP1	9.47929254644316e-95	0.441602050407468	0.44	0.144	2.69695352238854e-90	Epithelial cells_3	CDCP1
AP3B1	1.32715282547087e-94	0.341625225579885	0.283	0.062	3.77588250374719e-90	Epithelial cells_3	AP3B1
UBXN2A	1.45284888572389e-94	0.386994484903686	0.356	0.098	4.13350036477305e-90	Epithelial cells_3	UBXN2A
FLNA	2.06128366418686e-94	0.500290075827934	0.592	0.249	5.86455815297805e-90	Epithelial cells_3	FLNA
BIRC6	2.68142083567299e-94	0.414031114344169	0.407	0.124	7.62891041957321e-90	Epithelial cells_3	BIRC6
KPNA3	3.47373543905697e-94	0.349108816464922	0.308	0.074	9.88312469766099e-90	Epithelial cells_3	KPNA3
HSPA9	1.00282537430438e-93	0.527717422461919	0.592	0.255	2.8531384724334e-89	Epithelial cells_3	HSPA9
IWS1	1.8981317114138e-93	0.39788067297815	0.389	0.116	5.4003745321434e-89	Epithelial cells_3	IWS1
MAP3K2	2.50426831609412e-93	0.377997122588988	0.354	0.097	7.12489378611939e-89	Epithelial cells_3	MAP3K2
MAPK1IP1L	9.10307695500991e-93	0.406945273345138	0.429	0.14	2.58991642446987e-88	Epithelial cells_3	MAPK1IP1L
ANXA5	1.80563770791006e-92	0.454949012204702	0.503	0.183	5.13721984277491e-88	Epithelial cells_3	ANXA5
TPM2	1.83080200385031e-92	0.378761078791915	0.393	0.118	5.20881478115452e-88	Epithelial cells_3	TPM2
PABPC4	1.91272917808802e-92	0.439212065512128	0.457	0.158	5.44190578457823e-88	Epithelial cells_3	PABPC4
NAP1L1	2.18653604622792e-92	0.580513359254961	0.761	0.435	6.22091370512306e-88	Epithelial cells_3	NAP1L1
PKN2	2.22170539283705e-92	0.378505049822139	0.339	0.092	6.32097401316069e-88	Epithelial cells_3	PKN2
RRBP1	2.38247479316081e-92	0.557013063076651	0.628	0.284	6.77837903402183e-88	Epithelial cells_3	RRBP1
C8orf33	3.47763375154681e-92	0.356808027398086	0.34	0.092	9.89421578652584e-88	Epithelial cells_3	C8orf33
R3HDM1	4.31955895713547e-92	0.325267333408363	0.274	0.06	1.22895771889461e-87	Epithelial cells_3	R3HDM1
TMSB10	6.34828886740833e-92	0.626509780570111	0.998	0.998	1.80615166566634e-87	Epithelial cells_3	TMSB10
CRIM1	1.08286408977194e-91	0.325721979026662	0.278	0.062	3.08085662181014e-87	Epithelial cells_3	CRIM1
KIF13A	1.56406946945216e-91	0.35143478780476	0.322	0.082	4.44993404753834e-87	Epithelial cells_3	KIF13A
MCM3	1.68919224347003e-91	0.360708163414497	0.294	0.07	4.80592085189659e-87	Epithelial cells_3	MCM3
PYGL	5.03265350709643e-91	0.323249540060663	0.29	0.067	1.43184024930401e-86	Epithelial cells_3	PYGL
SFN1	9.39254463347748e-91	0.54268658785303	0.989	0.941	2.67227287367068e-86	Epithelial cells_3	SFN
ZNF106	2.23464077358444e-90	0.389998728915129	0.367	0.107	6.3577764649251e-86	Epithelial cells_3	ZNF106
MFSD2A	2.82334252428963e-90	0.346485123919032	0.265	0.058	8.03269181585643e-86	Epithelial cells_3	MFSD2A
SLBP	2.92674542916231e-90	0.351386312902362	0.31	0.078	8.32688342050968e-86	Epithelial cells_3	SLBP
RPL27	3.18413877828406e-90	0.639161900516667	0.943	0.843	9.05919323809598e-86	Epithelial cells_3	RPL27
SIGMAR1	4.08760720964524e-90	0.34085768322748	0.342	0.093	1.16296512721617e-85	Epithelial cells_3	SIGMAR1
BLOC1S1	6.28474916055926e-90	0.336170942176383	0.318	0.082	1.78807398367071e-85	Epithelial cells_3	BLOC1S1
DNAJC10	1.02342309685297e-89	0.297608079536235	0.277	0.062	2.91174105285638e-85	Epithelial cells_3	DNAJC10
ZCRB1	3.40537045987965e-89	0.381670720930011	0.361	0.105	9.68861949540358e-85	Epithelial cells_3	ZCRB1
NOL7	4.62316843003136e-89	0.502687310575309	0.502	0.197	1.31533765002822e-84	Epithelial cells_3	NOL7
FAM204A	6.11568505292479e-89	0.389670347422598	0.371	0.111	1.73997355440763e-84	Epithelial cells_3	FAM204A
PHIP	7.23748168130536e-89	0.420734302694952	0.395	0.124	2.05913591314819e-84	Epithelial cells_3	PHIP
AHCTF1	7.60483371593322e-89	0.34369571395041	0.311	0.079	2.16365124052016e-84	Epithelial cells_3	AHCTF1
VPS13C	9.49315290031626e-89	0.36032922846155	0.347	0.096	2.70089693166898e-84	Epithelial cells_3	VPS13C
GTSE1	1.03466040560902e-88	0.376029399533047	0.255	0.054	2.94371231999822e-84	Epithelial cells_3	GTSE1
CBWD1	4.03092040625153e-88	0.284450401514088	0.256	0.054	1.14683716478262e-83	Epithelial cells_3	CBWD1
WASF2	5.27771189827397e-88	0.50483815305299	0.52	0.207	1.50156181217793e-83	Epithelial cells_3	WASF2
C12orf75	6.41632972795067e-88	0.344483442217397	0.33	0.089	1.82550997089925e-83	Epithelial cells_3	C12orf75
GSPT1	8.07903757287551e-88	0.448331533556799	0.537	0.218	2.29856697985881e-83	Epithelial cells_3	GSPT1
BAZ2B	1.04662608435598e-87	0.424331167826327	0.365	0.109	2.97775587260121e-83	Epithelial cells_3	BAZ2B
USP14	1.97238207317949e-87	0.334672966259722	0.304	0.077	5.61162423640297e-83	Epithelial cells_3	USP14
GNPNAT1	2.03165499165999e-87	0.338349102103894	0.311	0.08	5.78026161677185e-83	Epithelial cells_3	GNPNAT1
SENP6	2.33450167272519e-87	0.349221158513482	0.356	0.102	6.64189070907045e-83	Epithelial cells_3	SENP6
MRPL19	3.1213843343526e-87	0.28837437262777	0.269	0.06	8.88065056966657e-83	Epithelial cells_3	MRPL19
WDR75	3.42667792811643e-87	0.301468312615384	0.271	0.061	9.74924137328405e-83	Epithelial cells_3	WDR75
PHAX	4.74639493016534e-87	0.334549966615458	0.333	0.091	1.35039682158134e-82	Epithelial cells_3	PHAX
EIF4E2	1.0487989269489e-86	0.374307053925497	0.394	0.124	2.98393782706231e-82	Epithelial cells_3	EIF4E2
SRP14	1.36607069935241e-86	0.562657080973499	0.88	0.645	3.88660774672754e-82	Epithelial cells_3	SRP14
PTPRE	1.8387376862386e-86	0.284830937867323	0.275	0.062	5.23139259111744e-82	Epithelial cells_3	PTPRE
TMEM131	2.18949306480713e-86	0.286550740947936	0.253	0.054	6.22932671868278e-82	Epithelial cells_3	TMEM131
KIF16B	5.17589201500309e-86	0.293025923283199	0.251	0.053	1.47259303718853e-81	Epithelial cells_3	KIF16B
FLNB	1.98786889054051e-85	0.4125030760061	0.473	0.171	5.65568578047681e-81	Epithelial cells_3	FLNB
PATJ	3.7934061325919e-85	0.334377921944888	0.317	0.084	1.07926197878372e-80	Epithelial cells_3	PATJ
MLEC	4.24709883493455e-85	0.37224293424776	0.4	0.13	1.20834208952723e-80	Epithelial cells_3	MLEC
DHRS7	6.39247634254459e-85	0.401355036805616	0.42	0.139	1.81872344421736e-80	Epithelial cells_3	DHRS7
CHMP3	6.5657624158973e-85	0.406482459725799	0.468	0.171	1.86802506494694e-80	Epithelial cells_3	CHMP3
PTPN11	7.83793374355951e-85	0.324300120663445	0.318	0.085	2.22997052938012e-80	Epithelial cells_3	PTPN11
SREK1	8.97853444030332e-85	0.401977542353547	0.381	0.12	2.5544828336107e-80	Epithelial cells_3	SREK1
WASL	9.23381327775272e-85	0.339016239847982	0.365	0.109	2.62711221565343e-80	Epithelial cells_3	WASL
CTDSPL	1.0061843976862e-84	0.322320223105806	0.262	0.059	2.862695229857e-80	Epithelial cells_3	CTDSPL
RPS27L	1.45006575258288e-84	0.397076146852263	0.467	0.17	4.12558207267355e-80	Epithelial cells_3	RPS27L
EIF2S2	1.56477400610977e-84	0.573462554473384	0.902	0.704	4.4519385247829e-80	Epithelial cells_3	EIF2S2
FARSB	1.59710083894912e-84	0.337721781113742	0.287	0.071	4.54391159689413e-80	Epithelial cells_3	FARSB
RSRC1	2.17558173524157e-84	0.499644073401934	0.51	0.208	6.18974759493578e-80	Epithelial cells_3	RSRC1
RECQL	2.43009782202611e-84	0.339748368106549	0.329	0.092	6.91387131344647e-80	Epithelial cells_3	RECQL
SMAD5	2.61903764156035e-84	0.329839387753729	0.296	0.075	7.45142399400336e-80	Epithelial cells_3	SMAD5
CA2	3.22330114174281e-84	0.327942673050043	0.323	0.087	9.17061407837247e-80	Epithelial cells_3	CA2
DDX27	3.30546685321991e-84	0.397465023393579	0.434	0.151	9.40438374409596e-80	Epithelial cells_3	DDX27
PITPNB	5.6745395161555e-84	0.401267845672405	0.398	0.132	1.6144632377414e-79	Epithelial cells_3	PITPNB
MYO1C	6.47152158598951e-84	0.386123842385839	0.418	0.142	1.84121260642988e-79	Epithelial cells_3	MYO1C
HSP90AB1	8.12071967282033e-84	0.55886547571964	0.984	0.925	2.31042595411411e-79	Epithelial cells_3	HSP90AB1
ATRX	8.59844719888902e-84	0.491416504861147	0.584	0.256	2.44634421255591e-79	Epithelial cells_3	ATRX
CUX1	1.01225584350612e-83	0.427110881208832	0.463	0.171	2.87996910035926e-79	Epithelial cells_3	CUX1
SRM	1.12198565384395e-83	0.351910701780311	0.35	0.103	3.19216138375143e-79	Epithelial cells_3	SRM
MRPS21	2.10711998914241e-83	0.426626212500584	0.501	0.197	5.99496708110907e-79	Epithelial cells_3	MRPS21
ZC3H14	2.21706499071199e-83	0.32954765322788	0.309	0.083	6.30777160507468e-79	Epithelial cells_3	ZC3H14
LBR	2.75992592729465e-83	0.363999818171669	0.318	0.088	7.85226525574602e-79	Epithelial cells_3	LBR
SMCHD1	3.04799072857869e-83	0.33547395386105	0.315	0.084	8.67183842187925e-79	Epithelial cells_3	SMCHD1
PSMC3	7.74360153221404e-83	0.47410193141224	0.56	0.245	2.20313207193022e-78	Epithelial cells_3	PSMC3
SFT2D2	8.39590064974782e-83	0.309664767511444	0.338	0.096	2.38871769385975e-78	Epithelial cells_3	SFT2D2
TIMM13	1.24414994276383e-82	0.417788463540548	0.434	0.156	3.53973100215737e-78	Epithelial cells_3	TIMM13
TGFBI	1.26196355303344e-82	0.598422271682886	0.359	0.113	3.59041250473543e-78	Epithelial cells_3	TGFBI
TRIM44	1.71482485314799e-82	0.342523121520841	0.352	0.105	4.87884818969134e-78	Epithelial cells_3	TRIM44
LRPPRC	2.16145573135151e-82	0.341931592596452	0.317	0.087	6.14955770126817e-78	Epithelial cells_3	LRPPRC
BCLAF1	2.59411927981907e-82	0.472012583399848	0.598	0.271	7.38052876301324e-78	Epithelial cells_3	BCLAF1
SSBP1	2.93887849600642e-82	0.553083265907191	0.669	0.353	8.36140320898787e-78	Epithelial cells_3	SSBP1
KRT51	3.40512403660083e-82	0.585797632717589	0.999	0.954	9.68791839653302e-78	Epithelial cells_3	KRT5
PSME1	3.61560879123539e-82	0.574225068606293	0.775	0.48	1.02867685719438e-77	Epithelial cells_3	PSME1
CSE1L	4.06997858516094e-82	0.298109110767311	0.277	0.067	1.15794960726414e-77	Epithelial cells_3	CSE1L
RPS4Y1	4.45862015713002e-82	0.467769689317753	0.565	0.247	1.26852202090506e-77	Epithelial cells_3	RPS4Y1
HDAC2	8.17800873005987e-82	0.415350041152908	0.464	0.173	2.32672526378933e-77	Epithelial cells_3	HDAC2
CWC15	1.00019800857154e-81	0.47696811406854	0.505	0.204	2.84566335418688e-77	Epithelial cells_3	CWC15
CNN2	1.10626883441538e-81	0.410302384968955	0.448	0.164	3.14744546079521e-77	Epithelial cells_3	CNN2
SETD2	1.1394843147148e-81	0.369091461507568	0.394	0.129	3.24194682379508e-77	Epithelial cells_3	SETD2
KPNA6	3.40213419565767e-81	0.353514264045036	0.316	0.088	9.67941200006563e-77	Epithelial cells_3	KPNA6
BTG3	3.81349718385199e-81	0.419900212842577	0.448	0.166	1.08497808377773e-76	Epithelial cells_3	BTG3
DKC1	4.66919210144565e-81	0.457328670567851	0.443	0.166	1.3284318447823e-76	Epithelial cells_3	DKC1
NASP	6.84670912204404e-81	0.539886794089467	0.588	0.271	1.94795721231275e-76	Epithelial cells_3	NASP
HSPH1	7.00729739048299e-81	0.523706162552242	0.771	0.451	1.99364618056632e-76	Epithelial cells_3	HSPH1
LPP	8.07000783987503e-81	0.362681853365039	0.332	0.096	2.29599793052284e-76	Epithelial cells_3	LPP
SRSF11	9.03385852134161e-81	0.536488197892964	0.708	0.376	2.5702230879069e-76	Epithelial cells_3	SRSF11
PDGFA	9.89562132208148e-81	0.309863830879059	0.255	0.058	2.8154032223454e-76	Epithelial cells_3	PDGFA
FRMD4B	1.32914158423815e-80	0.390448941378988	0.412	0.141	3.78154072131595e-76	Epithelial cells_3	FRMD4B
DSG31	1.6921564872265e-80	0.453760979917751	0.696	0.341	4.81435442180812e-76	Epithelial cells_3	DSG3
UIMC1	1.80316358854785e-80	0.329927987047356	0.304	0.082	5.13018072577748e-76	Epithelial cells_3	UIMC1
ERLEC1	2.16407347991188e-80	0.351468346578546	0.343	0.103	6.15700545769729e-76	Epithelial cells_3	ERLEC1
GPX1	4.06256569043465e-80	0.487003216120959	0.584	0.271	1.15584056458556e-75	Epithelial cells_3	GPX1
POLR2L	4.50676390771547e-80	0.562941229968804	0.661	0.351	1.28221939938413e-75	Epithelial cells_3	POLR2L
RABEP1	9.28571042218331e-80	0.322399296772514	0.317	0.088	2.64187747221537e-75	Epithelial cells_3	RABEP1
EIF3I	1.03923610396399e-79	0.466256381378967	0.554	0.25	2.95673063938794e-75	Epithelial cells_3	EIF3I
PSMD7	1.15398897604767e-79	0.437489243624728	0.48	0.191	3.28321403575323e-75	Epithelial cells_3	PSMD7
ICE1	1.30992348896604e-79	0.280728389592608	0.264	0.063	3.72686331845729e-75	Epithelial cells_3	ICE1
DDX58	1.75818066839336e-79	0.394703190835991	0.325	0.095	5.00219981964596e-75	Epithelial cells_3	DDX58
VAPA	2.52709956833764e-79	0.351396267772694	0.406	0.139	7.18985098187742e-75	Epithelial cells_3	VAPA
PKM	3.24567751504835e-79	0.649353414771348	0.924	0.829	9.23427709806407e-75	Epithelial cells_3	PKM
CDC25B	3.85172106191883e-79	0.284018082936469	0.262	0.062	1.09585315932653e-74	Epithelial cells_3	CDC25B
REXO2	3.87206795761289e-79	0.349476892387264	0.356	0.111	1.10164205462044e-74	Epithelial cells_3	REXO2
SMNDC1	4.22956560166911e-79	0.33703954330292	0.336	0.1	1.20335370933088e-74	Epithelial cells_3	SMNDC1
LYAR	4.99322805789702e-79	0.333521299682121	0.291	0.077	1.42062331475228e-74	Epithelial cells_3	LYAR
RSF1	5.58786580422705e-79	0.409034946226776	0.399	0.138	1.58980369996064e-74	Epithelial cells_3	RSF1
TUBB4B	6.5361006404711e-79	0.76709984688509	0.723	0.461	1.85958599322043e-74	Epithelial cells_3	TUBB4B
IGFBP7	1.04753167875688e-78	0.356977446380141	0.38	0.124	2.98033237923121e-74	Epithelial cells_3	IGFBP7
NDUFA13	1.57801297099294e-78	0.307770087077991	0.354	0.109	4.489604703772e-74	Epithelial cells_3	NDUFA13
KMT2A	2.60577166526689e-78	0.370316011233979	0.414	0.144	7.41368096485084e-74	Epithelial cells_3	KMT2A
NCKAP1	4.23204929822954e-78	0.332585212320116	0.375	0.121	1.20406034583929e-73	Epithelial cells_3	NCKAP1
EPSTI1	4.28364840145873e-78	0.476800632497872	0.477	0.19	1.21874080669902e-73	Epithelial cells_3	EPSTI1
KMT2C	4.38166455754159e-78	0.382826085943735	0.433	0.155	1.24662738326616e-73	Epithelial cells_3	KMT2C
RPL15	6.84104014177565e-78	0.55749862430542	0.927	0.84	1.94634433073659e-73	Epithelial cells_3	RPL15
BAZ1A	8.73144464423085e-78	0.510772592920595	0.552	0.247	2.48418331573012e-73	Epithelial cells_3	BAZ1A
APPL1	2.13818412739387e-77	0.287171641437866	0.278	0.071	6.08334766084831e-73	Epithelial cells_3	APPL1
GNAI2	2.42502697796586e-77	0.434569067308036	0.496	0.204	6.89944425501065e-73	Epithelial cells_3	GNAI2
NDUFB6	2.56692200801773e-77	0.392131479708498	0.435	0.162	7.30314980501124e-73	Epithelial cells_3	NDUFB6
PXN	2.76550822990387e-77	0.300257120371013	0.29	0.077	7.86814746489951e-73	Epithelial cells_3	PXN
SF3B2	3.66497764717896e-77	0.479381512238986	0.57	0.262	1.04272279039889e-72	Epithelial cells_3	SF3B2
COBLL1	3.83612326269753e-77	0.324904126860147	0.323	0.095	1.09141542947007e-72	Epithelial cells_3	COBLL1
CASP8AP2	6.75021147411049e-77	0.311539875347493	0.277	0.071	1.92050266649918e-72	Epithelial cells_3	CASP8AP2
ZFC3H1	6.79997122988858e-77	0.348993481973192	0.297	0.082	1.9346598146156e-72	Epithelial cells_3	ZFC3H1
NQO1	8.24901723329195e-77	0.36065269520446	0.381	0.129	2.34692789304389e-72	Epithelial cells_3	NQO1
RRP15	1.15823313226529e-76	0.331252316188125	0.285	0.076	3.29528908460798e-72	Epithelial cells_3	RRP15
IL18	1.18088530176029e-76	0.367456686588667	0.398	0.139	3.35973677203821e-72	Epithelial cells_3	IL18
SOWAHC	1.33984856002014e-76	0.316978224573273	0.313	0.09	3.8120031381133e-72	Epithelial cells_3	SOWAHC
SH3BGRL	1.42072918403774e-76	0.358362088443849	0.339	0.105	4.04211660150576e-72	Epithelial cells_3	SH3BGRL
ITGAV	1.4769766562106e-76	0.322958710142697	0.313	0.09	4.20214628458477e-72	Epithelial cells_3	ITGAV
CBX1	1.48676143476464e-76	0.417130596813527	0.455	0.176	4.22998495804887e-72	Epithelial cells_3	CBX1
NAE1	1.60751427261985e-76	0.291218215921627	0.251	0.06	4.57353885703075e-72	Epithelial cells_3	NAE1
APLP2	1.72270361348347e-76	0.449440162672133	0.544	0.239	4.90126405072183e-72	Epithelial cells_3	APLP2
STOML2	1.88869545569426e-76	0.337226223176642	0.356	0.114	5.37352744099573e-72	Epithelial cells_3	STOML2
MED4	2.36097352325055e-76	0.358416866126388	0.392	0.135	6.71720577100014e-72	Epithelial cells_3	MED4
SYAP1	2.65919057285487e-76	0.37637092895139	0.38	0.13	7.5656630988294e-72	Epithelial cells_3	SYAP1
SPTBN1	3.30485655026947e-76	0.380311978321902	0.443	0.167	9.40264737117166e-72	Epithelial cells_3	SPTBN1
CRIP2	4.29063324124025e-76	0.329060376342028	0.302	0.083	1.22072806346526e-71	Epithelial cells_3	CRIP2
SUDS3	7.0820302470283e-76	0.323337701791567	0.312	0.09	2.01490842558202e-71	Epithelial cells_3	SUDS3
GNL2	8.2013611703126e-76	0.290968488746149	0.271	0.07	2.33336926656564e-71	Epithelial cells_3	GNL2
SSR1	1.4148443494344e-75	0.386299909492124	0.45	0.172	4.02537365857581e-71	Epithelial cells_3	SSR1
DNAJC21	2.20376157514684e-75	0.350257159566593	0.353	0.113	6.26992205745027e-71	Epithelial cells_3	DNAJC21
DNAJC7	9.00349012109469e-75	0.363236906080081	0.392	0.137	2.56158297435265e-70	Epithelial cells_3	DNAJC7
HOOK3	1.26274281274719e-74	0.365396066371696	0.366	0.122	3.59262957654703e-70	Epithelial cells_3	HOOK3
SWAP70	1.26414184332106e-74	0.35872238795593	0.356	0.115	3.59660995843274e-70	Epithelial cells_3	SWAP70
NIN	1.39863151018245e-74	0.311321128906501	0.275	0.072	3.9792465096201e-70	Epithelial cells_3	NIN
EBAG9	3.90057691148575e-74	0.346482996111438	0.316	0.095	1.10975313708681e-69	Epithelial cells_3	EBAG9
PHPT1	4.75925811569323e-74	0.347637533937327	0.361	0.118	1.35405652649588e-69	Epithelial cells_3	PHPT1
TPRKB	7.48487406144527e-74	0.321135850046929	0.339	0.106	2.12952151922179e-69	Epithelial cells_3	TPRKB
LGALS1	1.07056747100538e-73	0.82954651129851	0.439	0.174	3.04587151175741e-69	Epithelial cells_3	LGALS1
LSM3	2.20352888104892e-73	0.382701796820626	0.422	0.159	6.26926001947227e-69	Epithelial cells_3	LSM3
EIF4G3	2.4100437382115e-73	0.315938151790977	0.353	0.113	6.85681543958553e-69	Epithelial cells_3	EIF4G3
TGOLN2	3.44821272923904e-73	0.38918503948381	0.382	0.135	9.810510035958e-69	Epithelial cells_3	TGOLN2
IFI35	4.33023994236368e-73	0.379354491734637	0.366	0.125	1.23199656600189e-68	Epithelial cells_3	IFI35
SLC25A6	4.66704402093392e-73	0.521701725220863	0.749	0.448	1.32782069439591e-68	Epithelial cells_3	SLC25A6
DNAJC2	5.81485936594175e-73	0.426458968047714	0.471	0.193	1.65438563820409e-68	Epithelial cells_3	DNAJC2
CD2AP	8.49551391033055e-73	0.299782609310751	0.325	0.099	2.41705866262814e-68	Epithelial cells_3	CD2AP
FAM114A1	8.77499209635541e-73	0.284329158739118	0.257	0.065	2.49657300133408e-68	Epithelial cells_3	FAM114A1
HECTD1	1.15968931489447e-72	0.340579216831374	0.351	0.114	3.29943206980625e-68	Epithelial cells_3	HECTD1
RSRC2	1.16199036372434e-72	0.482347688047492	0.621	0.315	3.30597878383211e-68	Epithelial cells_3	RSRC2
UBA6	1.33415455994794e-72	0.320124260634753	0.345	0.11	3.79580313850788e-68	Epithelial cells_3	UBA6
RBM17	1.41865864211799e-72	0.375112773261455	0.448	0.176	4.03622570268989e-68	Epithelial cells_3	RBM17
LAMA3	2.88504508479464e-72	0.384443445740878	0.359	0.12	8.20824177074923e-68	Epithelial cells_3	LAMA3
RAD21	1.24029215216884e-71	0.480165147881153	0.598	0.3	3.52875520213556e-67	Epithelial cells_3	RAD21
PRNP	1.40761733591751e-71	0.370838662373041	0.506	0.218	4.00481208241891e-67	Epithelial cells_3	PRNP
ATP6V1D	1.41634405853876e-71	0.322960891455255	0.366	0.123	4.02964048094863e-67	Epithelial cells_3	ATP6V1D
REV3L	1.06585602392912e-70	0.297231589202958	0.281	0.078	3.03246697368073e-66	Epithelial cells_3	REV3L
BICD2	1.24177332452949e-70	0.357627923074328	0.427	0.162	3.53296928561885e-66	Epithelial cells_3	BICD2
CBR1	1.25233431552948e-70	0.429394486759563	0.471	0.199	3.56301636111292e-66	Epithelial cells_3	CBR1
TGS1	1.25550514101896e-70	0.348637306995611	0.359	0.122	3.57203767671304e-66	Epithelial cells_3	TGS1
BPTF	1.34029852821835e-70	0.458376515995118	0.563	0.261	3.81328334263403e-66	Epithelial cells_3	BPTF
NDUFS4	1.81264895061515e-70	0.309233076689309	0.343	0.111	5.15716752939517e-66	Epithelial cells_3	NDUFS4
URI1	3.9007286701456e-70	0.326998397703089	0.36	0.122	1.10979631394312e-65	Epithelial cells_3	URI1
CTCF	5.656329133537e-70	0.285023555150378	0.301	0.088	1.60928220178261e-65	Epithelial cells_3	CTCF
SMC5	6.53388137860512e-70	0.405367237991444	0.379	0.135	1.85895459102694e-65	Epithelial cells_3	SMC5
CCT7	8.10329380499259e-70	0.363670412527017	0.436	0.173	2.30546812045844e-65	Epithelial cells_3	CCT7
NUCB2	8.94144484171264e-70	0.320008491507826	0.329	0.104	2.54393047191566e-65	Epithelial cells_3	NUCB2
SLMAP	9.54252948115237e-70	0.318910803702701	0.306	0.092	2.71494506268266e-65	Epithelial cells_3	SLMAP
NDUFA3	9.83094298629647e-70	0.421272521332379	0.489	0.208	2.79700158903121e-65	Epithelial cells_3	NDUFA3
GNAS	1.39886001750127e-69	0.544024810724327	0.856	0.647	3.97989663579285e-65	Epithelial cells_3	GNAS
CAB39	1.44521646519055e-69	0.295518726935863	0.273	0.075	4.11178536511364e-65	Epithelial cells_3	CAB39
AP2S1	2.06620639084082e-69	0.444194755058448	0.547	0.261	5.87856380258122e-65	Epithelial cells_3	AP2S1
QSER1	2.5721097461689e-69	0.321991287392412	0.318	0.1	7.31790943882514e-65	Epithelial cells_3	QSER1
UBAP2	4.59847511087594e-69	0.328183785282724	0.338	0.11	1.30831215379531e-64	Epithelial cells_3	UBAP2
PDS5A	4.90690531392229e-69	0.309814346177217	0.315	0.097	1.39606363086403e-64	Epithelial cells_3	PDS5A
PDIA4	4.920593706775e-69	0.409112319157991	0.484	0.208	1.39995811551456e-64	Epithelial cells_3	PDIA4
MTSS1	5.16512608607928e-69	0.334821155365793	0.317	0.1	1.46953002275042e-64	Epithelial cells_3	MTSS1
MRTO4	5.50044266456341e-69	0.341586285383028	0.336	0.111	1.56493094249494e-64	Epithelial cells_3	MRTO4
SETD3	5.66837194837084e-69	0.275906919444371	0.267	0.072	1.61270850303099e-64	Epithelial cells_3	SETD3
NRDC	5.97276019037187e-69	0.356974807167862	0.419	0.16	1.6993100017627e-64	Epithelial cells_3	NRDC
RNF168	6.14242471630757e-69	0.366349994786751	0.34	0.113	1.74758125603667e-64	Epithelial cells_3	RNF168
SF3B1	8.91241357228809e-69	0.364554118444322	0.481	0.199	2.53567078545168e-64	Epithelial cells_3	SF3B1
MED10	1.39322816492221e-68	0.272795939154101	0.262	0.071	3.96387345202019e-64	Epithelial cells_3	MED10
LAMC2	2.02396936981555e-68	0.504439122476282	0.394	0.147	5.75839525406221e-64	Epithelial cells_3	LAMC2
CDV3	3.41816207270179e-68	0.420300444149433	0.526	0.241	9.72501291304387e-64	Epithelial cells_3	CDV3
MRPS15	3.60343478666782e-68	0.338270591437352	0.36	0.126	1.02521323115486e-63	Epithelial cells_3	MRPS15
UBTF	7.88595152528318e-68	0.339025293462061	0.351	0.12	2.24363206845832e-63	Epithelial cells_3	UBTF
MPHOSPH8	1.23892487970096e-67	0.365706999073047	0.406	0.153	3.52486517523721e-63	Epithelial cells_3	MPHOSPH8
PLEKHA4	1.43248147259349e-67	0.314396351900667	0.257	0.069	4.07555303767573e-63	Epithelial cells_3	PLEKHA4
PAK1IP1	1.88635921958014e-67	0.294518330698151	0.268	0.075	5.36688061562746e-63	Epithelial cells_3	PAK1IP1
RANBP1	2.25152105866843e-67	0.457142121334604	0.532	0.25	6.40580256401756e-63	Epithelial cells_3	RANBP1
CUL5	2.87335046374541e-67	0.260929484356591	0.257	0.069	8.17496940440207e-63	Epithelial cells_3	CUL5
CAPG	7.3785100962933e-67	0.415222359142803	0.614	0.308	2.09925990749641e-62	Epithelial cells_3	CAPG
MACF1	7.76075635256971e-67	0.399436784504193	0.492	0.21	2.20801278986961e-62	Epithelial cells_3	MACF1
ARPP19	8.45285112997717e-67	0.354270511079768	0.392	0.147	2.4049206749898e-62	Epithelial cells_3	ARPP19
ARPC1B	9.23964276164694e-67	0.32874805439753	0.395	0.148	2.62877076211617e-62	Epithelial cells_3	ARPC1B
GNAI1	1.42959015369458e-66	0.261273484174097	0.257	0.07	4.06732694627645e-62	Epithelial cells_3	GNAI1
SHOC2	1.48753286525731e-66	0.322343025283364	0.331	0.109	4.23217975494359e-62	Epithelial cells_3	SHOC2
DDX50	1.55589442419338e-66	0.26217325969952	0.255	0.068	4.42667522627259e-62	Epithelial cells_3	DDX50
RABGAP1	1.57266275137409e-66	0.299795786759042	0.312	0.098	4.47438279393441e-62	Epithelial cells_3	RABGAP1
IL13RA1	1.71103224343005e-66	0.273485036000339	0.263	0.072	4.86805783578284e-62	Epithelial cells_3	IL13RA1
NDUFB2	1.75459846102707e-66	0.526922758012313	0.646	0.365	4.99200808146812e-62	Epithelial cells_3	NDUFB2
DIAPH1	1.84306528183662e-66	0.327996082893851	0.392	0.145	5.24370503335336e-62	Epithelial cells_3	DIAPH1
RHOA	3.27941504804195e-66	0.449719208859419	0.625	0.333	9.33026375318415e-62	Epithelial cells_3	RHOA
EXOC5	4.31126279737093e-66	0.296493238661658	0.283	0.084	1.22659737848e-61	Epithelial cells_3	EXOC5
VPS4B	5.56651721213098e-66	0.336832121042036	0.413	0.159	1.58372981202338e-61	Epithelial cells_3	VPS4B
SESN3	1.04948322258991e-65	0.351837672497224	0.344	0.119	2.98588471659056e-61	Epithelial cells_3	SESN3
GOT2	1.17724559640725e-65	0.293471218013949	0.303	0.094	3.34938144633826e-61	Epithelial cells_3	GOT2
RPS8	1.48303222361142e-65	0.411127657867913	0.999	0.987	4.21937497939686e-61	Epithelial cells_3	RPS8
UPP1	1.73647729150323e-65	0.341101347111753	0.428	0.169	4.94045154205584e-61	Epithelial cells_3	UPP1
ZFR	1.80318772557598e-65	0.321371411324436	0.368	0.133	5.13024939803621e-61	Epithelial cells_3	ZFR
PDIA3	2.25620256870018e-65	0.530495751741376	0.828	0.59	6.4191219282089e-61	Epithelial cells_3	PDIA3
C1orf131	2.97840150228343e-65	0.298168079316537	0.296	0.092	8.47385011414659e-61	Epithelial cells_3	C1orf131
SYF2	3.40872564574518e-65	0.380603891560981	0.46	0.194	9.69816533470962e-61	Epithelial cells_3	SYF2
USP34	3.55638882120474e-65	0.350615258619728	0.421	0.164	1.01182818352096e-60	Epithelial cells_3	USP34
ARID4A	5.2298771933784e-65	0.318749257210051	0.308	0.098	1.48795236028809e-60	Epithelial cells_3	ARID4A
BRD9	6.74437661779293e-65	0.309935844344995	0.292	0.09	1.91884259152827e-60	Epithelial cells_3	BRD9
BTF3	7.54734958379921e-65	0.506705053033982	0.805	0.58	2.14729643008671e-60	Epithelial cells_3	BTF3
DAPL1	8.20729065662525e-65	0.507051405216921	0.442	0.191	2.33505626471645e-60	Epithelial cells_3	DAPL1
IMPA2	1.96338836568194e-64	0.378412062383734	0.422	0.172	5.58603623920168e-60	Epithelial cells_3	IMPA2
RBFOX2	2.15850730764869e-64	0.345057057139869	0.408	0.161	6.14116914099129e-60	Epithelial cells_3	RBFOX2
ARHGAP5	3.05217682109594e-64	0.347854004939091	0.426	0.17	8.68374827370005e-60	Epithelial cells_3	ARHGAP5
MFF	3.20721048217853e-64	0.275852935842069	0.283	0.085	9.12483454284612e-60	Epithelial cells_3	MFF
CETN3	3.32326013555319e-64	0.27634551544177	0.25	0.068	9.45500741166238e-60	Epithelial cells_3	CETN3
PRKRIP1	3.69944947261234e-64	0.341306933857898	0.309	0.101	1.05253036945294e-59	Epithelial cells_3	PRKRIP1
USO1	3.90021000263525e-64	0.313363155179979	0.345	0.12	1.10964874784976e-59	Epithelial cells_3	USO1
NENF	4.6945034790903e-64	0.32779958032794	0.356	0.128	1.33563318483598e-59	Epithelial cells_3	NENF
NDUFS5	5.4796988013844e-64	0.452152231196365	0.669	0.377	1.55902910598188e-59	Epithelial cells_3	NDUFS5
MYCBP2	5.81174478971981e-64	0.358455264342712	0.428	0.172	1.65349951012318e-59	Epithelial cells_3	MYCBP2
FRA10AC1	6.67745435797063e-64	0.285177781301311	0.27	0.079	1.89980253938623e-59	Epithelial cells_3	FRA10AC1
LMAN1	7.00477889745201e-64	0.307368932957684	0.347	0.121	1.99292964411407e-59	Epithelial cells_3	LMAN1
MOB1A	7.99835979944588e-64	0.324512498108462	0.406	0.158	2.27561334654035e-59	Epithelial cells_3	MOB1A
HNRNPC	1.09511513452138e-63	0.451737274136763	0.885	0.659	3.11571206922678e-59	Epithelial cells_3	HNRNPC
TTC1	1.09772492766257e-63	0.304949693993802	0.361	0.13	3.12313719169277e-59	Epithelial cells_3	TTC1
WASHC4	1.11441397490933e-63	0.25479276341606	0.264	0.075	3.17061920001454e-59	Epithelial cells_3	WASHC4
HERC2	1.33811747290812e-63	0.272929860592646	0.295	0.091	3.8070780221709e-59	Epithelial cells_3	HERC2
HMGN2	2.758624784996e-63	0.516675902059161	0.676	0.391	7.84856337579212e-59	Epithelial cells_3	HMGN2
PYCARD	2.80105374021855e-63	0.416028347439529	0.465	0.206	7.96927799629578e-59	Epithelial cells_3	PYCARD
C2orf49	6.78682167937576e-63	0.321356503725578	0.308	0.101	1.9309186359992e-58	Epithelial cells_3	C2orf49
SRSF4	7.15963593087757e-63	0.329429056846414	0.399	0.155	2.03698801869398e-58	Epithelial cells_3	SRSF4
SLC44A1	8.49201066118231e-63	0.348454052502103	0.344	0.124	2.41606195321298e-58	Epithelial cells_3	SLC44A1
LYRM2	9.04495921354607e-63	0.284488473412152	0.278	0.084	2.57338134584599e-58	Epithelial cells_3	LYRM2
MPZL1	1.73082449863686e-62	0.278062546345335	0.269	0.079	4.92436878107174e-58	Epithelial cells_3	MPZL1
METTL5	1.77681248429951e-62	0.273958711984569	0.284	0.087	5.05520919908052e-58	Epithelial cells_3	METTL5
ATAD2	2.48842008151476e-62	0.38281453990898	0.357	0.131	7.07980397391764e-58	Epithelial cells_3	ATAD2
RPLP2	2.89122775873944e-62	0.46641934568561	0.989	0.976	8.22583209638958e-58	Epithelial cells_3	RPLP2
MRPS35	3.03685323927818e-62	0.351303947356632	0.373	0.143	8.64015115107034e-58	Epithelial cells_3	MRPS35
GOLIM4	5.78023101470769e-62	0.369922923453116	0.437	0.183	1.64453352599449e-57	Epithelial cells_3	GOLIM4
DYNC1H1	7.89461471549179e-62	0.369896980319952	0.53	0.247	2.24609683270457e-57	Epithelial cells_3	DYNC1H1
BCL11B	8.44944556788046e-62	0.326214550038703	0.337	0.119	2.40395175851767e-57	Epithelial cells_3	BCL11B
BIRC5	8.6648103286793e-62	0.358428468902964	0.349	0.125	2.46522518661255e-57	Epithelial cells_3	BIRC5
CASP4	1.12626983623199e-61	0.284023461166506	0.322	0.107	3.20435031106362e-57	Epithelial cells_3	CASP4
PSMA3	1.61379173446007e-61	0.409443972656598	0.593	0.302	4.59139886371236e-57	Epithelial cells_3	PSMA3
STON2	2.15708761490158e-61	0.288543966998676	0.295	0.094	6.13712997315648e-57	Epithelial cells_3	STON2
EIF2S1	2.24315518714255e-61	0.30897806588171	0.338	0.12	6.38200082293926e-57	Epithelial cells_3	EIF2S1
NUDCD3	2.26554332225387e-61	0.272121568009466	0.257	0.075	6.44569730614449e-57	Epithelial cells_3	NUDCD3
SRSF10	3.43296543663161e-61	0.330357796109582	0.419	0.169	9.76712996376058e-57	Epithelial cells_3	SRSF10
KHDRBS1	3.66755690915541e-61	0.376700335441869	0.503	0.232	1.04345661622381e-56	Epithelial cells_3	KHDRBS1
CKAP5	4.0216938944904e-61	0.314761881818854	0.332	0.117	1.14421212992146e-56	Epithelial cells_3	CKAP5
WDR1	4.99341692414345e-61	0.312666328700035	0.399	0.156	1.42067704908805e-56	Epithelial cells_3	WDR1
NCOR1	8.42733646836484e-61	0.371808961887961	0.432	0.182	2.39766149861448e-56	Epithelial cells_3	NCOR1
MTPN	8.49860811473406e-61	0.341548139163277	0.458	0.199	2.41793899472299e-56	Epithelial cells_3	MTPN
FGD6	1.1898072729214e-60	0.266700600245002	0.263	0.077	3.38512067218869e-56	Epithelial cells_3	FGD6
CD99	1.73933431249105e-60	0.387400967828629	0.506	0.237	4.94858005246828e-56	Epithelial cells_3	CD99
VPS26A	1.92963204292526e-60	0.28713194073811	0.317	0.108	5.48999612532666e-56	Epithelial cells_3	VPS26A
RANBP2	2.41452361704329e-60	0.300752315446242	0.31	0.104	6.86956114284987e-56	Epithelial cells_3	RANBP2
BCCIP	2.98677708933331e-60	0.314912648667533	0.333	0.12	8.4976794968622e-56	Epithelial cells_3	BCCIP
RPS15	4.30431710440696e-60	0.461254549487609	0.978	0.962	1.22462125937482e-55	Epithelial cells_3	RPS15
NR3C1	6.65108467726093e-60	0.295113522520176	0.324	0.112	1.89230010152751e-55	Epithelial cells_3	NR3C1
CLIP1	7.38635847285054e-60	0.368556553752059	0.461	0.199	2.10149284911071e-55	Epithelial cells_3	CLIP1
EIF2A	1.16341618873772e-59	0.302715910980471	0.338	0.122	3.31003539857768e-55	Epithelial cells_3	EIF2A
CCL5	1.42166794690978e-59	0.258240713032872	0.309	0.102	4.04478747575301e-55	Epithelial cells_3	CCL5
HNRNPU	2.04496500156001e-59	0.536316091327378	0.804	0.613	5.81812992593838e-55	Epithelial cells_3	HNRNPU
RIOK1	2.46078028109632e-59	0.278887747887581	0.261	0.078	7.00116597774713e-55	Epithelial cells_3	RIOK1
CETN2	6.25462511475876e-59	0.300966194664169	0.317	0.111	1.77950339140002e-54	Epithelial cells_3	CETN2
SLU7	9.72894612872743e-59	0.280234794837682	0.275	0.086	2.76798246308424e-54	Epithelial cells_3	SLU7
S100A141	1.16965935332637e-58	0.282835317323238	0.538	0.241	3.32779782614884e-54	Epithelial cells_3	S100A14
AAK1	1.56036095318776e-58	0.27183911832912	0.299	0.099	4.43938294791451e-54	Epithelial cells_3	AAK1
SREK1IP1	2.05349347252788e-58	0.346905337693723	0.391	0.157	5.84239427868907e-54	Epithelial cells_3	SREK1IP1
SETX	2.34614583583136e-58	0.328924514666336	0.357	0.136	6.6750195175238e-54	Epithelial cells_3	SETX
TPM3	2.38615431027079e-58	0.440504193565978	0.832	0.626	6.78884762815142e-54	Epithelial cells_3	TPM3
C1QBP	2.39770261969299e-58	0.303368032309175	0.351	0.132	6.82170372328852e-54	Epithelial cells_3	C1QBP
CDK1	2.63178415080295e-58	0.355044863167341	0.291	0.098	7.48768908744946e-54	Epithelial cells_3	CDK1
NAB1	2.81619053428507e-58	0.251596453553162	0.27	0.083	8.01234368909445e-54	Epithelial cells_3	NAB1
FAM177A1	3.04925262149201e-58	0.339966396214808	0.408	0.169	8.6754286334069e-54	Epithelial cells_3	FAM177A1
JMJD1C	4.2317927187502e-58	0.298975934703519	0.347	0.127	1.20398734641162e-53	Epithelial cells_3	JMJD1C
USP15	4.44840529932195e-58	0.269963198057413	0.294	0.096	1.26561579171009e-53	Epithelial cells_3	USP15
SORL1	4.84234211509083e-58	0.278050313429539	0.255	0.076	1.37769475516449e-53	Epithelial cells_3	SORL1
MRPS10	6.54740046389863e-58	0.256428319164468	0.264	0.081	1.8628009059838e-53	Epithelial cells_3	MRPS10
CDC42BPB	1.66443898861719e-57	0.326019676024872	0.335	0.123	4.73549536651478e-53	Epithelial cells_3	CDC42BPB
CLTA	1.75079749829377e-57	0.446109403796764	0.602	0.332	4.9811939623956e-53	Epithelial cells_3	CLTA
TXNL4A	2.16408809572969e-57	0.31625628951793	0.379	0.152	6.15704704116055e-53	Epithelial cells_3	TXNL4A
ATOX1	2.23492723097747e-57	0.328515380412526	0.375	0.15	6.358591464854e-53	Epithelial cells_3	ATOX1
STAT1	3.61394799012037e-57	0.53200184056566	0.642	0.377	1.02820434266915e-52	Epithelial cells_3	STAT1
CTR9	4.05557962705796e-57	0.306011360488464	0.323	0.116	1.15385295969426e-52	Epithelial cells_3	CTR9
HINT1	7.83354288819254e-57	0.484369161477089	0.699	0.446	2.22872128711966e-52	Epithelial cells_3	HINT1
PRPF38B	9.74461594055982e-57	0.381364550502086	0.433	0.191	2.77244068124867e-52	Epithelial cells_3	PRPF38B
COPS2	1.61379772179259e-56	0.279966976138199	0.336	0.123	4.59141589827211e-52	Epithelial cells_3	COPS2
RAB14	2.13232516520503e-56	0.299662231903044	0.399	0.163	6.06667832752483e-52	Epithelial cells_3	RAB14
TMCO1	2.26836423732293e-56	0.425528771001856	0.511	0.254	6.45372309160746e-52	Epithelial cells_3	TMCO1
SKAP2	2.58527247038362e-56	0.251311707231576	0.262	0.081	7.35535870548843e-52	Epithelial cells_3	SKAP2
MRPL33	2.71653317505845e-56	0.356062486929167	0.421	0.179	7.72880853635878e-52	Epithelial cells_3	MRPL33
MTIF3	2.86537220168702e-56	0.284847435143392	0.333	0.122	8.15227045101975e-52	Epithelial cells_3	MTIF3
PNO1	2.93158013521507e-56	0.271921761470281	0.256	0.079	8.34063864270039e-52	Epithelial cells_3	PNO1
MRPL35	3.90017410906476e-56	0.276131403940195	0.271	0.088	1.10963853577001e-51	Epithelial cells_3	MRPL35
TP63	5.75559126548206e-56	0.309168632317476	0.408	0.169	1.6375232709423e-51	Epithelial cells_3	TP63
PRMT2	5.87730201218387e-56	0.335183234343555	0.405	0.169	1.67215119548643e-51	Epithelial cells_3	PRMT2
HSPA4	9.39919368934158e-56	0.343764366528669	0.451	0.203	2.67416459655457e-51	Epithelial cells_3	HSPA4
USP10	1.10745400300582e-55	0.250190966575948	0.295	0.099	3.15081738395187e-51	Epithelial cells_3	USP10
ARGLU1	1.34830446321245e-55	0.378161288263173	0.467	0.213	3.83606102828573e-51	Epithelial cells_3	ARGLU1
GNG12	2.2745704935889e-55	0.295365359274323	0.315	0.113	6.47138051130979e-51	Epithelial cells_3	GNG12
CCNK	2.29086271455305e-55	0.277162586336719	0.317	0.114	6.51773350917488e-51	Epithelial cells_3	CCNK
PRPF4	3.7717235582116e-55	0.257078825316814	0.275	0.09	1.07309306954678e-50	Epithelial cells_3	PRPF4
TCEAL4	3.95806956908412e-55	0.395055908556576	0.529	0.268	1.12611037310012e-50	Epithelial cells_3	TCEAL4
NDUFC1	4.14384183347926e-55	0.389634999159924	0.54	0.276	1.17896444004319e-50	Epithelial cells_3	NDUFC1
COX7A2	4.53914844970741e-55	0.497738169603989	0.651	0.404	1.29143312542625e-50	Epithelial cells_3	COX7A2
CALU	6.02762057567701e-55	0.311309595905615	0.389	0.159	1.71491832998587e-50	Epithelial cells_3	CALU
RPS10	6.0648110651004e-55	0.278314567490336	0.366	0.145	1.72549939613171e-50	Epithelial cells_3	RPS10
HNRNPD	6.1755992692847e-55	0.40777701217114	0.718	0.444	1.75701974810419e-50	Epithelial cells_3	HNRNPD
GALNT6	7.47274883026527e-55	0.281480753150628	0.254	0.079	2.12607176969877e-50	Epithelial cells_3	GALNT6
SNX6	1.03198671367997e-54	0.349499398837215	0.406	0.176	2.93610539909089e-50	Epithelial cells_3	SNX6
CD151	1.24162835924383e-54	0.399760300424457	0.484	0.234	3.53255684488462e-50	Epithelial cells_3	CD151
CDC27	1.41451420139101e-54	0.277362863523354	0.283	0.096	4.02443435437756e-50	Epithelial cells_3	CDC27
KRT10	1.90244193446513e-54	0.254375212587635	0.331	0.123	5.41263754774674e-50	Epithelial cells_3	KRT10
NSD1	1.94331436536127e-54	0.276305218331275	0.296	0.103	5.52892370088934e-50	Epithelial cells_3	NSD1
BMS1	4.5520097828997e-54	0.273191908933286	0.282	0.095	1.29509230333279e-49	Epithelial cells_3	BMS1
NDUFB1	5.45062745289917e-54	0.47172097305165	0.646	0.386	1.55075801662434e-49	Epithelial cells_3	NDUFB1
CACYBP	6.65565993069986e-54	0.341418489631461	0.48	0.227	1.89360180688342e-49	Epithelial cells_3	CACYBP
FBXW7	7.56075878680257e-54	0.26152574272725	0.26	0.083	2.1511114824332e-49	Epithelial cells_3	FBXW7
KPNB1	1.33340872602082e-53	0.41724881227357	0.628	0.358	3.79368116640183e-49	Epithelial cells_3	KPNB1
LRRC58	1.90637592567475e-53	0.263248621764614	0.287	0.098	5.42383014613724e-49	Epithelial cells_3	LRRC58
MEF2A	2.15745917769807e-53	0.271912159776757	0.284	0.097	6.13818710646878e-49	Epithelial cells_3	MEF2A
KMT2E	3.39249124501647e-53	0.344280820495959	0.511	0.247	9.65197684119637e-49	Epithelial cells_3	KMT2E
EIF1AX	5.01808412087288e-53	0.369527298505564	0.494	0.245	1.42769511322954e-48	Epithelial cells_3	EIF1AX
EZH2	5.79936174860607e-53	0.26981101102271	0.267	0.088	1.64997641109591e-48	Epithelial cells_3	EZH2
C7orf50	5.83160761303701e-53	0.315131201103005	0.377	0.156	1.65915068198516e-48	Epithelial cells_3	C7orf50
VSNL1	9.78144959856162e-53	0.292708634604623	0.315	0.117	2.78292022528677e-48	Epithelial cells_3	VSNL1
DYNC1LI2	1.29017353997455e-52	0.258904138670394	0.351	0.136	3.67067273858159e-48	Epithelial cells_3	DYNC1LI2
RPL12	1.40271574396631e-52	0.375590310068185	0.991	0.967	3.99086656315855e-48	Epithelial cells_3	RPL12
LDHA	1.56306628878166e-52	0.40275108932989	0.896	0.764	4.44707989821271e-48	Epithelial cells_3	LDHA
RAB18	3.67642700507587e-52	0.26126439406953	0.322	0.12	1.04598024721414e-47	Epithelial cells_3	RAB18
RBMS1	7.1158781164603e-52	0.277610365014241	0.327	0.125	2.02453848291412e-47	Epithelial cells_3	RBMS1
TNRC6A	8.36404021654668e-52	0.305358202743557	0.388	0.162	2.3796530820097e-47	Epithelial cells_3	TNRC6A
GPATCH4	2.00367264383344e-51	0.318947937880124	0.343	0.136	5.70064903897053e-47	Epithelial cells_3	GPATCH4
SLC7A5	2.08971811672376e-51	0.422014839352815	0.558	0.305	5.94545701389078e-47	Epithelial cells_3	SLC7A5
TIMM10	2.27981844974278e-51	0.302655572237225	0.35	0.142	6.48631147136318e-47	Epithelial cells_3	TIMM10
RPL26L1	2.5228302918567e-51	0.284876778192846	0.34	0.135	7.1777044633615e-47	Epithelial cells_3	RPL26L1
HELLS	2.96858370461576e-51	0.313932057268089	0.29	0.104	8.44591749800231e-47	Epithelial cells_3	HELLS
MORF4L1	4.41283156861891e-51	0.369348387093652	0.628	0.352	1.25549470958777e-46	Epithelial cells_3	MORF4L1
EEF1B2	5.75030361595584e-51	0.379379995644462	0.713	0.446	1.6360188817756e-46	Epithelial cells_3	EEF1B2
EML4	8.08336787096794e-51	0.291989504387412	0.363	0.149	2.29979899296909e-46	Epithelial cells_3	EML4
PTOV1	2.05225567854777e-50	0.285612680367995	0.338	0.134	5.83887263103626e-46	Epithelial cells_3	PTOV1
N4BP2L2	3.50719162875331e-50	0.291067948916352	0.339	0.133	9.97831090296604e-46	Epithelial cells_3	N4BP2L2
RPS26	4.0943124111703e-50	0.478832296263275	0.882	0.783	1.16487282410206e-45	Epithelial cells_3	RPS26
RCOR1	6.39128017848352e-50	0.257512819099377	0.296	0.107	1.81838312358035e-45	Epithelial cells_3	RCOR1
PPP2R5C	9.12235959306563e-50	0.291546348174163	0.409	0.181	2.5954025278231e-45	Epithelial cells_3	PPP2R5C
ARHGAP21	1.23658164491257e-49	0.261383453948515	0.261	0.088	3.51819843794077e-45	Epithelial cells_3	ARHGAP21
UBE3A	1.99671597369857e-49	0.256365594656691	0.28	0.099	5.6808566167698e-45	Epithelial cells_3	UBE3A
PPP4R3B	2.53648929725741e-49	0.263923446588159	0.313	0.119	7.21656569962706e-45	Epithelial cells_3	PPP4R3B
GM2A	3.10592930094516e-49	0.348598853030309	0.391	0.174	8.83667945411906e-45	Epithelial cells_3	GM2A
CNIH1	4.28636202409112e-49	0.266080749489903	0.33	0.131	1.21951285947416e-44	Epithelial cells_3	CNIH1
NBN	4.61385374449982e-49	0.271138077511506	0.274	0.097	1.31268752884764e-44	Epithelial cells_3	NBN
IFITM3	6.53643888469592e-49	0.461753416768806	0.954	0.912	1.85968222708484e-44	Epithelial cells_3	IFITM3
ADIRF	1.38383152446505e-48	0.375205954267848	0.442	0.213	3.93713907025551e-44	Epithelial cells_3	ADIRF
COA6	2.44337218290141e-48	0.26524262733615	0.296	0.111	6.95163819757279e-44	Epithelial cells_3	COA6
DNM1L	4.76485890099256e-48	0.339599533569062	0.475	0.236	1.35565000592139e-43	Epithelial cells_3	DNM1L
SLC20A1	1.00471111298718e-47	0.279435853871792	0.299	0.114	2.85850358755984e-43	Epithelial cells_3	SLC20A1
YY1	1.38180429693249e-47	0.345908580630467	0.527	0.279	3.93137140520263e-43	Epithelial cells_3	YY1
LSM5	1.51767051003883e-47	0.291290467771513	0.338	0.139	4.31792436811148e-43	Epithelial cells_3	LSM5
YWHAQ	1.93584037155406e-47	0.351608591113628	0.504	0.263	5.50765944110846e-43	Epithelial cells_3	YWHAQ
TAF1D	2.01800243943096e-47	0.414948762628918	0.599	0.345	5.74141874042501e-43	Epithelial cells_3	TAF1D
CHMP2B	2.11664134705214e-47	0.254425510261597	0.295	0.11	6.02205629649806e-43	Epithelial cells_3	CHMP2B
HSPA5	2.90933394772723e-47	0.464668156349455	0.768	0.54	8.27734601467875e-43	Epithelial cells_3	HSPA5
COPB1	4.5720767380687e-47	0.266511290793199	0.365	0.155	1.30080155274793e-42	Epithelial cells_3	COPB1
TUBA1B	5.7802730389218e-47	0.547843248839436	0.745	0.581	1.64454548230364e-42	Epithelial cells_3	TUBA1B
ACBD3	6.14975847698799e-47	0.259398581133179	0.303	0.117	1.74966778428785e-42	Epithelial cells_3	ACBD3
ACAP2	1.14173720633639e-46	0.279988676000207	0.375	0.163	3.24835652574766e-42	Epithelial cells_3	ACAP2
PHACTR2	1.14731231769701e-46	0.26465289822109	0.289	0.108	3.26421827507976e-42	Epithelial cells_3	PHACTR2
SNRPA	1.47241780377544e-46	0.257694626655949	0.268	0.096	4.18917589352152e-42	Epithelial cells_3	SNRPA
YWHAH	2.34612916496918e-46	0.255734698155301	0.309	0.121	6.67497208725382e-42	Epithelial cells_3	YWHAH
UQCR10	3.4450520502953e-46	0.407864432365591	0.616	0.368	9.80151758829514e-42	Epithelial cells_3	UQCR10
TCEA1	3.79919490722949e-46	0.328540124558191	0.503	0.259	1.08090894305586e-41	Epithelial cells_3	TCEA1
XIAP	4.84569891744259e-46	0.264890311603548	0.331	0.135	1.37864979900159e-41	Epithelial cells_3	XIAP
RBBP6	7.6692830331563e-46	0.361344917799574	0.54	0.291	2.1819877157633e-41	Epithelial cells_3	RBBP6
CCDC59	7.66958761317254e-46	0.292930443628912	0.326	0.135	2.18207437182372e-41	Epithelial cells_3	CCDC59
PAPOLA	1.16499498270946e-45	0.334826213959787	0.536	0.29	3.31452722530667e-41	Epithelial cells_3	PAPOLA
EIF5A	1.41619860834116e-45	0.3334027139183	0.618	0.358	4.02922666059144e-41	Epithelial cells_3	EIF5A
HES1	2.05743178974886e-45	0.62848162751496	0.655	0.428	5.85359918501447e-41	Epithelial cells_3	HES1
CCND2	4.06214469222514e-45	0.359598261181275	0.581	0.328	1.15572078638498e-40	Epithelial cells_3	CCND2
FAM126A	4.23818959493469e-45	0.25682744920521	0.265	0.096	1.20580732165487e-40	Epithelial cells_3	FAM126A
SF3B6	4.34477581481502e-45	0.325950856738846	0.498	0.261	1.23613216707302e-40	Epithelial cells_3	SF3B6
PCM1	4.99019019832442e-45	0.265994295854468	0.298	0.116	1.41975901332528e-40	Epithelial cells_3	PCM1
TAPBP	8.72924208297988e-45	0.342686746095181	0.463	0.235	2.48355666502861e-40	Epithelial cells_3	TAPBP
MYH9	1.03633868777805e-44	0.377985910736785	0.644	0.39	2.94848720059734e-40	Epithelial cells_3	MYH9
REL	1.1676983334739e-44	0.27278647692494	0.316	0.128	3.3222185285666e-40	Epithelial cells_3	REL
LUC7L3	1.21896488908091e-44	0.360980580442437	0.629	0.366	3.46807700592409e-40	Epithelial cells_3	LUC7L3
VTI1B	1.36432853557917e-44	0.269318804878914	0.303	0.121	3.8816511165763e-40	Epithelial cells_3	VTI1B
GBP1	1.370934022265e-44	0.511968598118486	0.455	0.231	3.90044438674615e-40	Epithelial cells_3	GBP1
MARCKS	1.50331617695205e-44	0.344195020851422	0.554	0.302	4.27708485504627e-40	Epithelial cells_3	MARCKS
DBI1	9.30329461496862e-44	0.446472308035396	0.766	0.572	2.64688035090472e-39	Epithelial cells_3	DBI
RBM26	1.45253605067324e-43	0.260752344857472	0.31	0.125	4.13261031777045e-39	Epithelial cells_3	RBM26
SLC25A3	3.69639100364002e-43	0.355302169995332	0.654	0.403	1.05166020444562e-38	Epithelial cells_3	SLC25A3
EIF3B	4.29932999000447e-43	0.294947579614198	0.443	0.219	1.22320237545617e-38	Epithelial cells_3	EIF3B
SLC2A1	5.56306860158112e-43	0.337267899005477	0.529	0.292	1.58274864783584e-38	Epithelial cells_3	SLC2A1
HTATSF1	5.7283505849894e-43	0.255525178098474	0.296	0.118	1.62977302493534e-38	Epithelial cells_3	HTATSF1
MYO10	7.72860333403365e-43	0.301254239285374	0.363	0.163	2.19886493456591e-38	Epithelial cells_3	MYO10
PRELID1	9.78978963797887e-43	0.271650837209325	0.406	0.192	2.78529304990137e-38	Epithelial cells_3	PRELID1
CHD8	3.37885923599448e-42	0.253909942930379	0.291	0.115	9.61319241232788e-38	Epithelial cells_3	CHD8
BAG1	4.10613827881506e-42	0.25484685844499	0.306	0.126	1.16823740170567e-37	Epithelial cells_3	BAG1
STAU1	4.92535340213441e-42	0.251445987285312	0.344	0.15	1.40131229644126e-37	Epithelial cells_3	STAU1
PSMC6	5.1852516693089e-42	0.272063058838685	0.418	0.202	1.47525595243508e-37	Epithelial cells_3	PSMC6
LARP1	6.89697017018984e-42	0.320629033668559	0.435	0.219	1.96225698312071e-37	Epithelial cells_3	LARP1
UBE2K	7.73332565448956e-42	0.304070761651947	0.48	0.251	2.20020848195882e-37	Epithelial cells_3	UBE2K
GUK1	9.02371948239659e-42	0.334387461949474	0.575	0.33	2.56733842993665e-37	Epithelial cells_3	GUK1
ARL4C	1.01411575167506e-41	0.382412517466047	0.433	0.224	2.8852607250907e-37	Epithelial cells_3	ARL4C
CSDE1	1.04214127603797e-41	0.297984090744389	0.482	0.252	2.96499614445563e-37	Epithelial cells_3	CSDE1
HUWE1	1.26816833556239e-41	0.282606088928776	0.316	0.134	3.60806573150857e-37	Epithelial cells_3	HUWE1
NEMF	1.8266366639013e-41	0.269079918956948	0.335	0.145	5.19696397246559e-37	Epithelial cells_3	NEMF
PSMD2	2.20445536883768e-41	0.344855005470501	0.437	0.225	6.27189596988009e-37	Epithelial cells_3	PSMD2
RPL4	2.30551895449914e-41	0.323892804935922	0.904	0.748	6.5594319774455e-37	Epithelial cells_3	RPL4
SKA2	3.15737414659392e-41	0.254958773442445	0.317	0.134	8.98304518447437e-37	Epithelial cells_3	SKA2
DHX9	1.03065465030443e-40	0.276010123802961	0.352	0.16	2.93231554558113e-36	Epithelial cells_3	DHX9
CCT5	1.10700882411198e-40	0.300716532019839	0.469	0.245	3.149550805481e-36	Epithelial cells_3	CCT5
DDX39A	1.47061869267867e-40	0.275882693888862	0.352	0.16	4.18405724254009e-36	Epithelial cells_3	DDX39A
LGALS3	1.80504875588998e-40	0.422447067551198	0.786	0.61	5.13554421538259e-36	Epithelial cells_3	LGALS3
RPL37	2.00366579859643e-40	0.357555619589672	0.994	0.988	5.70062956358671e-36	Epithelial cells_3	RPL37
CHD1	3.10018212326541e-40	0.258817269696664	0.325	0.141	8.82032815890241e-36	Epithelial cells_3	CHD1
PPDPF	3.10384679230531e-40	0.300759714015144	0.55	0.31	8.83075450878785e-36	Epithelial cells_3	PPDPF
SNRPG	4.01180193740796e-40	0.397494135732571	0.674	0.452	1.14139776921194e-35	Epithelial cells_3	SNRPG
ZNHIT1	8.28039495139469e-40	0.315448477211401	0.503	0.274	2.3558551676213e-35	Epithelial cells_3	ZNHIT1
NSD3	9.30689121290243e-40	0.263806047966469	0.356	0.162	2.64790361898287e-35	Epithelial cells_3	NSD3
ZBTB7A	9.35470466415647e-40	0.3058054740859	0.412	0.204	2.66150702399916e-35	Epithelial cells_3	ZBTB7A
YTHDC1	1.10264190417411e-39	0.280821284273116	0.433	0.217	3.13712648156575e-35	Epithelial cells_3	YTHDC1
EIF4B	4.57581946843171e-39	0.266666515346736	0.37	0.174	1.30186639696351e-34	Epithelial cells_3	EIF4B
CALM2	7.08730356526574e-39	0.398097831861813	0.758	0.543	2.01640873735375e-34	Epithelial cells_3	CALM2
PBDC1	7.18361189036929e-39	0.250746522155531	0.322	0.141	2.04380941892897e-34	Epithelial cells_3	PBDC1
NDUFV3	7.20269375465316e-39	0.263553374646214	0.377	0.179	2.04923840013637e-34	Epithelial cells_3	NDUFV3
NUP62	7.53053953004008e-39	0.264127158887738	0.333	0.148	2.1425138016917e-34	Epithelial cells_3	NUP62
CCNI	1.34403921235674e-38	0.349951788124171	0.58	0.347	3.82392596307616e-34	Epithelial cells_3	CCNI
PALLD	1.60637977844227e-38	0.287164082025031	0.428	0.219	4.57031110764611e-34	Epithelial cells_3	PALLD
DNAJC9	2.26217868233076e-38	0.251675770680063	0.336	0.152	6.43612456909926e-34	Epithelial cells_3	DNAJC9
SERPINE1	4.55853286938914e-38	0.328141188984961	0.265	0.107	1.2969481866699e-33	Epithelial cells_3	SERPINE1
NOLC1	8.68714128503804e-38	0.299591845772273	0.442	0.232	2.47157856700617e-33	Epithelial cells_3	NOLC1
DHX36	9.13827849902308e-38	0.262199797937731	0.46	0.239	2.59993161575706e-33	Epithelial cells_3	DHX36
MRPL41	1.02304436635106e-37	0.258436944676386	0.405	0.2	2.91066352670541e-33	Epithelial cells_3	MRPL41
C9orf78	1.70846539040022e-37	0.259537638493943	0.375	0.182	4.86075488222766e-33	Epithelial cells_3	C9orf78
TCEAL9	2.69496221009603e-37	0.351100614139288	0.547	0.328	7.66743698394421e-33	Epithelial cells_3	TCEAL9
G3BP1	9.75385930554335e-37	0.251785563021074	0.393	0.197	2.77507051102014e-32	Epithelial cells_3	G3BP1
SNRPD1	2.06686836811767e-36	0.288780394117434	0.47	0.259	5.88044719413157e-32	Epithelial cells_3	SNRPD1
PRRC2B	5.5327853162978e-36	0.251045555546103	0.409	0.205	1.57413275033989e-31	Epithelial cells_3	PRRC2B
PLIN3	1.44674440114151e-35	0.252426170438175	0.387	0.192	4.1161324956877e-31	Epithelial cells_3	PLIN3
CYCS	3.18680287146799e-35	0.340130692045458	0.641	0.419	9.06677284961359e-31	Epithelial cells_3	CYCS
XRCC6	3.60784433816535e-35	0.258057051054083	0.441	0.236	1.02646779265143e-30	Epithelial cells_3	XRCC6
AP3D1	9.32439215568517e-35	0.253221695627278	0.339	0.161	2.65288281221399e-30	Epithelial cells_3	AP3D1
DUT	1.30233254980072e-34	0.31329054328398	0.487	0.274	3.70526633743804e-30	Epithelial cells_3	DUT
PDIA6	1.58166176507452e-34	0.272041086883204	0.525	0.302	4.49998588781352e-30	Epithelial cells_3	PDIA6
MRPL57	2.05905870759746e-34	0.265182805231654	0.415	0.219	5.85822792898554e-30	Epithelial cells_3	MRPL57
ZKSCAN1	2.57079680829883e-34	0.261081312950839	0.366	0.179	7.314173999291e-30	Epithelial cells_3	ZKSCAN1
RPSA	3.01283896860555e-34	0.35598579670147	0.847	0.728	8.57182814957964e-30	Epithelial cells_3	RPSA
GNG5	4.40224044407305e-34	0.28011540409912	0.474	0.266	1.25248142874322e-29	Epithelial cells_3	GNG5
APRT	5.03386405680938e-34	0.282170443356966	0.468	0.259	1.43218466280284e-29	Epithelial cells_3	APRT
PSMB3	2.53534990171892e-33	0.301704659220624	0.501	0.297	7.21332400538051e-29	Epithelial cells_3	PSMB3
HNRNPAB	6.1711015299074e-33	0.280725725316465	0.53	0.316	1.75574009627395e-28	Epithelial cells_3	HNRNPAB
PPA1	7.40055233538871e-33	0.252551635855848	0.492	0.279	2.10553114494144e-28	Epithelial cells_3	PPA1
NACA	1.00777774313945e-32	0.33936920542394	0.814	0.671	2.86722845700604e-28	Epithelial cells_3	NACA
MBNL1	3.19988650394813e-32	0.268771380525041	0.458	0.257	9.10399709238283e-28	Epithelial cells_3	MBNL1
KPNA2	3.88808300015792e-32	0.323684146938773	0.34	0.173	1.10619849437493e-27	Epithelial cells_3	KPNA2
ARPC5L	7.58585994405644e-32	0.257407627956517	0.455	0.256	2.1582530126835e-27	Epithelial cells_3	ARPC5L
RPL7A	1.46150277993649e-31	0.306283331359778	0.925	0.886	4.15812155919729e-27	Epithelial cells_3	RPL7A
UQCRQ	1.60069533596277e-31	0.357753935731425	0.668	0.483	4.55413830034768e-27	Epithelial cells_3	UQCRQ
SQLE	1.39610213270413e-29	0.254591806363728	0.317	0.157	3.97205017775651e-25	Epithelial cells_3	SQLE
PFN1	4.26185804168221e-29	0.347066078658643	0.895	0.815	1.21254123143901e-24	Epithelial cells_3	PFN1
PPM1G	7.05418341223491e-29	0.260387180304374	0.497	0.301	2.00698572261496e-24	Epithelial cells_3	PPM1G
EIF5	1.30892460030675e-28	0.260388055972404	0.622	0.403	3.72402138033273e-24	Epithelial cells_3	EIF5
PARP9	2.63750563228278e-28	0.257414534732459	0.457	0.267	7.50396727440775e-24	Epithelial cells_3	PARP9
RPL19	3.03424383942513e-28	0.27706782308621	0.953	0.924	8.63272714754844e-24	Epithelial cells_3	RPL19
SNRPF	4.52911889042765e-28	0.262583237091144	0.522	0.326	1.28857961551557e-23	Epithelial cells_3	SNRPF
CD44	1.52846503961385e-27	0.274303003919576	0.719	0.508	4.34863588420536e-23	Epithelial cells_3	CD44
DYNLL11	2.23264792668943e-27	0.317997436089924	0.75	0.613	6.35210661622409e-23	Epithelial cells_3	DYNLL1
PPIB	4.60649624389231e-27	0.270583894580806	0.604	0.402	1.3105942463498e-22	Epithelial cells_3	PPIB
ANKRD11	9.90787278051676e-27	0.250615620809067	0.451	0.264	2.81888888478482e-22	Epithelial cells_3	ANKRD11
SLFN5	6.9345937066447e-25	0.259935279221207	0.372	0.208	1.97296125547748e-20	Epithelial cells_3	SLFN5
PPP1R14B	1.05960988393443e-23	0.261559324514126	0.545	0.363	3.01469608078186e-19	Epithelial cells_3	PPP1R14B
GSTP1	1.10475996924915e-21	0.275565683525213	0.987	0.961	3.14315258851075e-17	Epithelial cells_3	GSTP1
TXN1	3.54227422845434e-19	0.274196356713399	0.812	0.758	1.00781244073754e-14	Epithelial cells_3	TXN
RPL22	3.40003597024384e-18	0.284580052832161	0.825	0.771	9.67344233894075e-14	Epithelial cells_3	RPL22
IFI6	5.03073777954855e-10	0.266452045714725	0.851	0.856	1.43129520565936e-05	Epithelial cells_3	IFI6
SLPI	0	4.5104147642559	0.961	0.261	0	Epithelial cells_4	SLPI
CLU	0	4.46575553310783	0.963	0.172	0	Epithelial cells_4	CLU
SCGB3A1	0	4.17878262597394	0.657	0.066	0	Epithelial cells_4	SCGB3A1
WFDC2	0	3.17676870638312	0.883	0.055	0	Epithelial cells_4	WFDC2
MMP7	0	3.07371743750487	0.614	0.058	0	Epithelial cells_4	MMP7
BPIFB1	0	2.69692764499525	0.549	0.018	0	Epithelial cells_4	BPIFB1
PIGR	0	2.60624142917947	0.775	0.033	0	Epithelial cells_4	PIGR
SAA2	0	2.18428812646245	0.575	0.051	0	Epithelial cells_4	SAA2
AZGP1	0	2.13664370155514	0.616	0.013	0	Epithelial cells_4	AZGP1
RARRES1	0	1.90301761488026	0.579	0.029	0	Epithelial cells_4	RARRES1
KRT7	0	1.79489581241779	0.639	0.026	0	Epithelial cells_4	KRT7
CP	0	1.25076128885486	0.395	0.014	0	Epithelial cells_4	CP
MUC5B	0	1.22495779935282	0.476	0.007	0	Epithelial cells_4	MUC5B
C3	0	1.21158131811266	0.49	0.023	0	Epithelial cells_4	C3
SLC34A2	0	0.960265665539531	0.416	0.008	0	Epithelial cells_4	SLC34A2
AQP5	0	0.899119206549706	0.375	0.01	0	Epithelial cells_4	AQP5
TMC5	2.11626407763207e-299	0.754650882020991	0.389	0.017	6.020982927271e-295	Epithelial cells_4	TMC5
MIA	2.18739461758301e-297	0.518235981469751	0.255	0.001	6.22335642648543e-293	Epithelial cells_4	MIA
DEFB1	2.41411796772401e-291	1.79421612599919	0.439	0.027	6.86840702997159e-287	Epithelial cells_4	DEFB1
TCN1	2.66074346387686e-286	1.06380996868981	0.372	0.016	7.57008122907606e-282	Epithelial cells_4	TCN1
CCL28	5.91595207899482e-285	0.762845227561139	0.324	0.01	1.68314752599482e-280	Epithelial cells_4	CCL28
MLPH	2.56168361227563e-251	0.619361163806341	0.326	0.014	7.28824604528539e-247	Epithelial cells_4	MLPH
PROM1	1.8915127711673e-250	0.553343188765814	0.278	0.007	5.38154298524808e-246	Epithelial cells_4	PROM1
DMBT1	2.93135356717403e-245	1.15067336625629	0.283	0.009	8.33999403396684e-241	Epithelial cells_4	DMBT1
ZG16B	2.18008413832715e-225	1.9223275913878	0.34	0.02	6.20255738195458e-221	Epithelial cells_4	ZG16B
LTF	5.84433489750353e-219	5.14425512443549	0.777	0.229	1.66277172168873e-214	Epithelial cells_4	LTF
PLEKHS1	4.07880258658978e-216	0.526718597267078	0.257	0.008	1.16046012391066e-211	Epithelial cells_4	PLEKHS1
CD74	2.38194417142703e-209	2.23842763783322	0.986	0.634	6.77686936212704e-205	Epithelial cells_4	CD74
SAA1	1.65339648041028e-206	3.05324881673268	0.862	0.318	4.70407832641529e-202	Epithelial cells_4	SAA1
LXN	2.01422939475029e-202	0.602372553738315	0.276	0.013	5.73068405100406e-198	Epithelial cells_4	LXN
GMDS	5.4426793066493e-194	0.708004081554384	0.386	0.037	1.54849668953479e-189	Epithelial cells_4	GMDS
ANKRD36C	6.31355394891046e-189	1.53389481877415	0.563	0.101	1.79626923400452e-184	Epithelial cells_4	ANKRD36C
LCN2	5.64500912534768e-181	1.91791545432856	0.825	0.26	1.60606154625267e-176	Epithelial cells_4	LCN2
FAM3D	1.22439616026857e-170	0.714068260212076	0.366	0.037	3.48352951558012e-166	Epithelial cells_4	FAM3D
TGM2	1.43148945227404e-156	0.799950878900169	0.292	0.024	4.07273064066488e-152	Epithelial cells_4	TGM2
SCARA3	7.71855770361945e-144	0.492791446636749	0.255	0.019	2.19600685225677e-139	Epithelial cells_4	SCARA3
HLA-DRB1	1.60541411150951e-143	1.46092000956324	0.897	0.57	4.56756368865571e-139	Epithelial cells_4	HLA-DRB1
AKR1C2	4.58292841195858e-125	0.915377561951956	0.434	0.084	1.30388896248634e-120	Epithelial cells_4	AKR1C2
SORBS2	5.88308353373291e-122	0.514019872157265	0.253	0.024	1.67379609618235e-117	Epithelial cells_4	SORBS2
FOXC1	1.06703574305416e-117	0.626412609809035	0.329	0.047	3.03582339256339e-113	Epithelial cells_4	FOXC1
DUSP23	2.06275499630074e-116	0.937014064125089	0.49	0.119	5.86874423997523e-112	Epithelial cells_4	DUSP23
MUC1	1.86922769865634e-109	0.646327527486818	0.402	0.077	5.31813972544714e-105	Epithelial cells_4	MUC1
CXCL17	7.61723577426545e-101	1.17441351886698	0.63	0.229	2.16717975013626e-96	Epithelial cells_4	CXCL17
FDCSP	1.1455246139319e-98	4.25333159870979	0.492	0.15	3.25913207909765e-94	Epithelial cells_4	FDCSP
HLA-DRA	2.83995437617133e-97	1.29381937983069	0.74	0.427	8.07995419564504e-93	Epithelial cells_4	HLA-DRA
HLA-C	2.75041998445706e-96	1.29077185308232	0.936	0.744	7.82521989777879e-92	Epithelial cells_4	HLA-C
HLA-DPB1	2.40203901169676e-91	0.661746855125819	0.432	0.109	6.83404119217845e-87	Epithelial cells_4	HLA-DPB1
HSPA1A1	8.07336396868827e-87	1.20015738450687	0.986	0.77	2.2969527827315e-82	Epithelial cells_4	HSPA1A
JUN	1.29928036305021e-81	1.28262708583773	0.88	0.6	3.69658256091415e-77	Epithelial cells_4	JUN
HLA-B	1.53103163614023e-81	0.855288057533915	0.998	0.976	4.35593810798257e-77	Epithelial cells_4	HLA-B
SOX9	1.06276450478541e-80	0.685939025367153	0.363	0.085	3.02367129256498e-76	Epithelial cells_4	SOX9
LYZ	5.30126373699674e-76	4.53211916404551	0.667	0.384	1.50826254581294e-71	Epithelial cells_4	LYZ
HLA-DMA	4.69562405470494e-75	0.401699895419318	0.253	0.043	1.3359519998041e-70	Epithelial cells_4	HLA-DMA
CRIP21	3.73896216484957e-71	0.664335122919147	0.363	0.094	1.06377212552135e-66	Epithelial cells_4	CRIP2
FOSB	1.23587332269346e-65	1.45893615293329	0.724	0.457	3.51618319039517e-61	Epithelial cells_4	FOSB
HLA-DQA1	2.29754873274651e-65	0.535396509006415	0.287	0.063	6.5367558995371e-61	Epithelial cells_4	HLA-DQA1
XBP1	3.94211929744261e-65	0.911562376214884	0.501	0.199	1.1215723613154e-60	Epithelial cells_4	XBP1
SAT1	1.32904828461456e-64	1.00109996883247	0.867	0.628	3.78127527455688e-60	Epithelial cells_4	SAT1
ZFP36L1	4.2878862636801e-63	1.02612614606729	0.885	0.68	1.21994652087962e-58	Epithelial cells_4	ZFP36L1
NFIB1	6.26938100168741e-62	0.643060794769728	0.379	0.115	1.78370158879009e-57	Epithelial cells_4	NFIB
CXCL2	9.66266871584501e-62	1.31387357949558	0.29	0.071	2.74912587634506e-57	Epithelial cells_4	CXCL2
NR2F2	9.77825357800269e-62	0.510801880488704	0.287	0.067	2.78201092547755e-57	Epithelial cells_4	NR2F2
ARRDC3	2.62328714512284e-59	0.487636238019257	0.299	0.075	7.463514256589e-55	Epithelial cells_4	ARRDC3
FOS1	5.26888681356316e-59	1.20846040040332	0.885	0.633	1.49905098732685e-54	Epithelial cells_4	FOS
TXNIP	2.90419250769253e-58	0.938639405159455	0.451	0.167	8.26271810363601e-54	Epithelial cells_4	TXNIP
SCNN1A	3.31230507481254e-58	0.527901004056676	0.393	0.123	9.42383916834915e-54	Epithelial cells_4	SCNN1A
PNPLA2	7.05049835090463e-57	0.706973742757724	0.421	0.152	2.00593728581588e-52	Epithelial cells_4	PNPLA2
STATH	1.37832359875947e-56	3.65856209576044	0.29	0.077	3.92146847083057e-52	Epithelial cells_4	STATH
SLC12A2	5.08823657434268e-56	0.617450564212246	0.317	0.089	1.44765418776624e-51	Epithelial cells_4	SLC12A2
TIMP11	1.410282373201e-53	0.628771418850837	0.428	0.16	4.01239437999416e-49	Epithelial cells_4	TIMP1
CST3	2.89304743798206e-53	0.638925527618784	0.669	0.42	8.23100926580275e-49	Epithelial cells_4	CST3
HLA-DPA1	2.27927706212564e-52	0.589385666650652	0.409	0.15	6.48477116945367e-48	Epithelial cells_4	HLA-DPA1
NFIX	2.07209059414316e-50	0.537197236779368	0.345	0.11	5.89530494939671e-46	Epithelial cells_4	NFIX
CD63	3.15850596353639e-49	0.870959492983936	0.625	0.4	8.9862653168574e-45	Epithelial cells_4	CD63
EEF1A11	1.77075578598232e-47	0.824806204187957	1	0.979	5.03797728669829e-43	Epithelial cells_4	EEF1A1
B2M	3.99499669573491e-47	0.592992067413059	1	0.999	1.13661650990354e-42	Epithelial cells_4	B2M
HSPA1B1	1.21914530385553e-44	0.77121935540036	0.954	0.714	3.46859030399938e-40	Epithelial cells_4	HSPA1B
TPT1	4.76359544745125e-43	0.557577522995142	1	0.993	1.35529054075435e-38	Epithelial cells_4	TPT1
NR4A1	9.11648381140422e-42	1.14693093610127	0.499	0.263	2.59373080918261e-37	Epithelial cells_4	NR4A1
IFITM2	2.7684588468556e-41	0.556530610579908	0.382	0.152	7.87654226518885e-37	Epithelial cells_4	IFITM2
KRT18	4.75659825889512e-41	0.667017713159886	0.492	0.246	1.35329977063825e-36	Epithelial cells_4	KRT18
CTSB	1.65680202547898e-39	0.819125649818592	0.634	0.424	4.71376744269023e-35	Epithelial cells_4	CTSB
AKR1C1	5.17177173864293e-39	0.595125343270519	0.441	0.201	1.4714207773613e-34	Epithelial cells_4	AKR1C1
TMEM59	2.23700687874224e-38	0.463944946482003	0.359	0.14	6.36450827070954e-34	Epithelial cells_4	TMEM59
HLA-E	4.5391343386021e-37	0.670406143480663	0.864	0.713	1.29142911067568e-32	Epithelial cells_4	HLA-E
TACSTD2	5.02190535385049e-34	0.766713273333165	0.749	0.541	1.428782292224e-29	Epithelial cells_4	TACSTD2
CLDN4	1.03608355336462e-33	0.713780209085198	0.924	0.695	2.94776131767769e-29	Epithelial cells_4	CLDN4
RPL341	8.65278733935525e-33	0.436371813277747	1	0.997	2.46180452591996e-28	Epithelial cells_4	RPL34
GADD45B	1.39374688172624e-32	0.747686448967717	0.453	0.235	3.96534925319933e-28	Epithelial cells_4	GADD45B
HLA-DQB1	2.18447533755649e-32	0.28863021897276	0.262	0.089	6.21505078288198e-28	Epithelial cells_4	HLA-DQB1
IFI61	3.31526462011538e-32	0.684731116167732	0.945	0.849	9.43225937069028e-28	Epithelial cells_4	IFI6
TSC22D1	1.68067136341327e-31	0.472094500030027	0.336	0.142	4.78167809604709e-27	Epithelial cells_4	TSC22D1
CD81	2.05122684687894e-31	0.612901164368189	0.503	0.293	5.83594550205528e-27	Epithelial cells_4	CD81
NDRG2	2.71171391456185e-31	0.399466187276797	0.382	0.164	7.71509725831992e-27	Epithelial cells_4	NDRG2
JUNB1	4.16243167169777e-27	0.560567734091984	0.862	0.697	1.18425343491473e-22	Epithelial cells_4	JUNB
DUSP1	4.78322397323383e-27	0.623368980044254	0.352	0.168	1.36087505262476e-22	Epithelial cells_4	DUSP1
MTRNR2L11	1.47011161289344e-26	0.457088212193151	0.782	0.525	4.18261454984314e-22	Epithelial cells_4	MTRNR2L1
METTL7A	7.689840570376e-26	0.356697916848625	0.264	0.104	2.18783654067768e-21	Epithelial cells_4	METTL7A
HLA-A	1.25645324611661e-25	0.472247742816073	0.998	0.978	3.57473513052638e-21	Epithelial cells_4	HLA-A
ERBB3	1.41872923247584e-24	0.358766292694531	0.283	0.12	4.03642653931702e-20	Epithelial cells_4	ERBB3
IFITM31	2.9156176821125e-24	0.540597904726893	0.968	0.914	8.29522386737828e-20	Epithelial cells_4	IFITM3
ELF3	4.8923588506859e-24	0.600796425916699	0.683	0.489	1.39192501660864e-19	Epithelial cells_4	ELF3
SDC4	5.03866384162782e-24	0.560996458316041	0.363	0.191	1.43355024958153e-19	Epithelial cells_4	SDC4
CD1511	5.81348092315895e-23	0.487998351181192	0.434	0.256	1.65399345744795e-18	Epithelial cells_4	CD151
JUND1	3.63149535045291e-22	0.482241363435917	0.809	0.631	1.03319674215736e-17	Epithelial cells_4	JUND
CD46	3.8120583285587e-21	0.359147659260018	0.294	0.139	1.08456871505824e-16	Epithelial cells_4	CD46
APP	7.33179375803365e-21	0.548574473032855	0.423	0.258	2.08596864209815e-16	Epithelial cells_4	APP
RHOB	1.09173999466877e-20	0.58672987264894	0.407	0.245	3.10610945883211e-16	Epithelial cells_4	RHOB
BACE2	2.3884437382478e-20	0.357855979323599	0.255	0.114	6.79536127968881e-16	Epithelial cells_4	BACE2
PEBP1	3.81953805516917e-20	0.51680150193299	0.568	0.436	1.08669677207618e-15	Epithelial cells_4	PEBP1
AGR2	4.46787151205272e-20	0.655177145207355	0.386	0.218	1.27115412389412e-15	Epithelial cells_4	AGR2
ANXA51	9.97589219541982e-20	0.430015339945817	0.377	0.216	2.83824108851889e-15	Epithelial cells_4	ANXA5
CIRBP	1.67188017637885e-19	0.513251697517831	0.423	0.272	4.75666628981548e-15	Epithelial cells_4	CIRBP
ID2	2.75451956974736e-19	0.408454738260825	0.476	0.3	7.83688362788822e-15	Epithelial cells_4	ID2
PHLDA1	4.30355523718204e-19	0.466082463546623	0.315	0.167	1.22440450053066e-14	Epithelial cells_4	PHLDA1
CD59	1.08059636867881e-18	0.458575646719461	0.421	0.261	3.07440472852809e-14	Epithelial cells_4	CD59
IER31	1.98766024700346e-18	0.5014121955088	0.809	0.634	5.65509216874954e-14	Epithelial cells_4	IER3
KRT81	1.60262405384694e-17	0.481683971015635	0.441	0.289	4.55962569559992e-13	Epithelial cells_4	KRT8
EPCAM	5.85355860106156e-17	0.325371555425739	0.34	0.186	1.66539595758803e-12	Epithelial cells_4	EPCAM
PDZK1IP1	1.15644615178239e-16	0.361788767358302	0.324	0.174	3.29020494643608e-12	Epithelial cells_4	PDZK1IP1
KLF6	1.86814378029874e-16	0.869413889126891	0.441	0.315	5.31505586932794e-12	Epithelial cells_4	KLF6
RPL23A	2.35001447723591e-16	0.372275761826686	0.885	0.794	6.68602618918389e-12	Epithelial cells_4	RPL23A
PLPP2	3.24150022431139e-16	0.392299430585245	0.317	0.179	9.22239228818834e-12	Epithelial cells_4	PLPP2
SLC25A37	2.37440688432445e-15	0.463076929385431	0.503	0.376	6.7554250265915e-11	Epithelial cells_4	SLC25A37
AQP3	3.15915449740179e-15	0.420791092620127	0.361	0.221	8.98811046055784e-11	Epithelial cells_4	AQP3
RPL13A	4.36065010461575e-15	0.336101672272342	0.995	0.976	1.24064856126423e-10	Epithelial cells_4	RPL13A
TSHZ2	5.60703593845241e-15	0.311878543084169	0.315	0.174	1.59525779484909e-10	Epithelial cells_4	TSHZ2
EHF	6.13592863707717e-15	0.357419590229682	0.37	0.228	1.74573305653482e-10	Epithelial cells_4	EHF
KLF4	6.36515311387707e-14	0.544181739300516	0.382	0.25	1.81094971242917e-09	Epithelial cells_4	KLF4
GSTK1	1.4735978631323e-13	0.411073809595736	0.386	0.259	4.1925332803977e-09	Epithelial cells_4	GSTK1
SERPING1	1.83959061557327e-13	0.344459737879387	0.336	0.204	5.2338192603675e-09	Epithelial cells_4	SERPING1
DDX17	6.15228039799193e-13	0.467874488080614	0.48	0.37	1.75038529603268e-08	Epithelial cells_4	DDX17
GNAS1	1.61365053778909e-12	0.396232920745721	0.754	0.671	4.59099714506374e-08	Epithelial cells_4	GNAS
HERPUD1	3.70794756727689e-12	0.273758269412371	0.255	0.141	1.05494816236595e-07	Epithelial cells_4	HERPUD1
RPS25	4.48069474814928e-12	0.298454205292527	0.956	0.897	1.27480246279595e-07	Epithelial cells_4	RPS25
PFDN5	4.49067598655103e-12	0.39681366774861	0.556	0.475	1.27764222493363e-07	Epithelial cells_4	PFDN5
CTNNB1	9.25946356479551e-12	0.337523421352852	0.274	0.163	2.63440997881997e-07	Epithelial cells_4	CTNNB1
UBB1	9.83661536155373e-12	0.387714272677854	0.954	0.876	2.79861543651565e-07	Epithelial cells_4	UBB
CLDN7	1.86603031323897e-11	0.283693480674742	0.349	0.22	5.3090428441962e-07	Epithelial cells_4	CLDN7
PSAP	2.67696606816984e-11	0.412622496143213	0.625	0.556	7.61623616055002e-07	Epithelial cells_4	PSAP
SQSTM1	4.05144743956641e-11	0.462766140785461	0.522	0.42	1.15267731103104e-06	Epithelial cells_4	SQSTM1
ARL6IP5	4.23793175969282e-11	0.329208300962932	0.308	0.196	1.2057339649502e-06	Epithelial cells_4	ARL6IP5
CAPN2	5.50032440366e-11	0.293564185032828	0.283	0.173	1.56489729608531e-06	Epithelial cells_4	CAPN2
HLA-F	5.90595578656742e-11	0.376386274480169	0.425	0.321	1.6803034808363e-06	Epithelial cells_4	HLA-F
IFITM11	9.06764143824972e-11	0.382736905190391	0.354	0.243	2.57983466559643e-06	Epithelial cells_4	IFITM1
IFI44L	1.4120232409499e-10	0.409089204495126	0.405	0.297	4.01734732282656e-06	Epithelial cells_4	IFI44L
PIM3	2.53002474512203e-10	0.348855565767163	0.343	0.231	7.19817340234667e-06	Epithelial cells_4	PIM3
BRD21	2.55964162964096e-10	0.398354921090575	0.63	0.547	7.28243640049149e-06	Epithelial cells_4	BRD2
NHSL2	2.85632912027945e-10	0.352389948504464	0.46	0.353	8.12654198010705e-06	Epithelial cells_4	NHSL2
CXCL8	3.41767425091892e-10	1.25822979290645	0.382	0.287	9.72362501128943e-06	Epithelial cells_4	CXCL8
PPP1R15A1	3.85740383249545e-10	0.505637607972664	0.506	0.415	1.09746996438328e-05	Epithelial cells_4	PPP1R15A
TOB11	3.95094395468363e-10	0.337187727986546	0.407	0.287	1.12408306454704e-05	Epithelial cells_4	TOB1
SOX4	4.86658674357403e-10	0.517280837170882	0.437	0.339	1.38459259441425e-05	Epithelial cells_4	SOX4
N4BP2L21	7.51240710027858e-10	0.299226343053645	0.255	0.155	2.13735494410026e-05	Epithelial cells_4	N4BP2L2
ASS1	9.70631115570777e-10	0.266197975015251	0.315	0.205	2.76154258691042e-05	Epithelial cells_4	ASS1
RSRP1	1.21962295355494e-09	0.280703554257864	0.326	0.22	3.46994926515916e-05	Epithelial cells_4	RSRP1
DDX51	1.94058032481748e-09	0.292822631579784	0.747	0.666	5.52114508213821e-05	Epithelial cells_4	DDX5
RRBP11	2.18358261390268e-09	0.313871366852872	0.432	0.325	6.2125108948145e-05	Epithelial cells_4	RRBP1
FOXP1	4.97413041316254e-09	0.310639247168319	0.402	0.304	0.000141518984384888	Epithelial cells_4	FOXP1
SPINT1	5.87880378438817e-09	0.292891417835242	0.361	0.255	0.000167257846469628	Epithelial cells_4	SPINT1
IER2	8.66093480852787e-09	0.403891174704333	0.545	0.459	0.000246412256237426	Epithelial cells_4	IER2
MYL6	1.02610742572763e-08	0.284039352891565	0.972	0.933	0.000291937823693768	Epithelial cells_4	MYL6
TMBIM6	1.25760919623809e-08	0.410930658776081	0.549	0.507	0.000357802392421699	Epithelial cells_4	TMBIM6
TNFAIP2	3.94164268025602e-08	0.44440540529955	0.347	0.258	0.00112143675895964	Epithelial cells_4	TNFAIP2
ADIRF1	1.17561611516999e-07	0.269107846636969	0.331	0.238	0.00334474540927013	Epithelial cells_4	ADIRF
PTTG1IP	2.66472750081954e-07	0.357046897114489	0.331	0.254	0.00758141621258167	Epithelial cells_4	PTTG1IP
ATF31	3.5500840354981e-07	0.480177657082172	0.382	0.297	0.0101003440893956	Epithelial cells_4	ATF3
LAPTM4A	6.19288047277048e-07	0.273525158174717	0.379	0.294	0.0176193642330793	Epithelial cells_4	LAPTM4A
ACADVL	1.52494898161402e-06	0.270196736350269	0.32	0.237	0.0433863234759004	Epithelial cells_4	ACADVL
RAB11FIP1	1.63670522351003e-06	0.265982141176716	0.253	0.172	0.0465659003140838	Epithelial cells_4	RAB11FIP1
SOD2	1.93044070922042e-06	0.357301275814097	0.317	0.239	0.0549229686180301	Epithelial cells_4	SOD2
PPDPF1	2.1732751893002e-06	0.305442526456603	0.416	0.338	0.06183185241078	Epithelial cells_4	PPDPF
MDK1	2.46514172955148e-06	0.295889024046521	0.469	0.396	0.070135747347469	Epithelial cells_4	MDK
WSB1	6.17903621041218e-06	0.25523173989015	0.308	0.231	0.175799759222437	Epithelial cells_4	WSB1
TMED3	7.13897949459548e-06	0.313634593329789	0.329	0.255	0.203111105600736	Epithelial cells_4	TMED3
CSDE11	1.17619244332376e-05	0.253800911100547	0.352	0.279	0.334638512050043	Epithelial cells_4	CSDE1
GSN	2.32979720809916e-05	0.283776346082826	0.372	0.306	0.662850603676291	Epithelial cells_4	GSN
TM4SF1	5.22234552644097e-05	0.281674126046155	0.467	0.419	1	Epithelial cells_4	TM4SF1
EZR	5.35864171017806e-05	0.350066936654607	0.634	0.598	1	Epithelial cells_4	EZR
ZC3H12A	6.15070700477867e-05	0.266042009388747	0.382	0.317	1	Epithelial cells_4	ZC3H12A
VAMP8	0.000111590742484244	0.304615304559572	0.395	0.355	1	Epithelial cells_4	VAMP8
NCOA7	0.000229014639474609	0.35550654891723	0.28	0.223	1	Epithelial cells_4	NCOA7
SLC38A2	0.000292132122816038	0.296166526163161	0.414	0.375	1	Epithelial cells_4	SLC38A2
HNRNPH1	0.000317819158265142	0.252396255289449	0.4	0.359	1	Epithelial cells_4	HNRNPH1
SPRR1A	0	2.88372949543775	0.781	0.06	0	Epithelial cells_5	SPRR1A
RHCG	0	2.25226747304613	0.8	0.117	0	Epithelial cells_5	RHCG
NCCRP1	0	1.89813650965485	0.541	0.041	0	Epithelial cells_5	NCCRP1
TMPRSS11E	0	1.76240167299588	0.565	0.036	0	Epithelial cells_5	TMPRSS11E
OR11G2	0	0.812051963112926	0.37	0.011	0	Epithelial cells_5	OR11G2
APOBEC3A	5.1398139958149e-286	1.5596559990139	0.38	0.016	1.4623284799493e-281	Epithelial cells_5	APOBEC3A
CEACAM1	3.34951569670259e-275	1.54053472034793	0.562	0.059	9.52970710868853e-271	Epithelial cells_5	CEACAM1
SPRR3	8.80575678057262e-266	5.02092464836609	0.851	0.23	2.50532586164072e-261	Epithelial cells_5	SPRR3
SPRR1B1	1.74528024607378e-256	3.46791243314006	0.969	0.355	4.96549682810451e-252	Epithelial cells_5	SPRR1B
CEACAM5	7.99137014636574e-231	1.55345555853954	0.464	0.045	2.27362472034252e-226	Epithelial cells_5	CEACAM5
A2ML1	5.23073219652524e-218	1.76828079957446	0.75	0.17	1.4881956172334e-213	Epithelial cells_5	A2ML1
NDRG21	5.4317656241005e-214	1.66316464543795	0.69	0.142	1.54539163771283e-209	Epithelial cells_5	NDRG2
CSTB	6.03505388538626e-207	2.75102264671321	1	0.864	1.71703318093125e-202	Epithelial cells_5	CSTB
SCEL	1.85032821866366e-201	0.886933841656585	0.423	0.042	5.26436881491999e-197	Epithelial cells_5	SCEL
SPRR2D	8.60148801466564e-199	2.40980792477874	0.51	0.07	2.44720935505252e-194	Epithelial cells_5	SPRR2D
IL1RN	1.65318356857266e-186	1.61345630706921	0.639	0.129	4.70347257094608e-182	Epithelial cells_5	IL1RN
EMP1	2.81724228318324e-184	2.71518631509304	0.892	0.387	8.01533601988464e-180	Epithelial cells_5	EMP1
S100P	8.98877670546712e-181	1.83563126984456	0.445	0.057	2.55739686047245e-176	Epithelial cells_5	S100P
SMIM5	6.51888751750582e-180	0.45203597873601	0.255	0.012	1.85468868760558e-175	Epithelial cells_5	SMIM5
EPS8L1	1.36124934716124e-177	0.802902913622967	0.433	0.052	3.87289051760844e-173	Epithelial cells_5	EPS8L1
HOPX	3.31913149629582e-174	1.20047182321701	0.447	0.061	9.44326102011123e-170	Epithelial cells_5	HOPX
SPRR2A	1.98749221513094e-169	2.39751155168167	0.529	0.092	5.65461410126904e-165	Epithelial cells_5	SPRR2A
FUT3	1.54567249837278e-168	0.885921231587337	0.418	0.052	4.39759282512039e-164	Epithelial cells_5	FUT3
TTC9	5.94876011779304e-168	0.856530187950247	0.457	0.064	1.6924817411133e-163	Epithelial cells_5	TTC9
KLK10	1.10003163649568e-167	1.85693030025187	0.731	0.214	3.12970000899386e-163	Epithelial cells_5	KLK10
PRSS27	3.02148699434752e-166	1.50823209447278	0.483	0.078	8.59643264761813e-162	Epithelial cells_5	PRSS27
CEACAM6	6.74548564735494e-165	1.44182822929061	0.423	0.056	1.91915812152895e-160	Epithelial cells_5	CEACAM6
ANXA1	1.86615536325828e-159	2.26976497296152	0.974	0.695	5.30939862400614e-155	Epithelial cells_5	ANXA1
PRSS22	3.723502932708e-155	1.41742693573701	0.608	0.142	1.05937381938475e-150	Epithelial cells_5	PRSS22
S100A12	4.22756014032329e-153	1.14696858574343	0.38	0.047	1.20278313552338e-148	Epithelial cells_5	S100A12
LCN21	5.57545501552958e-153	2.02217932906746	0.781	0.265	1.58627270646832e-148	Epithelial cells_5	LCN2
VGLL1	1.5465315119488e-149	0.609615946608889	0.284	0.023	4.40003680464553e-145	Epithelial cells_5	VGLL1
RSAD2	1.6106209978715e-143	1.61017239074342	0.555	0.125	4.58237780104421e-139	Epithelial cells_5	RSAD2
S100A92	2.49542370255138e-143	2.54879801257504	0.974	0.67	7.09972997612894e-139	Epithelial cells_5	S100A9
LIPH	6.06740575561876e-143	0.524855513726806	0.281	0.024	1.72623761153109e-138	Epithelial cells_5	LIPH
MALL	6.92986989049298e-143	1.28719871334273	0.594	0.148	1.97161728254416e-138	Epithelial cells_5	MALL
TMPRSS11D	1.29885730775899e-141	1.31265028129935	0.637	0.178	3.69537892630511e-137	Epithelial cells_5	TMPRSS11D
TMPRSS2	3.67366674681006e-139	0.706758398546219	0.337	0.039	1.04519492613493e-134	Epithelial cells_5	TMPRSS2
EGLN3	1.14314799213325e-137	0.777079671732851	0.361	0.047	3.2523703524183e-133	Epithelial cells_5	EGLN3
KRT6A1	3.75911151559413e-136	1.74528019228682	1	0.98	1.06950481730169e-131	Epithelial cells_5	KRT6A
KLK11	2.59947359023358e-133	0.854882618771376	0.418	0.069	7.39576231157357e-129	Epithelial cells_5	KLK11
B3GNT3	1.86522575576536e-131	0.588493157635065	0.31	0.035	5.30675379772803e-127	Epithelial cells_5	B3GNT3
KLK7	1.51283556162482e-127	0.891249548096511	0.284	0.029	4.30416845637878e-123	Epithelial cells_5	KLK7
FAM3D1	6.46352899875398e-126	0.537976758570877	0.332	0.041	1.8389386354355e-121	Epithelial cells_5	FAM3D
ERO1A	2.02428661319014e-125	1.50457675259511	0.601	0.176	5.75929784318726e-121	Epithelial cells_5	ERO1A
C15orf48	1.27375290276349e-124	2.04529722300285	0.55	0.147	3.62395438365242e-120	Epithelial cells_5	C15orf48
ZNF185	6.57262645185059e-123	0.85125414292051	0.447	0.087	1.86997795181601e-118	Epithelial cells_5	ZNF185
CSTA1	1.38862173977246e-121	2.01127665803126	0.978	0.879	3.95076771182662e-117	Epithelial cells_5	CSTA
F3	1.7070096192587e-121	0.868028526191932	0.464	0.092	4.85661306775292e-117	Epithelial cells_5	F3
IVL	1.57011344258369e-118	0.722535383142333	0.276	0.03	4.46712975549484e-114	Epithelial cells_5	IVL
METRNL	9.99750623948115e-114	0.801903053014683	0.462	0.1	2.84439050019478e-109	Epithelial cells_5	METRNL
CLDN71	1.16481583096767e-112	1.12651499961763	0.625	0.201	3.31401752068612e-108	Epithelial cells_5	CLDN7
ECM1	9.2108575315602e-112	1.61959186119068	0.363	0.062	2.62058107630419e-107	Epithelial cells_5	ECM1
GPRC5A	9.90138841037013e-111	1.35042684404025	0.447	0.1	2.8170440166344e-106	Epithelial cells_5	GPRC5A
PLBD1	3.02981814631946e-109	0.577530961068999	0.339	0.053	8.62013560809349e-105	Epithelial cells_5	PLBD1
KRT80	1.12694310298343e-106	0.625604940697406	0.276	0.035	3.20626582229816e-102	Epithelial cells_5	KRT80
S100A81	1.32230907348405e-104	1.80961814479989	0.998	0.969	3.76210154496948e-100	Epithelial cells_5	S100A8
MAL2	2.93604386930102e-104	1.36200542572279	0.743	0.351	8.35333841254832e-100	Epithelial cells_5	MAL2
PPL	6.80018967283954e-101	1.01019579667327	0.546	0.161	1.93472196381958e-96	Epithelial cells_5	PPL
EPHX3	1.26386113185201e-100	0.471088951583751	0.288	0.04	3.59581130623216e-96	Epithelial cells_5	EPHX3
NAMPT	4.23989286021045e-100	1.03401757136105	0.553	0.169	1.20629191765847e-95	Epithelial cells_5	NAMPT
PERP1	9.97060116992596e-100	1.39877132863999	0.988	0.898	2.83673573885564e-95	Epithelial cells_5	PERP
TMBIM1	3.40498406565232e-99	1.09376980296394	0.596	0.207	9.68752016518741e-95	Epithelial cells_5	TMBIM1
ATP1B1	4.58873042186589e-99	1.69238969117885	0.781	0.438	1.30553969232507e-94	Epithelial cells_5	ATP1B1
PCDH1	7.4678479111529e-99	0.436454289484036	0.252	0.03	2.12467740920211e-94	Epithelial cells_5	PCDH1
S100A16	6.44573542070582e-96	1.4071483021292	0.805	0.486	1.83387618454501e-91	Epithelial cells_5	S100A16
TMPRSS11A	2.82146384604654e-94	0.620613337540025	0.363	0.071	8.02734678838702e-90	Epithelial cells_5	TMPRSS11A
SERPINB13	7.68336412806962e-92	0.924471551206147	0.442	0.109	2.18599392807709e-87	Epithelial cells_5	SERPINB13
TMEM40	4.88695718514829e-91	0.731648604183322	0.471	0.125	1.39038818874654e-86	Epithelial cells_5	TMEM40
RAET1L	5.00469465518198e-91	0.786776973061528	0.428	0.104	1.42388567634582e-86	Epithelial cells_5	RAET1L
B2M1	1.69702392606371e-90	1.21858343920691	1	0.999	4.82820277204385e-86	Epithelial cells_5	B2M
CXCL171	4.52453048350217e-87	1.16738359938625	0.613	0.232	1.2872741678612e-82	Epithelial cells_5	CXCL17
TP53INP2	1.17518761876232e-86	0.610336424542957	0.334	0.065	3.34352629414069e-82	Epithelial cells_5	TP53INP2
HK2	2.86711466564699e-85	0.681286559105625	0.32	0.06	8.15722793523226e-81	Epithelial cells_5	HK2
SAT11	4.07673230182394e-85	1.18293994165303	0.911	0.625	1.15987110719193e-80	Epithelial cells_5	SAT1
ANKRD22	9.85279883257914e-84	0.474043989242803	0.308	0.056	2.80321979585709e-79	Epithelial cells_5	ANKRD22
LRG1	1.77027109498531e-83	0.681872876813124	0.272	0.044	5.03659829234272e-79	Epithelial cells_5	LRG1
BCL2L1	2.03409391717983e-83	0.804181028288974	0.481	0.143	5.78720060376834e-79	Epithelial cells_5	BCL2L1
MXD1	3.33584037225629e-83	0.905263663618862	0.486	0.146	9.49079944310636e-79	Epithelial cells_5	MXD1
SPINT11	1.55217702587592e-81	0.907386547334375	0.603	0.237	4.41609885631959e-77	Epithelial cells_5	SPINT1
C1orf116	2.22668272511653e-81	0.49331703707267	0.296	0.053	6.33513502122904e-77	Epithelial cells_5	C1orf116
ALDH3B2	3.83803193630096e-81	0.49315641877483	0.339	0.069	1.09195846619699e-76	Epithelial cells_5	ALDH3B2
C4orf3	6.75140451547115e-81	1.03010226786952	0.642	0.275	1.9208420986967e-76	Epithelial cells_5	C4orf3
PEA15	2.59667989981412e-80	0.88028165834699	0.517	0.174	7.38781398296115e-76	Epithelial cells_5	PEA15
KRT131	2.91850891178089e-80	1.90293168864035	0.88	0.607	8.3034497049078e-76	Epithelial cells_5	KRT13
NECTIN4	1.39824433814544e-79	0.849466310380888	0.471	0.142	3.97814496645758e-75	Epithelial cells_5	NECTIN4
CLDN1	3.57775626513483e-78	0.621125022716956	0.368	0.084	1.01790743499351e-73	Epithelial cells_5	CLDN1
UPK1B	5.90910723111732e-77	1.5050256185202	0.507	0.173	1.68120009832519e-72	Epithelial cells_5	UPK1B
KRT161	6.9080033739819e-77	1.06052744514835	0.954	0.73	1.96539603993159e-72	Epithelial cells_5	KRT16
TACSTD21	1.89224813863204e-76	1.15531655878295	0.841	0.535	5.38363517922202e-72	Epithelial cells_5	TACSTD2
ACTG11	4.37271968253398e-76	1.1216187913308	0.993	0.981	1.24408247687774e-71	Epithelial cells_5	ACTG1
SERPINB2	7.75215123558094e-76	0.588830542134242	0.288	0.053	2.20556454803513e-71	Epithelial cells_5	SERPINB2
GNA15	1.45877414878926e-75	0.658502784693327	0.471	0.145	4.15035833072032e-71	Epithelial cells_5	GNA15
TRIP10	1.7386014614566e-75	0.62941924977848	0.411	0.11	4.94649501799017e-71	Epithelial cells_5	TRIP10
SDC1	4.39697700514229e-75	1.09159082282009	0.856	0.564	1.25098392773303e-70	Epithelial cells_5	SDC1
CTSV	2.82674599364143e-74	0.967092752780702	0.37	0.094	8.04237502650924e-70	Epithelial cells_5	CTSV
ELF31	7.36144160842376e-71	0.993135168707671	0.832	0.479	2.09440375201264e-66	Epithelial cells_5	ELF3
PI31	1.83776235072649e-70	2.30751819825655	0.543	0.22	5.22861766405194e-66	Epithelial cells_5	PI3
SPINK5	5.51380326372343e-70	1.0792146202061	0.438	0.135	1.56873216656195e-65	Epithelial cells_5	SPINK5
SERPINB11	8.75552119334223e-70	1.0075395092515	0.613	0.264	2.4910333347178e-65	Epithelial cells_5	SERPINB1
APOL11	5.88772935427916e-69	1.24621999755464	0.856	0.539	1.67511787858596e-64	Epithelial cells_5	APOL1
DUOX2	4.26799986236215e-68	0.767473647081433	0.397	0.114	1.21428864084065e-63	Epithelial cells_5	DUOX2
HLA-B1	1.51325805450362e-66	0.991272073766843	0.995	0.977	4.30537049086825e-62	Epithelial cells_5	HLA-B
POF1B	8.00192575392778e-66	0.714852112569153	0.358	0.095	2.27662789624999e-61	Epithelial cells_5	POF1B
LMO7	5.35963595125582e-65	0.627033813717765	0.339	0.086	1.52487002449179e-60	Epithelial cells_5	LMO7
SBSN	1.39805419309698e-64	1.06759883017054	0.291	0.064	3.97760398478021e-60	Epithelial cells_5	SBSN
EPHA2	4.20119207007093e-63	0.602847208623137	0.389	0.115	1.19528115585588e-58	Epithelial cells_5	EPHA2
CRB3	1.71645704446603e-62	0.406819672382788	0.317	0.075	4.88349193721029e-58	Epithelial cells_5	CRB3
RAB11FIP11	5.84055855255012e-62	0.701569681005336	0.464	0.157	1.66169731378604e-57	Epithelial cells_5	RAB11FIP1
GRHL1	1.76179633599436e-61	0.486320818639522	0.308	0.073	5.01248675553756e-57	Epithelial cells_5	GRHL1
KRT6B1	4.87450842621594e-60	1.06987543622837	0.805	0.48	1.3868463923427e-55	Epithelial cells_5	KRT6B
CLDN41	6.06605006001867e-60	0.9393075253078	0.954	0.694	1.72585190257591e-55	Epithelial cells_5	CLDN4
JUP	8.34906360848922e-60	0.948902218930658	0.839	0.593	2.37539208725127e-55	Epithelial cells_5	JUP
SCNN1A1	8.61872934664553e-60	0.564698230420571	0.404	0.123	2.45211468641412e-55	Epithelial cells_5	SCNN1A
LGALS31	1.55011456929735e-59	0.899072534204752	0.887	0.617	4.4102309611079e-55	Epithelial cells_5	LGALS3
HLA-E1	2.41219209332811e-59	1.026173711383	0.909	0.71	6.86292772472781e-55	Epithelial cells_5	HLA-E
ATP11B	1.0260465503304e-58	0.913040157785566	0.62	0.309	2.91920504034502e-54	Epithelial cells_5	ATP11B
ARNTL2	3.34477763415106e-58	0.711237055599722	0.486	0.188	9.51622684692318e-54	Epithelial cells_5	ARNTL2
SPINT21	5.02243309909726e-58	0.828501250557728	0.964	0.798	1.42893244102416e-53	Epithelial cells_5	SPINT2
TRIM16	1.40716460977274e-57	0.56283454671586	0.377	0.115	4.00352403126442e-53	Epithelial cells_5	TRIM16
GLUL	2.96369493354057e-56	1.25069288868885	0.692	0.415	8.43200845541628e-52	Epithelial cells_5	GLUL
PLAC81	2.73001624774515e-55	1.20181637683071	0.587	0.292	7.76716922645973e-51	Epithelial cells_5	PLAC8
RAB25	2.88393843277755e-55	0.863121893914851	0.536	0.25	8.20509323509541e-51	Epithelial cells_5	RAB25
EHF1	2.41734043494035e-54	0.7593134110795	0.519	0.217	6.8775752714488e-50	Epithelial cells_5	EHF
EZR1	1.16359068515207e-52	0.746317558047285	0.858	0.581	3.31053185832615e-48	Epithelial cells_5	EZR
ANXA11	1.2694533574314e-52	0.654115554369821	0.469	0.188	3.61172174722809e-48	Epithelial cells_5	ANXA11
ACTN41	2.13217117740725e-52	0.795636443468043	0.964	0.818	6.06624021684135e-48	Epithelial cells_5	ACTN4
MAFF	3.73428816249418e-52	0.645954722411275	0.406	0.139	1.06244232511122e-47	Epithelial cells_5	MAFF
ACOX1	8.40445342701063e-51	0.486719202183935	0.327	0.096	2.39115104451879e-46	Epithelial cells_5	ACOX1
LYN	3.92916689545054e-50	0.488555603902518	0.298	0.082	1.11788727342463e-45	Epithelial cells_5	LYN
HLA-A1	3.76971640757553e-49	0.69907295142977	0.995	0.978	1.07252201511931e-44	Epithelial cells_5	HLA-A
OAS1	4.36632859784632e-49	0.705668209318483	0.486	0.209	1.24226414937326e-44	Epithelial cells_5	OAS1
RNF141	6.37232405318739e-49	0.544690178890814	0.358	0.117	1.81298991637235e-44	Epithelial cells_5	RNF141
SERP1	1.0194521112404e-48	0.8355479848853	0.637	0.37	2.90044320169007e-44	Epithelial cells_5	SERP1
CAPNS1	1.97935790191978e-48	0.754777490392228	0.865	0.64	5.63147116675196e-44	Epithelial cells_5	CAPNS1
NT5C2	2.6435884521071e-48	0.428568991536615	0.349	0.109	7.5212735050899e-44	Epithelial cells_5	NT5C2
TPT11	6.64498048496995e-48	0.68958234355	0.998	0.993	1.8905633977788e-43	Epithelial cells_5	TPT1
EIF1	8.38785151324438e-48	0.713875121752835	0.966	0.824	2.38642763403316e-43	Epithelial cells_5	EIF1
CD55	9.10810845652048e-48	0.564538975748008	0.332	0.103	2.59134793696464e-43	Epithelial cells_5	CD55
KRT191	1.1037689562458e-47	0.799404887788955	0.93	0.699	3.14033305741492e-43	Epithelial cells_5	KRT19
MUC4	1.80121434142198e-46	0.532738725161424	0.291	0.081	5.12463492277968e-42	Epithelial cells_5	MUC4
DNAJB11	2.40424900452781e-46	0.698427184667906	0.885	0.597	6.84032884278208e-42	Epithelial cells_5	DNAJB1
MUC11	2.58545644292443e-45	0.584909774709797	0.296	0.086	7.3558821257643e-41	Epithelial cells_5	MUC1
OASL	7.35606551667456e-45	0.503188834520602	0.274	0.076	2.09287420014908e-40	Epithelial cells_5	OASL
TM7SF2	6.33693051977122e-44	0.388787523037155	0.288	0.084	1.80292010218011e-39	Epithelial cells_5	TM7SF2
PDZK1IP11	1.96748269155688e-43	0.767839965328907	0.413	0.168	5.59768500574849e-39	Epithelial cells_5	PDZK1IP1
C19orf33	8.08342880544491e-43	0.682573644922584	0.474	0.216	2.29981632943713e-38	Epithelial cells_5	C19orf33
PLIN31	1.02932703352089e-42	0.625879217321975	0.462	0.202	2.92853834307027e-38	Epithelial cells_5	PLIN3
CHMP4C	1.13967911917203e-42	0.373062443747664	0.274	0.078	3.24250106195635e-38	Epithelial cells_5	CHMP4C
PIM1	2.61855913833156e-42	0.644933143743931	0.334	0.115	7.45006260446712e-38	Epithelial cells_5	PIM1
STK24	1.47731221330209e-41	0.566900424847546	0.416	0.169	4.20310097806578e-37	Epithelial cells_5	STK24
S100A111	1.56784670443856e-41	0.577061993587395	1	0.992	4.46068065879815e-37	Epithelial cells_5	S100A11
MYL12A	3.56676377253178e-41	0.955145022790231	0.642	0.394	1.01477996092302e-36	Epithelial cells_5	MYL12A
EIF4G2	7.83620913883025e-41	0.68491107266178	0.825	0.613	2.2294798620886e-36	Epithelial cells_5	EIF4G2
TINF2	1.05184997373638e-40	0.384037112988466	0.262	0.074	2.99261836027737e-36	Epithelial cells_5	TINF2
GIPC1	1.96410255558308e-40	0.560185280883548	0.546	0.274	5.58806818088942e-36	Epithelial cells_5	GIPC1
PRSS8	2.34835752623718e-40	0.58223686761966	0.279	0.086	6.6813119978974e-36	Epithelial cells_5	PRSS8
ZFP361	6.37452372939886e-40	0.648097031130795	0.918	0.68	1.81361574625127e-35	Epithelial cells_5	ZFP36
PPP1CB	1.07975256801743e-39	0.761451262980264	0.512	0.264	3.0720040312664e-35	Epithelial cells_5	PPP1CB
RAB11A	1.27948666511047e-39	0.707140955609	0.555	0.308	3.64026751090579e-35	Epithelial cells_5	RAB11A
LYPD31	3.07675241819414e-38	0.673151712527679	0.524	0.272	8.75366830500415e-34	Epithelial cells_5	LYPD3
ANXA2	3.80825026899908e-38	0.654612779955472	0.95	0.872	1.08348528403293e-33	Epithelial cells_5	ANXA2
DMKN1	4.685916541659e-38	0.747564990311012	0.399	0.164	1.3331901152674e-33	Epithelial cells_5	DMKN
PLSCR1	4.82371014589281e-38	0.730239009738667	0.575	0.335	1.37239377360796e-33	Epithelial cells_5	PLSCR1
YWHAZ	5.10698277753754e-38	0.611871070827514	0.952	0.84	1.45298767003721e-33	Epithelial cells_5	YWHAZ
RAB10	9.72627857957032e-38	0.759385826108124	0.553	0.322	2.76722351867355e-33	Epithelial cells_5	RAB10
DUSP5	1.68953732033515e-37	0.685659906477256	0.341	0.13	4.80690263008554e-33	Epithelial cells_5	DUSP5
PIK3IP1	8.87097291733944e-37	0.482249423543846	0.252	0.076	2.52388050471224e-32	Epithelial cells_5	PIK3IP1
ITPKC	1.40226899001678e-36	0.389260186930581	0.279	0.089	3.98959550349674e-32	Epithelial cells_5	ITPKC
HLA-C1	3.86938298116775e-36	0.646190813522089	0.913	0.746	1.10087815197204e-31	Epithelial cells_5	HLA-C
PGK1	4.86403946015608e-36	0.766296089636497	0.7	0.487	1.38386786680901e-31	Epithelial cells_5	PGK1
ACTB	1.22409633220641e-35	0.606576406352172	1	0.989	3.48267647476047e-31	Epithelial cells_5	ACTB
HMOX1	2.19050923248659e-35	0.44369527631256	0.296	0.103	6.23221781734759e-31	Epithelial cells_5	HMOX1
LRP10	2.25748306470163e-35	0.506422024696032	0.409	0.176	6.42276506738261e-31	Epithelial cells_5	LRP10
CLDND1	2.75045185418412e-35	0.472911252754376	0.399	0.168	7.82531057033925e-31	Epithelial cells_5	CLDND1
TMEM79	2.75747196882752e-35	0.49901101128008	0.392	0.166	7.84528349851118e-31	Epithelial cells_5	TMEM79
HEBP2	3.19617171585429e-35	0.620131442626217	0.601	0.367	9.09342814877705e-31	Epithelial cells_5	HEBP2
ISG15	6.2517788769465e-35	1.02784522335361	0.889	0.77	1.77869360828005e-30	Epithelial cells_5	ISG15
RAB1A	1.30671549990329e-34	0.509188907350232	0.469	0.225	3.71773626877485e-30	Epithelial cells_5	RAB1A
TSPAN6	3.64409694293376e-34	0.361888266553457	0.255	0.08	1.03678202123408e-29	Epithelial cells_5	TSPAN6
NPEPPS	6.17502291652187e-34	0.569539970726316	0.447	0.211	1.75685576997964e-29	Epithelial cells_5	NPEPPS
TNFSF10	7.53813633918788e-34	1.30358068721742	0.76	0.599	2.14467516986234e-29	Epithelial cells_5	TNFSF10
CNN3	1.00247256392803e-33	0.312082701989931	0.272	0.089	2.85213469163163e-29	Epithelial cells_5	CNN3
SCAMP2	1.92719835421833e-33	0.44226494038126	0.387	0.164	5.48307203758657e-29	Epithelial cells_5	SCAMP2
PSENEN	7.6471218009104e-33	0.646696537166193	0.587	0.35	2.17568262357702e-28	Epithelial cells_5	PSENEN
LAPTM4A1	8.19550059815993e-33	0.622385429471739	0.522	0.284	2.33170187518248e-28	Epithelial cells_5	LAPTM4A
ISG20	8.20749905997767e-33	0.491610321067259	0.421	0.191	2.33511555755425e-28	Epithelial cells_5	ISG20
RAC1	9.5147637278663e-33	0.602371380872474	0.88	0.729	2.70704542821524e-28	Epithelial cells_5	RAC1
SECTM1	1.02462850537174e-32	0.534595176604606	0.279	0.1	2.91517056063314e-28	Epithelial cells_5	SECTM1
PLS3	1.22914991598994e-32	0.544825536997378	0.406	0.19	3.49705442598298e-28	Epithelial cells_5	PLS3
P4HB	1.43278452839547e-32	0.571750527910883	0.899	0.741	4.07641526173794e-28	Epithelial cells_5	P4HB
UBC1	1.68395031305096e-32	0.475172282092561	0.986	0.92	4.7910070356613e-28	Epithelial cells_5	UBC
ABCG11	1.99585048437724e-32	0.49325617862353	0.901	0.676	5.67839421310168e-28	Epithelial cells_5	ABCG1
HSPB11	8.13114098442197e-32	0.630857109712645	0.983	0.974	2.3133909214779e-27	Epithelial cells_5	HSPB1
IGFBP3	8.38616168344848e-32	0.965204079648362	0.498	0.277	2.38594686055793e-27	Epithelial cells_5	IGFBP3
EMP2	1.86684647679596e-31	0.598445471158264	0.733	0.537	5.31136491113218e-27	Epithelial cells_5	EMP2
RAB7A	5.72460061732679e-31	0.552497895244006	0.55	0.325	1.62870612163564e-26	Epithelial cells_5	RAB7A
TM4SF11	1.22619498773247e-30	0.934592318677931	0.623	0.408	3.48864735959765e-26	Epithelial cells_5	TM4SF1
APOL2	1.46589260085913e-30	0.513745896604382	0.351	0.152	4.17061103870432e-26	Epithelial cells_5	APOL2
CERS3	3.73854846693281e-30	0.343537604384927	0.257	0.089	1.06365442432705e-25	Epithelial cells_5	CERS3
SLC6A8	3.76609413868683e-30	0.831231506618941	0.406	0.197	1.07149144339779e-25	Epithelial cells_5	SLC6A8
SLC44A2	7.85868133341883e-30	0.342470924298352	0.305	0.117	2.23587342617099e-25	Epithelial cells_5	SLC44A2
DAPP1	9.40244423461656e-30	0.336817841123943	0.255	0.087	2.67508940919076e-25	Epithelial cells_5	DAPP1
SAMD91	1.25158041064204e-29	0.674181142169188	0.409	0.195	3.56087142631766e-25	Epithelial cells_5	SAMD9
PRDM1	4.37312511578913e-29	0.434948275393281	0.25	0.087	1.24419782669316e-24	Epithelial cells_5	PRDM1
TICAM1	5.52199683845019e-29	0.310477919635226	0.272	0.098	1.57106332050746e-24	Epithelial cells_5	TICAM1
DSG32	1.09569501436116e-28	0.721940521590063	0.596	0.376	3.11736188535895e-24	Epithelial cells_5	DSG3
TST	1.7912932262087e-28	0.359580636366761	0.255	0.09	5.09640835788637e-24	Epithelial cells_5	TST
ATP6V1E1	3.06513013352924e-28	0.497555565457487	0.433	0.223	8.72060174290404e-24	Epithelial cells_5	ATP6V1E1
S100A61	5.21718414063119e-28	0.848110115656713	0.971	0.981	1.48434105985098e-23	Epithelial cells_5	S100A6
WBP2	5.91794278311702e-28	0.382337165139815	0.37	0.165	1.68371390122462e-23	Epithelial cells_5	WBP2
SOD21	6.81488507153101e-28	0.655203288391951	0.447	0.229	1.93890295170129e-23	Epithelial cells_5	SOD2
CTSS	7.39263136087975e-28	0.379995177956998	0.293	0.116	2.1032775484839e-23	Epithelial cells_5	CTSS
EIF61	7.57283293079414e-28	0.530907249402101	0.791	0.582	2.15454669714024e-23	Epithelial cells_5	EIF6
TRAM1	8.46452411186052e-28	0.486549102201989	0.406	0.201	2.40824175506544e-23	Epithelial cells_5	TRAM1
SERPING11	9.12349393223903e-28	0.487673780798859	0.409	0.199	2.59572525866133e-23	Epithelial cells_5	SERPING1
RDH10	2.3987595105817e-27	0.484784135812107	0.267	0.101	6.82471068355598e-23	Epithelial cells_5	RDH10
KLF3	2.41288539685217e-27	0.440170942857189	0.329	0.141	6.8649002425841e-23	Epithelial cells_5	KLF3
C10orf991	3.8148153389238e-27	0.445158139388373	0.262	0.097	1.08535311207721e-22	Epithelial cells_5	C10orf99
GBP11	4.92828959946041e-27	0.63858725696252	0.454	0.249	1.40214767394248e-22	Epithelial cells_5	GBP1
S100A142	6.99805738204299e-27	0.613685523397374	0.481	0.268	1.99101730576505e-22	Epithelial cells_5	S100A14
NT5C3A	1.75853511641057e-26	0.506938102340916	0.322	0.142	5.00320825969971e-22	Epithelial cells_5	NT5C3A
NECTIN2	3.61804126584795e-26	0.351673413307155	0.291	0.117	1.0293689205464e-21	Epithelial cells_5	NECTIN2
MX1	5.73750408856382e-26	0.618375060776624	0.716	0.525	1.63237728823729e-21	Epithelial cells_5	MX1
UGCG	1.12106296569512e-25	0.432027242102275	0.272	0.106	3.1895362436992e-21	Epithelial cells_5	UGCG
ATP6V0E1	1.39017110943762e-25	0.570409745092471	0.522	0.315	3.95517582346096e-21	Epithelial cells_5	ATP6V0E1
CHMP4B	2.26608072730555e-25	0.460413795427491	0.462	0.255	6.44722627725701e-21	Epithelial cells_5	CHMP4B
DSC21	2.3517142678543e-25	0.58240089709218	0.409	0.206	6.69086226347227e-21	Epithelial cells_5	DSC2
MPZL2	2.70042310806845e-25	0.46282662925605	0.401	0.204	7.68297378476555e-21	Epithelial cells_5	MPZL2
LAMP31	2.78374954816459e-25	0.630489571785685	0.469	0.261	7.92004583948307e-21	Epithelial cells_5	LAMP3
MYO6	2.8628831248783e-25	0.327391943862616	0.255	0.096	8.14518877859125e-21	Epithelial cells_5	MYO6
TMPRSS4	3.18511004437572e-25	0.359279222341516	0.38	0.179	9.06195658725335e-21	Epithelial cells_5	TMPRSS4
AGR21	6.44580378446858e-25	0.490634909140456	0.423	0.216	1.83389563471915e-20	Epithelial cells_5	AGR2
CHP1	1.07485847163728e-24	0.316897440527858	0.291	0.119	3.05807983765521e-20	Epithelial cells_5	CHP1
ZFAND6	1.36167808813677e-24	0.306132131855279	0.252	0.096	3.87411032855793e-20	Epithelial cells_5	ZFAND6
CHMP1B	2.17339230071414e-24	0.480503492044208	0.428	0.23	6.1835184347618e-20	Epithelial cells_5	CHMP1B
BST21	2.19385843997613e-24	0.579660064429933	0.728	0.533	6.24174664757608e-20	Epithelial cells_5	BST2
YPEL5	3.45773881768315e-24	0.383379947725211	0.394	0.195	9.83761271019032e-20	Epithelial cells_5	YPEL5
GPCPD1	5.63795757622469e-24	0.347231947578332	0.315	0.137	1.60405531001169e-19	Epithelial cells_5	GPCPD1
NHSL21	7.17753825955374e-24	0.552130546589811	0.55	0.347	2.04208141022563e-19	Epithelial cells_5	NHSL2
ARF1	1.33187881854409e-23	0.557857690161271	0.642	0.463	3.78932842663979e-19	Epithelial cells_5	ARF1
TAP1	1.85341037795869e-23	0.539184715763791	0.51	0.319	5.27313786633027e-19	Epithelial cells_5	TAP1
DYNLT1	2.6352664840938e-23	0.424094350175644	0.438	0.239	7.49759667389527e-19	Epithelial cells_5	DYNLT1
ARPC3	3.80080526845989e-23	0.460309770656538	0.575	0.374	1.08136710692952e-18	Epithelial cells_5	ARPC3
TMEM591	4.38077575613345e-23	0.373617504737823	0.317	0.143	1.24637451037753e-18	Epithelial cells_5	TMEM59
SH3GL1	4.60390493259438e-23	0.334869419022336	0.293	0.127	1.30985699237243e-18	Epithelial cells_5	SH3GL1
EIF4H	1.60372265772274e-22	0.417666814333676	0.409	0.22	4.56275133348696e-18	Epithelial cells_5	EIF4H
CAPZB	2.0580035269678e-22	0.462224846849165	0.829	0.651	5.85522583457608e-18	Epithelial cells_5	CAPZB
BNIP3	3.71653337557385e-22	0.365894250583442	0.296	0.131	1.05739091068452e-17	Epithelial cells_5	BNIP3
CD164	6.22499900746726e-22	0.456597671591619	0.423	0.236	1.77107446761451e-17	Epithelial cells_5	CD164
STK38L	6.64794844495312e-22	0.42461077381046	0.303	0.14	1.89140781207361e-17	Epithelial cells_5	STK38L
NDRG1	7.68073336835517e-22	0.865221509929615	0.498	0.322	2.18524545063073e-17	Epithelial cells_5	NDRG1
ESRP1	1.0450102004746e-21	0.388685047296017	0.377	0.194	2.9731585213703e-17	Epithelial cells_5	ESRP1
LYPLA1	1.16380024471466e-21	0.317670272503387	0.286	0.125	3.31112807623767e-17	Epithelial cells_5	LYPLA1
FXYD5	1.19285831374962e-21	0.56714825523671	0.433	0.255	3.39380118844905e-17	Epithelial cells_5	FXYD5
MX2	1.24018812727113e-21	0.467660556171317	0.435	0.248	3.5284592408991e-17	Epithelial cells_5	MX2
ADIPOR2	1.38125599330491e-21	0.381499052102733	0.32	0.151	3.9298114265518e-17	Epithelial cells_5	ADIPOR2
PLD1	1.60753724605178e-21	0.397771617850919	0.329	0.159	4.57360421874192e-17	Epithelial cells_5	PLD1
JUNB2	1.61031711875787e-21	0.399746195616487	0.885	0.696	4.58151323457801e-17	Epithelial cells_5	JUNB
LDHA1	4.15305198504751e-21	0.541081486910122	0.911	0.773	1.18158482026587e-16	Epithelial cells_5	LDHA
UBE2L6	4.77533846643591e-21	0.512964870562804	0.488	0.316	1.35863154708568e-16	Epithelial cells_5	UBE2L6
LSR1	5.60193961749396e-21	0.532990843119289	0.562	0.381	1.59380784057321e-16	Epithelial cells_5	LSR
ST14	1.06337768379903e-20	0.362792112275987	0.344	0.17	3.02541584817661e-16	Epithelial cells_5	ST14
OVOL1	2.11700510328521e-20	0.509333620115935	0.392	0.209	6.02309121935675e-16	Epithelial cells_5	OVOL1
TIPARP	2.23655401828502e-20	0.40850961284344	0.341	0.172	6.36321983742271e-16	Epithelial cells_5	TIPARP
XBP11	2.26132370872063e-20	0.378088211707202	0.394	0.208	6.43369208368107e-16	Epithelial cells_5	XBP1
TPI11	3.08208772298865e-20	0.501472135477302	0.962	0.906	8.76884778067502e-16	Epithelial cells_5	TPI1
WDR45B	3.51826335923836e-20	0.435062298936385	0.418	0.239	1.00098110833691e-15	Epithelial cells_5	WDR45B
PRR13	4.0516853511387e-20	0.438030638134873	0.423	0.24	1.15274499925247e-15	Epithelial cells_5	PRR13
TALDO1	4.19360420340808e-20	0.453446225737181	0.51	0.328	1.19312233191163e-15	Epithelial cells_5	TALDO1
S100A4	8.09468817149924e-20	0.654485273930357	0.478	0.302	2.30301973167325e-15	Epithelial cells_5	S100A4
ATP6V1G1	8.49384768296071e-20	0.547012536762065	0.555	0.396	2.41658460427915e-15	Epithelial cells_5	ATP6V1G1
VDAC2	9.51943766233758e-20	0.463332013866496	0.519	0.343	2.70837520931166e-15	Epithelial cells_5	VDAC2
TUFT1	1.06084796961897e-19	0.433110667990579	0.329	0.166	3.01821855836292e-15	Epithelial cells_5	TUFT1
APOL6	1.11353740316113e-19	0.425925263254468	0.406	0.229	3.16812526573372e-15	Epithelial cells_5	APOL6
DCUN1D11	1.39457448226859e-19	0.446161499878557	0.486	0.302	3.96770385950237e-15	Epithelial cells_5	DCUN1D1
CMAS	1.78076258120158e-19	0.378152634604319	0.356	0.186	5.06644761977661e-15	Epithelial cells_5	CMAS
ARF6	1.87785491213111e-19	0.50536780832403	0.478	0.305	5.34268501050421e-15	Epithelial cells_5	ARF6
NDUFB51	2.85367623801258e-19	0.421501004759595	0.459	0.274	8.1189942647696e-15	Epithelial cells_5	NDUFB5
CD461	2.88956082817763e-19	0.411527271864583	0.291	0.14	8.22108951224818e-15	Epithelial cells_5	CD46
EVPL	3.06391483552489e-19	0.333320960382534	0.327	0.162	8.71714409855188e-15	Epithelial cells_5	EVPL
DUOXA1	5.74020024903157e-19	0.329454638376172	0.308	0.147	1.63314437285197e-14	Epithelial cells_5	DUOXA1
PCBP1	1.03785357840531e-18	0.516281177422099	0.651	0.519	2.95279721592095e-14	Epithelial cells_5	PCBP1
CARHSP1	1.72962372498943e-18	0.538460855760645	0.421	0.251	4.92095245996744e-14	Epithelial cells_5	CARHSP1
C6orf132	2.22081916594998e-18	0.383516167968968	0.288	0.137	6.31845260904428e-14	Epithelial cells_5	C6orf132
MYH14	2.85147549676711e-18	0.359855967844534	0.303	0.149	8.11273293585211e-14	Epithelial cells_5	MYH14
GBP5	4.87861954424282e-18	0.463759033063431	0.45	0.278	1.38801604653252e-13	Epithelial cells_5	GBP5
SSR3	5.94985663010863e-18	0.495764165951748	0.438	0.281	1.69279370983221e-13	Epithelial cells_5	SSR3
SQSTM11	1.10292702723441e-17	0.471265579282415	0.587	0.416	3.13793768518461e-13	Epithelial cells_5	SQSTM1
UBE2H	1.7450612800615e-17	0.405815383216859	0.351	0.195	4.96487384790298e-13	Epithelial cells_5	UBE2H
PITX1	1.79074265615382e-17	0.454217510504836	0.368	0.213	5.09484193102324e-13	Epithelial cells_5	PITX1
IFIT3	3.08011839392919e-17	0.647870482628961	0.425	0.276	8.76324484256795e-13	Epithelial cells_5	IFIT3
IFI27	3.25258336106435e-17	0.391855831089457	0.998	0.982	9.25392492056418e-13	Epithelial cells_5	IFI27
KLHL241	3.30900703675509e-17	0.473620818723922	0.406	0.241	9.41445592027189e-13	Epithelial cells_5	KLHL24
GJB22	3.31004411468086e-17	0.450109955849789	0.375	0.205	9.41740651067853e-13	Epithelial cells_5	GJB2
ITGB8	3.33743794740786e-17	0.427573729266818	0.346	0.191	9.4953447041701e-13	Epithelial cells_5	ITGB8
PPP1R2	3.34253398143667e-17	0.266081464304931	0.269	0.127	9.50984343058546e-13	Epithelial cells_5	PPP1R2
IDS	3.582033640756e-17	0.291439111492497	0.31	0.157	1.01912439113149e-12	Epithelial cells_5	IDS
MCL1	3.77812895426292e-17	0.432153109755547	0.56	0.384	1.07491546877734e-12	Epithelial cells_5	MCL1
CTNNBIP1	6.85357673435866e-17	0.277115195118895	0.284	0.138	1.94991111669238e-12	Epithelial cells_5	CTNNBIP1
HM13	7.26390921426116e-17	0.397275582548932	0.457	0.292	2.06665481054944e-12	Epithelial cells_5	HM13
F11R	7.52641533560117e-17	0.43579558692804	0.476	0.315	2.14134042713189e-12	Epithelial cells_5	F11R
CTSD	8.68441882452486e-17	0.462261710546888	0.526	0.377	2.47080399976557e-12	Epithelial cells_5	CTSD
DYNLRB11	1.06294046814626e-16	0.427522643839416	0.555	0.389	3.02417192592292e-12	Epithelial cells_5	DYNLRB1
CFL11	1.27476655627146e-16	0.33602186468025	0.978	0.934	3.62683832924793e-12	Epithelial cells_5	CFL1
HSPA61	1.55419014500901e-16	0.6652736828122	0.382	0.214	4.42182638156513e-12	Epithelial cells_5	HSPA6
CTSB1	1.75798409256287e-16	0.476893399874422	0.589	0.428	5.00164054175062e-12	Epithelial cells_5	CTSB
TMEM41A	1.97149004902219e-16	0.264770519152584	0.274	0.132	5.60908633847303e-12	Epithelial cells_5	TMEM41A
FXYD31	3.40894065979736e-16	0.404830943346002	0.971	0.878	9.69877707118947e-12	Epithelial cells_5	FXYD3
RAB2A	3.883573915963e-16	0.436361533823563	0.519	0.376	1.10491561483063e-11	Epithelial cells_5	RAB2A
UBALD2	4.24601320089768e-16	0.354654993599686	0.45	0.282	1.2080332157874e-11	Epithelial cells_5	UBALD2
SERPINB3	5.20312148652204e-16	0.65397921310989	0.257	0.125	1.48034009413039e-11	Epithelial cells_5	SERPINB3
STAT3	5.35000595235266e-16	0.355528520994872	0.377	0.22	1.52213019350386e-11	Epithelial cells_5	STAT3
FBXO32	5.69249814858731e-16	0.345531814282244	0.257	0.126	1.61957264825458e-11	Epithelial cells_5	FBXO32
FGR	6.03867681072481e-16	0.333702396874286	0.332	0.178	1.71806393941931e-11	Epithelial cells_5	FGR
CLTB	6.52429110004478e-16	0.351773145316034	0.389	0.233	1.85622606087374e-11	Epithelial cells_5	CLTB
RAB6A	8.23732586219716e-16	0.307855018972038	0.276	0.138	2.34360158105372e-11	Epithelial cells_5	RAB6A
CD591	8.70982616870692e-16	0.550735925252669	0.416	0.262	2.4780326432588e-11	Epithelial cells_5	CD59
SLK1	1.00372695064713e-15	0.456159653203831	0.44	0.274	2.85570354728616e-11	Epithelial cells_5	SLK
SDCBP	1.32732269488408e-15	0.285653345839248	0.337	0.184	3.7763657992147e-11	Epithelial cells_5	SDCBP
SKIL1	1.93673498630869e-15	0.425766865484091	0.507	0.334	5.51020470954687e-11	Epithelial cells_5	SKIL
SERTAD11	2.71782584706808e-15	0.395802852016101	0.406	0.247	7.73248631749339e-11	Epithelial cells_5	SERTAD1
KRAS	2.73616817090449e-15	0.299307599446862	0.332	0.181	7.78467206304036e-11	Epithelial cells_5	KRAS
IFIT1	3.07868362144132e-15	0.620793137813058	0.394	0.257	8.7591627713627e-11	Epithelial cells_5	IFIT1
PPP1R15A2	4.10172115247534e-15	0.33962411584101	0.599	0.409	1.16698068509076e-10	Epithelial cells_5	PPP1R15A
RND3	4.54633726069391e-15	0.4085059507896	0.416	0.262	1.29347841404002e-10	Epithelial cells_5	RND3
HMGA11	5.30476238359415e-15	0.375756453700946	0.625	0.47	1.50925794575637e-10	Epithelial cells_5	HMGA1
GABARAPL1	5.95275480903684e-15	0.368171713505824	0.346	0.201	1.69361827071907e-10	Epithelial cells_5	GABARAPL1
PIM31	6.02777557843717e-15	0.39252890175219	0.382	0.228	1.71496242982116e-10	Epithelial cells_5	PIM3
PRKCI	6.32215111305862e-15	0.301173894310262	0.346	0.196	1.79871521317631e-10	Epithelial cells_5	PRKCI
NFKBIA1	6.81032053583108e-15	0.321538923256314	0.822	0.651	1.9376042956493e-10	Epithelial cells_5	NFKBIA
ADM	6.90585187593455e-15	0.570201054466603	0.392	0.247	1.96478391722214e-10	Epithelial cells_5	ADM
PDP1	7.40630917412604e-15	0.305863715151806	0.25	0.123	2.1071690231306e-10	Epithelial cells_5	PDP1
ABLIM1	9.91233483105536e-15	0.334866398563722	0.325	0.182	2.82015838278356e-10	Epithelial cells_5	ABLIM1
CBX41	1.07607460640681e-14	0.401644345582159	0.418	0.257	3.06153986268801e-10	Epithelial cells_5	CBX4
VAMP81	1.0956887951881e-14	0.35846281194826	0.507	0.347	3.11734419118967e-10	Epithelial cells_5	VAMP8
TRIM69	1.48937263889437e-14	0.250989341595576	0.291	0.151	4.23741409491836e-10	Epithelial cells_5	TRIM69
SEC621	1.57655412817955e-14	0.394927437926066	0.688	0.552	4.48545415008364e-10	Epithelial cells_5	SEC62
CFLAR	2.98098867193779e-14	0.337740190104351	0.37	0.223	8.4812108705302e-10	Epithelial cells_5	CFLAR
TAP2	9.6806107431311e-14	0.290993551109348	0.3	0.167	2.75423056252823e-09	Epithelial cells_5	TAP2
COPB2	1.27588956701684e-13	0.260458531010737	0.325	0.182	3.63003340711962e-09	Epithelial cells_5	COPB2
SBDS	1.73552955226665e-13	0.316394336768255	0.373	0.229	4.93775512915384e-09	Epithelial cells_5	SBDS
ARL8B	2.03461826274673e-13	0.28617806993816	0.274	0.147	5.78869241934071e-09	Epithelial cells_5	ARL8B
RYBP	2.48217405572981e-13	0.284901059164329	0.305	0.17	7.06203340595688e-09	Epithelial cells_5	RYBP
CDC42EP1	3.00574474848908e-13	0.388124048444868	0.312	0.184	8.55164438392629e-09	Epithelial cells_5	CDC42EP1
LRRC8A	3.94362410263511e-13	0.321483927267592	0.293	0.163	1.12200049344071e-08	Epithelial cells_5	LRRC8A
KCNK6	8.79737480699368e-13	0.307528799088458	0.284	0.157	2.50294110633777e-08	Epithelial cells_5	KCNK6
FGFR1OP2	9.30137325210324e-13	0.268780776290636	0.291	0.16	2.64633370395589e-08	Epithelial cells_5	FGFR1OP2
HSPA51	1.13776151961162e-12	0.408422092198679	0.704	0.563	3.23704529944702e-08	Epithelial cells_5	HSPA5
POLR2A	1.47859447659129e-12	0.305037097189476	0.3	0.174	4.20674914534988e-08	Epithelial cells_5	POLR2A
IRF1	1.78088105903345e-12	0.422195741260535	0.447	0.306	5.06678470105607e-08	Epithelial cells_5	IRF1
PSMD8	2.49614081472182e-12	0.335741982000903	0.517	0.386	7.10177023196504e-08	Epithelial cells_5	PSMD8
OAS2	2.73642203189906e-12	0.318438248250581	0.31	0.184	7.78539432295602e-08	Epithelial cells_5	OAS2
GLTP1	4.073300599308e-12	0.388428034984539	0.401	0.262	1.15889475350912e-07	Epithelial cells_5	GLTP
WASL1	4.41166282593728e-12	0.323221934357858	0.252	0.137	1.25516219060741e-07	Epithelial cells_5	WASL
ITM2B	4.9890208113463e-12	0.35344821315926	0.762	0.649	1.41942631103613e-07	Epithelial cells_5	ITM2B
IFI62	5.26525416461202e-12	0.382559321457864	0.913	0.851	1.49801746237377e-07	Epithelial cells_5	IFI6
NRBP1	6.12355522894477e-12	0.256369836079392	0.322	0.191	1.74221269818708e-07	Epithelial cells_5	NRBP1
MAP2K3	6.62751063149765e-12	0.264436852379378	0.257	0.14	1.8855930497674e-07	Epithelial cells_5	MAP2K3
RIOK3	7.89702623608996e-12	0.250123591051918	0.298	0.173	2.24678293442995e-07	Epithelial cells_5	RIOK3
PSMC41	8.06758476157921e-12	0.325114148015469	0.529	0.387	2.2953085405169e-07	Epithelial cells_5	PSMC4
MRPS6	8.12762698076311e-12	0.284905871046155	0.339	0.206	2.31239115229691e-07	Epithelial cells_5	MRPS6
SLC15A3	8.83216206674607e-12	0.251903526667872	0.37	0.229	2.51283842960992e-07	Epithelial cells_5	SLC15A3
TPM41	1.01745455932948e-11	0.370707318502101	0.668	0.511	2.89475996674831e-07	Epithelial cells_5	TPM4
IER51	1.14710346190425e-11	0.384760837480147	0.524	0.373	3.26362405946377e-07	Epithelial cells_5	IER5
ID11	1.16718673272827e-11	0.477380205744268	0.577	0.473	3.32076297328521e-07	Epithelial cells_5	ID1
CD91	1.28191313820792e-11	0.362712892503579	0.897	0.766	3.64717106951536e-07	Epithelial cells_5	CD9
PDCD10	1.97959099226631e-11	0.360873953388281	0.438	0.313	5.63213433209688e-07	Epithelial cells_5	PDCD10
AQP31	2.44824218926987e-11	0.494026797742355	0.346	0.223	6.96549385269169e-07	Epithelial cells_5	AQP3
LSM14A	2.99601620276672e-11	0.265112390016954	0.344	0.212	8.52396569849161e-07	Epithelial cells_5	LSM14A
FRMD8	3.08039320609239e-11	0.271956771059009	0.341	0.209	8.76402671065346e-07	Epithelial cells_5	FRMD8
CLIP11	3.21281860726711e-11	0.309457974726875	0.363	0.227	9.14079021953564e-07	Epithelial cells_5	CLIP1
SKP1	3.76493297631879e-11	0.310904128699715	0.442	0.302	1.07116108109246e-06	Epithelial cells_5	SKP1
CTNNA1	3.7673660949177e-11	0.261930523691483	0.358	0.226	1.07185332766503e-06	Epithelial cells_5	CTNNA1
DNAJA1	4.48903930270296e-11	0.268435442137759	0.781	0.632	1.27717657201202e-06	Epithelial cells_5	DNAJA1
CTNND1	7.65180014703935e-11	0.293331059972918	0.392	0.259	2.17701365983417e-06	Epithelial cells_5	CTNND1
ATP2A2	1.19998541246078e-10	0.268417819424182	0.373	0.242	3.41407849699217e-06	Epithelial cells_5	ATP2A2
NFKBIB	1.80083559988783e-10	0.283089675617112	0.375	0.249	5.12355736524085e-06	Epithelial cells_5	NFKBIB
GPI1	2.01356896121555e-10	0.435856623769857	0.716	0.582	5.72880505155437e-06	Epithelial cells_5	GPI
SLC50A1	4.4480491392385e-10	0.250810269412526	0.406	0.271	1.26551446060475e-05	Epithelial cells_5	SLC50A1
SUMO2	6.12520951280727e-10	0.338069443072473	0.613	0.511	1.7426833584888e-05	Epithelial cells_5	SUMO2
WTAP	7.13416954426848e-10	0.269577006567837	0.413	0.285	2.02974257703982e-05	Epithelial cells_5	WTAP
IRF6	7.18814195123784e-10	0.276453437722854	0.315	0.199	2.04509826654668e-05	Epithelial cells_5	IRF6
S100A71	7.56862936680425e-10	1.28251423248966	0.255	0.15	2.15335074114948e-05	Epithelial cells_5	S100A7
TMBIM61	9.83884272908382e-10	0.353179426383546	0.599	0.504	2.79924914485164e-05	Epithelial cells_5	TMBIM6
NFKBIZ	1.20369820629473e-09	0.336427359812247	0.387	0.259	3.42464176672912e-05	Epithelial cells_5	NFKBIZ
EIF4A3	2.5661060849425e-09	0.33106185773549	0.555	0.44	7.3008284222699e-05	Epithelial cells_5	EIF4A3
KCMF1	2.78521260134354e-09	0.302222001589127	0.298	0.191	7.92420837208249e-05	Epithelial cells_5	KCMF1
CDH1	2.8653925035829e-09	0.296190231856981	0.315	0.207	8.15232821194372e-05	Epithelial cells_5	CDH1
RTN3	4.26036670336237e-09	0.302544225220264	0.346	0.236	0.000121211693077363	Epithelial cells_5	RTN3
DYNLL12	4.59951158358858e-09	0.279294511700386	0.76	0.623	0.000130860704064679	Epithelial cells_5	DYNLL1
MORF4L2	6.94251431284311e-09	0.278195590918214	0.447	0.338	0.000197521474714699	Epithelial cells_5	MORF4L2
ARL6IP1	7.63943523179251e-09	0.316911928015268	0.481	0.358	0.000217349571779729	Epithelial cells_5	ARL6IP1
PARP91	8.55858942174137e-09	0.296968659067082	0.392	0.287	0.000243500427637964	Epithelial cells_5	PARP9
ADAM10	1.27325739517037e-08	0.273488220703397	0.575	0.461	0.000362254461499921	Epithelial cells_5	ADAM10
UPP11	1.28202979881e-08	0.346028475211035	0.303	0.198	0.000364750298059434	Epithelial cells_5	UPP1
DNAJB6	1.43138115104666e-08	0.256463716183	0.389	0.273	0.000407242251284284	Epithelial cells_5	DNAJB6
CALR	1.66511830337896e-08	0.342035206795149	0.829	0.741	0.000473742808494347	Epithelial cells_5	CALR
CEBPG	1.88032594211791e-08	0.254800914442667	0.337	0.227	0.000534971533791968	Epithelial cells_5	CEBPG
TAX1BP11	2.23695574942253e-08	0.257176526408803	0.447	0.329	0.000636436280268204	Epithelial cells_5	TAX1BP1
CLTC	4.48942109348961e-08	0.29400741455516	0.349	0.245	0.00127728519530873	Epithelial cells_5	CLTC
KRT171	6.34842831103742e-08	0.350202637755166	0.959	0.934	0.00180619133877326	Epithelial cells_5	KRT17
PSMC61	7.89070304651564e-08	0.293086491245708	0.325	0.226	0.00224498392376416	Epithelial cells_5	PSMC6
UBE2D3	1.02281312676871e-07	0.253498688802	0.411	0.305	0.00291000562696965	Epithelial cells_5	UBE2D3
MIDN	1.03692388159017e-07	0.285346531831575	0.341	0.244	0.00295015213551219	Epithelial cells_5	MIDN
TOB12	1.10502342475594e-07	0.345463214228353	0.397	0.288	0.00314390214577312	Epithelial cells_5	TOB1
LY6D1	1.61785129023243e-07	0.251205856452429	0.406	0.301	0.0046029487058403	Epithelial cells_5	LY6D
PHLDA2	1.45649495096856e-06	0.250163708315887	0.392	0.292	0.0414387378500064	Epithelial cells_5	PHLDA2
SAP18	1.68595306543805e-06	0.268863804219006	0.454	0.363	0.047967050664778	Epithelial cells_5	SAP18
TMED10	2.83011673744934e-06	0.252355747333304	0.399	0.312	0.080519651297171	Epithelial cells_5	TMED10
LY6E1	1.06501455824672e-05	0.279170243934743	0.916	0.865	0.303007291966776	Epithelial cells_5	LY6E
KLF5	2.8194416338547e-05	0.275743914368913	0.481	0.408	0.802159339248001	Epithelial cells_5	KLF5
CD82	4.40194081293647e-05	0.272170941655891	0.447	0.378	1	Epithelial cells_5	CD82
PSMB9	0.000138887492862952	0.264947843949589	0.382	0.316	1	Epithelial cells_5	PSMB9
SLC2A11	0.000191996155978751	0.414638478978494	0.385	0.321	1	Epithelial cells_5	SLC2A1
CDKN1A	0.00045404050056317	0.253441283526161	0.341	0.283	1	Epithelial cells_5	CDKN1A
BZW11	0.000873288756304893	0.301377968442851	0.334	0.279	1	Epithelial cells_5	BZW1
PPDPF2	0.00159003039049748	0.28791411028678	0.389	0.34	1	Epithelial cells_5	PPDPF
KRT151	1.8829459493753e-92	2.39390414585083	0.882	0.378	5.35716952056766e-88	Epithelial cells_6	KRT15
COL7A11	2.38692552163246e-26	0.838569286722797	0.672	0.339	6.7910418015965e-22	Epithelial cells_6	COL7A1
LAMB3	1.9947234666539e-24	0.398615199927872	0.574	0.256	5.675187734977e-20	Epithelial cells_6	LAMB3
PLD31	5.52952209011806e-23	0.705186687250116	0.755	0.469	1.57320432985949e-18	Epithelial cells_6	PLD3
TNC	1.30160686766856e-21	0.738474749014214	0.328	0.12	3.70320169920381e-17	Epithelial cells_6	TNC
TGFBI1	5.52712750142864e-20	0.632539213525017	0.363	0.14	1.57252304543146e-15	Epithelial cells_6	TGFBI
KRT52	1.61374903344156e-19	0.550121826371712	1	0.959	4.59127737504457e-15	Epithelial cells_6	KRT5
TNFSF101	4.80712478749246e-19	0.581855130209722	0.828	0.603	1.36767507328948e-14	Epithelial cells_6	TNFSF10
CD92	6.59777570632049e-19	0.738518853012448	0.882	0.771	1.87713316620524e-14	Epithelial cells_6	CD9
ABCC51	2.08890029722541e-17	0.71709120156351	0.828	0.64	5.94313023563601e-13	Epithelial cells_6	ABCC5
GPC31	4.36244929281902e-17	0.38860853577703	0.358	0.147	1.24116044829994e-12	Epithelial cells_6	GPC3
RPLP11	7.43571972255337e-17	0.457674964536509	1	0.996	2.11553661826366e-12	Epithelial cells_6	RPLP1
LFNG	9.91055545315305e-17	0.329913171218988	0.265	0.092	2.81965213197658e-12	Epithelial cells_6	LFNG
CXCL141	2.06019222172289e-16	1.06473615988857	0.711	0.517	5.86145289002379e-12	Epithelial cells_6	CXCL14
GPNMB1	3.38901539957352e-16	0.705942689373066	0.578	0.356	9.64208771332662e-12	Epithelial cells_6	GPNMB
BCAM	5.5321501617765e-16	0.343577684729487	0.284	0.107	1.57395204252703e-11	Epithelial cells_6	BCAM
LGALS3BP1	1.02794532873974e-15	0.518882694721748	0.926	0.785	2.92460725479744e-11	Epithelial cells_6	LGALS3BP
RPL33	9.07247186180768e-15	0.445144879468052	0.98	0.947	2.5812089694029e-10	Epithelial cells_6	RPL3
FTH11	4.37082552857272e-13	0.406814853858845	0.99	0.943	1.24354357113423e-08	Epithelial cells_6	FTH1
SYNGR21	1.58102672694485e-12	0.469190585099626	0.647	0.448	4.4981791408308e-08	Epithelial cells_6	SYNGR2
SCPEP11	2.4393370751478e-12	0.396707580771905	0.412	0.217	6.94015791250301e-08	Epithelial cells_6	SCPEP1
GJA1	3.55496260012382e-12	0.508828733920678	0.377	0.198	1.01142240936123e-07	Epithelial cells_6	GJA1
RPS4X1	2.01682943412757e-11	0.388427358089175	0.961	0.925	5.73808142303636e-07	Epithelial cells_6	RPS4X
RPL10	3.02800054135673e-11	0.393727297747171	0.975	0.937	8.61496434021404e-07	Epithelial cells_6	RPL10
RPS91	3.37299318247009e-11	0.329693398952451	0.961	0.929	9.59650290344566e-07	Epithelial cells_6	RPS9
RPL28	2.60720266067415e-10	0.321909123274788	0.995	0.974	7.41775228988403e-06	Epithelial cells_6	RPL28
ATP1B31	5.01478852982833e-10	0.532740273555052	0.725	0.63	1.42675748462146e-05	Epithelial cells_6	ATP1B3
GPX4	6.28870298595083e-10	0.400197004244272	0.461	0.285	1.78919888653287e-05	Epithelial cells_6	GPX4
DDR11	6.35369910223662e-10	0.327421662036728	0.593	0.384	1.80769093157734e-05	Epithelial cells_6	DDR1
RPL13A1	6.60589106181999e-10	0.307893466269139	0.98	0.977	1.8794420659984e-05	Epithelial cells_6	RPL13A
RPL18A1	7.76275092864876e-10	0.329131910770252	0.975	0.933	2.20858026670986e-05	Epithelial cells_6	RPL18A
FGFR2	9.20275065974067e-10	0.354658383600436	0.314	0.161	2.61827459020282e-05	Epithelial cells_6	FGFR2
FBL1	1.78991199949459e-09	0.397894447948849	0.755	0.603	5.09247862976207e-05	Epithelial cells_6	FBL
UCHL11	3.08027037134495e-09	0.410778220397194	0.5	0.315	8.76367723351352e-05	Epithelial cells_6	UCHL1
RPL10A1	3.83890148390184e-09	0.352977536002416	0.941	0.927	0.000109220586118491	Epithelial cells_6	RPL10A
FAU1	4.41852764541709e-09	0.277990812672457	0.985	0.972	0.000125711530039762	Epithelial cells_6	FAU
RPS5	7.77295453664980e-09	0.343793118990078	0.931	0.876	0.000221148329522223	Epithelial cells_6	RPS5
PTHLH	1.03760948628982e-08	0.471126640958953	0.402	0.249	0.000295210274944316	Epithelial cells_6	PTHLH
RPS181	1.24471788682231e-08	0.319098848039336	0.995	0.991	0.000354134685979815	Epithelial cells_6	RPS18
RPLP01	1.36452246797524e-08	0.3653477834437	0.956	0.905	0.000388220287363637	Epithelial cells_6	RPLP0
[truncated: 1,676 more rows]
