# Supplementary material for: Exploration of the heterogeneity and interaction of epithelial cells and NK/T-cells in Laryngeal Squamous Cell Carcinoma based on single-cell RNA sequencing data
Source: Braz J Otorhinolaryngol. 2023 Feb 14;89(3):393–400. doi: 10.1016/j.bjorl.2023.02.003 (PMC10164759; doi:10.1016/j.bjorl.2023.02.003)
Supplement: Supplementary file 3 [file mmc3.xlsx]

## Sheet: Sheet1
	p_val	avg_log2FC	pct.1	pct.2	p_val_adj	cluster	gene
CCL5	1.37620319816636e-304	1.70325780083326	0.881	0.35	2.75268163697236e-300	NK/T cells_1	CCL5
NKG7	6.52352431945971e-193	1.04852625742749	0.633	0.192	1.30483533437833e-188	NK/T cells_1	NKG7
GZMA	7.11846697065822e-154	1.02786730467017	0.604	0.21	1.42383576347106e-149	NK/T cells_1	GZMA
CD8A	1.12313760462751e-151	0.702495080937302	0.456	0.099	2.24649983677595e-147	NK/T cells_1	CD8A
GNLY	4.39490402606075e-118	1.41531276710864	0.568	0.259	8.79068703292671e-114	NK/T cells_1	GNLY
ANXA1	2.42450485928999e-100	0.860239884021481	0.574	0.287	4.84949461955184e-96	NK/T cells_1	ANXA1
GZMB	5.66830106920445e-99	0.815460761376149	0.54	0.22	1.13377357986227e-94	NK/T cells_1	GZMB
CXCR4	3.18069707003761e-88	0.843119589742298	0.607	0.343	6.36203027948923e-84	NK/T cells_1	CXCR4
PRF1	1.67411747391988e-72	0.455613279743782	0.315	0.1	3.34856977133455e-68	NK/T cells_1	PRF1
MYADM	2.5045314920894e-72	0.58311241039437	0.536	0.29	5.00956389047721e-68	NK/T cells_1	MYADM
RP11-3P17.3	6.87305564533761e-67	0.583010870030549	0.756	0.597	1.37474859018043e-62	NK/T cells_1	RP11-3P17.3
RPL13A	3.79614437187265e-65	0.423072078636438	0.972	0.931	7.59304797261967e-61	NK/T cells_1	RPL13A
RPL27A	1.06891329659227e-62	0.410407132624371	0.975	0.916	2.13804037584385e-58	NK/T cells_1	RPL27A
ZFP36L2	2.72307419965687e-60	0.601335166341812	0.608	0.396	5.44669301415367e-56	NK/T cells_1	ZFP36L2
GZMH	5.25979901408776e-60	0.358994013835795	0.254	0.072	1.05206499879783e-55	NK/T cells_1	GZMH
RPL23A	2.76487911201271e-58	0.432378351662156	0.847	0.742	5.53031119984781e-54	NK/T cells_1	RPL23A
RPL41	9.57900633557178e-54	0.467193011231039	0.876	0.784	1.91599284724107e-49	NK/T cells_1	RPL41
RPS3	2.69570990840659e-47	0.354671081735658	0.944	0.874	5.39195895879486e-43	NK/T cells_1	RPS3
SLC7A5	1.23388447505054e-43	0.488905536531661	0.507	0.324	2.46801572699609e-39	NK/T cells_1	SLC7A5
RP11-475C16.1	5.50024855027387e-42	0.453064921857824	0.696	0.552	1.10015971502578e-37	NK/T cells_1	RP11-475C16.1
CCL4	8.01982990426057e-42	0.829063814351124	0.395	0.211	1.6041263774502e-37	NK/T cells_1	CCL4
VIM	4.70646468461894e-40	0.539176438655092	0.798	0.675	9.4138706621748e-36	NK/T cells_1	VIM
RPS15A	1.19063311780947e-38	0.349596348808448	0.884	0.793	2.3815043622425e-34	NK/T cells_1	RPS15A
RPS27	3.58116226034091e-37	0.307989634553773	0.955	0.865	7.16304075313388e-33	NK/T cells_1	RPS27
TGFB1	8.39616806916204e-37	0.30599959722735	0.337	0.176	1.67940153719379e-32	NK/T cells_1	TGFB1
ARL4C	1.14736350289063e-35	0.434047201406233	0.608	0.451	2.29495647848183e-31	NK/T cells_1	ARL4C
TPT1	1.00915098221535e-34	0.330540439104309	0.964	0.926	2.01850379462714e-30	NK/T cells_1	TPT1
EEF1A1	4.5755732841473e-33	0.354273492768705	0.956	0.93	9.15206168295142e-29	NK/T cells_1	EEF1A1
CLEC2B	7.07833783376993e-33	0.324637879903397	0.369	0.211	1.41580913351066e-28	NK/T cells_1	CLEC2B
RPS12	1.95759598724306e-31	0.288669532200537	0.906	0.841	3.91558349368358e-27	NK/T cells_1	RPS12
RPL28	2.98626785869753e-31	0.297044982697966	0.884	0.831	5.9731329709668e-27	NK/T cells_1	RPL28
RPL34	3.78351132156875e-30	0.322464465725419	0.991	0.98	7.56777934540181e-26	NK/T cells_1	RPL34
RPS18	4.54574200269574e-30	0.328498363307677	0.913	0.865	9.09239315379201e-26	NK/T cells_1	RPS18
RP11-16F15.1	1.89199865476631e-28	0.287934800787273	0.459	0.305	3.78437570926357e-24	NK/T cells_1	RP11-16F15.1
RP11-756A22.5	1.89637062558723e-28	0.382747475424999	0.733	0.617	3.79312052529957e-24	NK/T cells_1	RP11-756A22.5
RPS3A	6.34375976702575e-28	0.288431138139881	0.871	0.782	1.26887882860049e-23	NK/T cells_1	RPS3A
ALOX5AP	1.57246246278764e-27	0.277609146600069	0.426	0.271	3.14523941806785e-23	NK/T cells_1	ALOX5AP
CTC-788C1.1	1.70841266552215e-27	0.384466090749882	0.723	0.608	3.41716701357741e-23	NK/T cells_1	CTC-788C1.1
YPEL5	2.86924067702887e-27	0.343603783930692	0.497	0.348	5.73905520219314e-23	NK/T cells_1	YPEL5
LAG3	5.11263622378046e-27	0.262980571770283	0.302	0.164	1.02262949748057e-22	NK/T cells_1	LAG3
MCL1	6.05160327278874e-27	0.364403202936366	0.632	0.504	1.2104416866232e-22	NK/T cells_1	MCL1
RPS25	1.95745326901763e-26	0.304467475709681	0.834	0.78	3.91529802868907e-22	NK/T cells_1	RPS25
CD96	1.29369025641196e-25	0.267261346497857	0.436	0.29	2.5876392508752e-21	NK/T cells_1	CD96
NR4A2	6.69671710710195e-24	0.361285721804749	0.394	0.257	1.33947735576253e-19	NK/T cells_1	NR4A2
JUND	7.03670186401136e-24	0.325628531435657	0.766	0.686	1.40748110683955e-19	NK/T cells_1	JUND
RP11-226L15.1	1.41795715451986e-23	0.302463140280134	0.494	0.366	2.83619790047062e-19	NK/T cells_1	RP11-226L15.1
CD44	4.56014461526776e-23	0.316367902611322	0.617	0.504	9.12120125945857e-19	NK/T cells_1	CD44
ZFP36	6.57532706532072e-23	0.368961668568284	0.63	0.522	1.31519691960545e-18	NK/T cells_1	ZFP36
RPS15AP1	8.37854538426767e-23	0.305104054942657	0.621	0.51	1.67587664776122e-18	NK/T cells_1	RPS15AP1
ADGRE5	1.08821603985419e-22	0.290032223270848	0.47	0.336	2.17664972291635e-18	NK/T cells_1	ADGRE5
RP11-864N7.2	1.622908783141e-22	0.277617983366039	0.542	0.416	3.24614214803863e-18	NK/T cells_1	RP11-864N7.2
TSC22D3	1.14380821190093e-21	0.304925027075714	0.576	0.448	2.28784518544423e-17	NK/T cells_1	TSC22D3
RP11-320L13.2	4.01914062919413e-21	0.321499729820521	0.624	0.513	8.03908508651409e-17	NK/T cells_1	RP11-320L13.2
RP5-1052M9.1	1.80020902837103e-20	0.28582595059996	0.801	0.718	3.60077809854774e-16	NK/T cells_1	RP5-1052M9.1
RPS3AP47	2.68764334336103e-20	0.281060490568192	0.559	0.428	5.37582421539073e-16	NK/T cells_1	RPS3AP47
RPS23	7.18969231255818e-20	0.263154983577873	0.904	0.857	1.43808225635789e-15	NK/T cells_1	RPS23
IDS	1.0852043935941e-19	0.25310467777377	0.417	0.295	2.17062582806692e-15	NK/T cells_1	IDS
CD52	3.14629522038837e-19	0.317162772945424	0.667	0.552	6.29321969982082e-15	NK/T cells_1	CD52
RPL26P19	6.06449222407486e-19	0.258563105663806	0.53	0.414	1.21301973465945e-14	NK/T cells_1	RPL26P19
RPL10P3	6.77889334531766e-19	0.252515347134867	0.493	0.373	1.35591424693044e-14	NK/T cells_1	RPL10P3
HSPA5	8.83822493296548e-18	0.262741045645722	0.578	0.468	1.76782175109176e-13	NK/T cells_1	HSPA5
IFNG	8.65881485188225e-17	0.336204653195001	0.265	0.164	1.73193614667349e-12	NK/T cells_1	IFNG
TNFAIP3	2.13837080014651e-15	0.313854277496108	0.702	0.606	4.27716927445305e-11	NK/T cells_1	TNFAIP3
LITAF	4.06402116132528e-15	0.251957623487888	0.311	0.218	8.12885512688283e-11	NK/T cells_1	LITAF
RP11-422P24.9	1.91145610227424e-14	0.257563061692913	0.519	0.428	3.82329449576894e-10	NK/T cells_1	RP11-422P24.9
ATP1B3	3.19678312968852e-12	0.293825007511317	0.454	0.373	6.39420561600297e-08	NK/T cells_1	ATP1B3
ID2	2.88750468968511e-10	0.263857649374286	0.595	0.519	5.77558688030817e-06	NK/T cells_1	ID2
FOSB	3.57977018971272e-09	0.367599488422828	0.574	0.514	7.16025633346339e-05	NK/T cells_1	FOSB
MAF	2.32679329802318e-164	0.935102358125915	0.605	0.217	4.65405195470597e-160	NK/T cells_2	MAF
CTLA4	1.31737588484383e-137	0.794910267834008	0.533	0.189	2.63501524486462e-133	NK/T cells_2	CTLA4
ICOS	2.88395497660287e-137	1.01065381512488	0.559	0.225	5.76848674420106e-133	NK/T cells_2	ICOS
FOXP3	5.6071758654316e-124	0.535215156289217	0.304	0.042	1.12154731660363e-119	NK/T cells_2	FOXP3
BATF	3.31317202126907e-119	0.622304398502381	0.474	0.162	6.6270066769424e-115	NK/T cells_2	BATF
IL2RA	6.81011652643096e-101	0.684596130286497	0.332	0.08	1.36215950761672e-96	NK/T cells_2	IL2RA
TNFRSF18	7.06127581423247e-97	0.540087242358553	0.447	0.164	1.41239638836278e-92	NK/T cells_2	TNFRSF18
TNFRSF4	3.61328243670729e-87	0.585294022387007	0.304	0.076	7.22728752990192e-83	NK/T cells_2	TNFRSF4
CD4	7.93336116963081e-83	0.383391645296203	0.261	0.055	1.58683090114956e-78	NK/T cells_2	CD4
TBC1D4	5.46542185582516e-81	0.496536151436873	0.356	0.118	1.09319367960215e-76	NK/T cells_2	TBC1D4
IL32	2.32037349505402e-78	0.709746763434155	0.822	0.679	4.64121106480705e-74	NK/T cells_2	IL32
SPOCK2	1.48373424077314e-74	0.584643601946788	0.603	0.35	2.96776522839443e-70	NK/T cells_2	SPOCK2
STAM	8.33357415607768e-68	0.373415917831903	0.317	0.109	1.66688150269866e-63	NK/T cells_2	STAM
LTB	5.01534869637887e-66	0.487250460296688	0.29	0.093	1.0031700462497e-61	NK/T cells_2	LTB
RAB11FIP1	2.18176416850346e-63	0.478351338053256	0.386	0.168	4.36396468984062e-59	NK/T cells_2	RAB11FIP1
HSPA1B	7.70476073096247e-63	1.36798999282587	0.636	0.44	1.54110624140711e-58	NK/T cells_2	HSPA1B
ARID5B	1.68869274035606e-61	0.548863392706336	0.521	0.293	3.3777232192602e-57	NK/T cells_2	ARID5B
ZC3H12D	5.21788042572892e-58	0.433583410331201	0.34	0.141	1.0436804427543e-53	NK/T cells_2	ZC3H12D
HSPA1A	4.28258323843252e-57	1.21228162026143	0.802	0.689	8.56602299351273e-53	NK/T cells_2	HSPA1A
HSP90AB1	3.42607400262039e-55	0.552091588709386	0.957	0.893	6.8528332200413e-51	NK/T cells_2	HSP90AB1
UBC	6.67266817446143e-55	0.525956555140521	0.902	0.85	1.33466708825577e-50	NK/T cells_2	UBC
DUSP16	2.33016093015184e-52	0.437522458032565	0.365	0.172	4.66078789248971e-48	NK/T cells_2	DUSP16
S100A4	2.81721414360761e-52	0.552865109299278	0.844	0.715	5.63499173004393e-48	NK/T cells_2	S100A4
HSPB1	5.52449063957961e-46	0.475078270349694	0.706	0.555	1.10500861772871e-41	NK/T cells_2	HSPB1
BIRC3	1.06764504601386e-45	0.534446010033574	0.615	0.435	2.13550362103693e-41	NK/T cells_2	BIRC3
BAG3	4.64687025076598e-45	0.430097566097862	0.341	0.166	9.29466987558211e-41	NK/T cells_2	BAG3
CACYBP	5.43656109614063e-44	0.406440281362618	0.474	0.284	1.08742095045005e-39	NK/T cells_2	CACYBP
PIM2	1.59612918217558e-43	0.309629896014083	0.293	0.126	3.19257759018759e-39	NK/T cells_2	PIM2
HSPD1	2.94850938814542e-43	0.62043444288723	0.6	0.425	5.89760847816846e-39	NK/T cells_2	HSPD1
HSPH1	3.53605618986576e-43	0.714135978622272	0.701	0.567	7.07281959096949e-39	NK/T cells_2	HSPH1
DUSP4	1.59054071486607e-40	0.433647592867064	0.613	0.415	3.18139953787512e-36	NK/T cells_2	DUSP4
SNX9	2.9648442359877e-39	0.287915833097144	0.287	0.13	5.93028144082259e-35	NK/T cells_2	SNX9
ZBTB38	7.43796303841258e-39	0.330840355332482	0.311	0.15	1.48774136694328e-34	NK/T cells_2	ZBTB38
PBXIP1	4.48697371844919e-37	0.299712862923182	0.338	0.175	8.97484483164207e-33	NK/T cells_2	PBXIP1
DNAJB1	6.65274755980805e-35	0.801107294581814	0.624	0.486	1.33068256691281e-30	NK/T cells_2	DNAJB1
SOD1	2.90799350922999e-34	0.359945968476706	0.599	0.436	5.81656861716182e-30	NK/T cells_2	SOD1
DNAJA1	8.26174119363373e-34	0.48330830766946	0.793	0.709	1.65251347355062e-29	NK/T cells_2	DNAJA1
GADD45A	1.20253081162365e-33	0.331759697536835	0.26	0.12	2.40530212940962e-29	NK/T cells_2	GADD45A
SMAP2	1.02157842983632e-32	0.298596479978172	0.397	0.237	2.0433611753586e-28	NK/T cells_2	SMAP2
PKM	3.64388048597514e-32	0.404632119502205	0.563	0.421	7.28848974804747e-28	NK/T cells_2	PKM
PMAIP1	6.57525051184978e-32	0.389067727889434	0.422	0.264	1.31518160738019e-27	NK/T cells_2	PMAIP1
TANK	2.17002739793035e-31	0.337496061660511	0.372	0.223	4.34048880134029e-27	NK/T cells_2	TANK
ZC3HAV1	6.26727926696417e-31	0.470324495799898	0.546	0.398	1.25358119897817e-26	NK/T cells_2	ZC3HAV1
TFRC	2.17173409396134e-29	0.297226613189791	0.353	0.208	4.34390253474147e-25	NK/T cells_2	TFRC
RYBP	7.23153698967255e-29	0.368411140699919	0.404	0.264	1.4464520286743e-24	NK/T cells_2	RYBP
HSP90AA1	8.11407926139627e-29	0.617887272579142	0.962	0.956	1.62297813386448e-24	NK/T cells_2	HSP90AA1
FOXO1	6.06913212822558e-28	0.269157619632195	0.311	0.173	1.21394780828768e-23	NK/T cells_2	FOXO1
HERPUD1	2.05556387692137e-27	0.286617664605375	0.387	0.242	4.11153886661813e-23	NK/T cells_2	HERPUD1
RORA	3.53069551267888e-26	0.25683521209164	0.326	0.189	7.06209716446031e-22	NK/T cells_2	RORA
DEDD2	7.02336063570829e-25	0.294933687721767	0.341	0.207	1.40481259435437e-20	NK/T cells_2	DEDD2
CREM	3.01224950438271e-24	0.357569030764474	0.65	0.516	6.02510145866629e-20	NK/T cells_2	CREM
PPP1R15A	3.12581537208976e-24	0.328561535776224	0.634	0.5	6.25225590725394e-20	NK/T cells_2	PPP1R15A
AHR	3.63617146703155e-24	0.280213618422333	0.327	0.196	7.2730701683565e-20	NK/T cells_2	AHR
OAZ1	1.93728707002566e-23	0.301761965156615	0.816	0.75	3.87496159746533e-19	NK/T cells_2	OAZ1
TRAC	2.07533332895599e-22	0.340155500468234	0.724	0.632	4.15108172457777e-18	NK/T cells_2	TRAC
TIGIT	4.25738642451258e-22	0.279540801793062	0.48	0.34	8.51562432631006e-18	NK/T cells_2	TIGIT
PRDM1	1.54208083428241e-21	0.263911251261576	0.314	0.192	3.08447008473168e-17	NK/T cells_2	PRDM1
PLIN2	5.70349140353334e-21	0.354799683291803	0.339	0.22	1.14081235053474e-16	NK/T cells_2	PLIN2
ZFAND5	5.43727084139748e-20	0.250260977671869	0.386	0.265	1.08756291369632e-15	NK/T cells_2	ZFAND5
NAMPT	1.59034556290985e-19	0.270738891074742	0.364	0.247	3.18100919493229e-15	NK/T cells_2	NAMPT
SAT1	1.78131477159692e-19	0.312177298305559	0.598	0.486	3.56298580614817e-15	NK/T cells_2	SAT1
HLA-A	3.71663601474879e-19	0.279951757270266	0.98	0.962	7.43401535670053e-15	NK/T cells_2	HLA-A
HSPE1	1.68864058573926e-18	0.337270884029341	0.421	0.316	3.37761889959568e-14	NK/T cells_2	HSPE1
CYTIP	2.40841697352223e-18	0.276610794816965	0.436	0.322	4.81731563043916e-14	NK/T cells_2	CYTIP
REL	5.03238780595585e-14	0.251929727712256	0.356	0.261	1.00657820894729e-09	NK/T cells_2	REL
FAM107B	3.80402864715637e-12	0.269622686983763	0.542	0.461	7.60881810004217e-08	NK/T cells_2	FAM107B
STK17B	1.78569933883188e-10	0.251097725871929	0.58	0.517	3.57175581753153e-06	NK/T cells_2	STK17B
TOP2A	0	2.22638835531109	0.905	0.056	0	NK/T cells_3	TOP2A
MKI67	0	1.70070320552649	0.883	0.055	0	NK/T cells_3	MKI67
DLGAP5	0	1.0463245031215	0.587	0.013	0	NK/T cells_3	DLGAP5
ASPM	0	1.02610748293008	0.608	0.029	0	NK/T cells_3	ASPM
BIRC5	0	0.903300590061988	0.587	0.018	0	NK/T cells_3	BIRC5
GTSE1	0	0.803880938822649	0.527	0.012	0	NK/T cells_3	GTSE1
HIST1H1B	4.17094606106993e-302	0.769431124283991	0.442	0.009	8.34272631135208e-298	NK/T cells_3	HIST1H1B
UBE2C	1.28968287348689e-297	0.883883136234747	0.59	0.029	2.57962368354848e-293	NK/T cells_3	UBE2C
CEP55	6.03112353439976e-294	0.746741182941655	0.516	0.019	1.20634532935064e-289	NK/T cells_3	CEP55
CENPF	5.36671798267818e-282	1.80995121807079	0.806	0.089	1.07345093089529e-277	NK/T cells_3	CENPF
CDKN3	1.26759804600488e-281	0.652554739079097	0.449	0.012	2.53544961161897e-277	NK/T cells_3	CDKN3
NUF2	3.48948889011597e-280	0.559329585268044	0.413	0.008	6.97967567800997e-276	NK/T cells_3	NUF2
CDCA8	2.75935745377679e-277	0.652540521763014	0.449	0.013	5.51926677904433e-273	NK/T cells_3	CDCA8
PRR11	3.43292946104378e-268	0.707188955293321	0.488	0.019	6.86654550797977e-264	NK/T cells_3	PRR11
TPX2	3.43624094079367e-264	0.823369031805339	0.576	0.034	6.87316912977551e-260	NK/T cells_3	TPX2
HIST1H1D	1.5798694078262e-262	1.90636569042091	0.7	0.067	3.16005478953396e-258	NK/T cells_3	HIST1H1D
TTK	1.79772960502558e-257	0.597836553748568	0.42	0.012	3.59581875597216e-253	NK/T cells_3	TTK
KNL1	3.59355755528056e-253	0.573139681827138	0.406	0.011	7.18783382207217e-249	NK/T cells_3	KNL1
HMGB1P5	9.83962092015271e-246	1.10744937402609	0.703	0.071	1.96812097644895e-241	NK/T cells_3	HMGB1P5
ESCO2	1.5517832071036e-242	0.564563011238902	0.392	0.011	3.10387677084862e-238	NK/T cells_3	ESCO2
HMGB2	1.76710954207914e-241	2.56457782866632	0.989	0.267	3.53457250606669e-237	NK/T cells_3	HMGB2
HIST1H2AJ	3.44426110516941e-239	0.585770132585381	0.367	0.009	6.88921106255986e-235	NK/T cells_3	HIST1H2AJ
HMMR	3.59401086561847e-237	0.697148904510565	0.417	0.015	7.18874053341006e-233	NK/T cells_3	HMMR
HIST1H1E	3.09893804540948e-235	2.15080045452954	0.753	0.1	6.19849587842804e-231	NK/T cells_3	HIST1H1E
SPC25	6.63974196033436e-235	0.496654002406109	0.336	0.006	1.32808118690608e-230	NK/T cells_3	SPC25
HIST1H1C	3.46765487093431e-233	1.39822534112445	0.728	0.085	6.93600327284282e-229	NK/T cells_3	HIST1H1C
CKAP2L	7.02830186663764e-224	0.47280351002804	0.343	0.008	1.40580093936486e-219	NK/T cells_3	CKAP2L
CDC20	2.76353078960337e-223	0.582548631341579	0.378	0.012	5.52761428536465e-219	NK/T cells_3	CDC20
STMN1	1.07880180609451e-222	1.85997807300444	0.933	0.209	2.15781937255024e-218	NK/T cells_3	STMN1
NUSAP1	7.23277210888631e-220	1.62666766990168	0.873	0.164	1.44669907721944e-215	NK/T cells_3	NUSAP1
KIF2C	2.32395765605581e-218	0.497715111343641	0.36	0.011	4.64838010364284e-214	NK/T cells_3	KIF2C
CENPE	1.45119015874756e-216	0.830512018484555	0.523	0.037	2.90267055552686e-212	NK/T cells_3	CENPE
HIST1H4C	2.70982826959602e-215	4.16254522763897	0.926	0.231	5.42019850484595e-211	NK/T cells_3	HIST1H4C
HIST1H2BH	2.42410775661638e-214	0.581119158803635	0.367	0.012	4.84870033478409e-210	NK/T cells_3	HIST1H2BH
SPDL1	1.60468664647304e-211	0.658715335936132	0.47	0.028	3.20969423027537e-207	NK/T cells_3	SPDL1
SGO1	2.483209484606e-206	0.529954320391609	0.382	0.015	4.96691561110892e-202	NK/T cells_3	SGO1
RRM2	4.10454654646725e-206	0.596988064711563	0.399	0.018	8.20991400224379e-202	NK/T cells_3	RRM2
TYMS	1.31945431465275e-197	0.680033118634487	0.452	0.028	2.63917252016843e-193	NK/T cells_3	TYMS
HIST1H3B	8.75375708768464e-193	0.464707003451273	0.279	0.005	1.75092649267868e-188	NK/T cells_3	HIST1H3B
HMGN2	9.36672846166674e-188	1.8696288477167	0.975	0.341	1.87353302690258e-183	NK/T cells_3	HMGN2
JPT1	9.41099906647681e-188	0.886088110337059	0.572	0.059	1.88238803327669e-183	NK/T cells_3	JPT1
AURKB	7.54596467739077e-182	0.409575361861341	0.336	0.013	1.5093438547717e-177	NK/T cells_3	AURKB
NUCKS1	2.69778855063066e-181	1.58181396414558	0.94	0.264	5.39611665897144e-177	NK/T cells_3	NUCKS1
KIF15	2.77126367746513e-178	0.384761122335212	0.279	0.007	5.54308160766575e-174	NK/T cells_3	KIF15
CCNA2	2.92161612977805e-175	0.42786031973836	0.304	0.01	5.84381658278205e-171	NK/T cells_3	CCNA2
HMGB1	9.10054411833464e-172	2.42915873256268	1	0.527	1.82029083454929e-167	NK/T cells_3	HMGB1
TUBB	1.10115057087921e-170	1.59538813514698	0.943	0.292	2.20252137187261e-166	NK/T cells_3	TUBB
PBK	1.91771239525819e-169	0.395630264985742	0.269	0.007	3.83580833299544e-165	NK/T cells_3	PBK
NDC80	1.2843626818836e-164	0.525114157379311	0.392	0.026	2.56898223630357e-160	NK/T cells_3	NDC80
RAD51AP1	9.33057417428429e-164	0.472659929709362	0.336	0.017	1.86630144634034e-159	NK/T cells_3	RAD51AP1
SGO2	1.37083246755723e-161	0.522438977925474	0.364	0.022	2.74193910160798e-157	NK/T cells_3	SGO2
ATP5F1E	1.25285553993504e-159	1.64234334507965	0.827	0.173	2.50596165097806e-155	NK/T cells_3	ATP5F1E
TMPO	3.38705772472181e-157	1.14125863390354	0.763	0.157	6.77479286098857e-153	NK/T cells_3	TMPO
KIF11	6.8143157178819e-156	0.457186850146719	0.343	0.019	1.36299942989074e-151	NK/T cells_3	KIF11
DTYMK	5.02808613033859e-154	0.633361698096048	0.473	0.047	1.00571778779032e-149	NK/T cells_3	DTYMK
FAM111B	1.22470797916727e-150	0.511046433114699	0.318	0.017	2.44966089993038e-146	NK/T cells_3	FAM111B
SMC2	1.23557821953715e-149	0.683825359581665	0.509	0.058	2.47140355471821e-145	NK/T cells_3	SMC2
HJURP	2.31495206842197e-148	0.395778006169483	0.283	0.012	4.63036712725763e-144	NK/T cells_3	HJURP
NCAPG	4.70935031599935e-148	0.441250612311187	0.311	0.016	9.4196425020619e-144	NK/T cells_3	NCAPG
HIST1H2AH	3.36032781470011e-147	0.431760871968127	0.276	0.011	6.72132769496317e-143	NK/T cells_3	HIST1H2AH
HIST2H2AC	1.31924541744466e-145	0.532595325546704	0.371	0.027	2.6387546839728e-141	NK/T cells_3	HIST2H2AC
ATP5MF	1.13717403308326e-144	0.930185815385686	0.671	0.115	2.27457550097314e-140	NK/T cells_3	ATP5MF
PCLAF	9.98489169927293e-144	0.570044101289624	0.413	0.037	1.99717803768857e-139	NK/T cells_3	PCLAF
ATP5MG	1.72555295176394e-141	1.1294975411936	0.728	0.141	3.45145101411824e-137	NK/T cells_3	ATP5MG
CKAP2	2.64050396626423e-140	0.81672367156423	0.572	0.086	5.28153603332172e-136	NK/T cells_3	CKAP2
BUB1B	8.46629312106012e-134	0.348395210443082	0.272	0.013	1.69342795007444e-129	NK/T cells_3	BUB1B
TUBA1B	3.02546633424787e-133	1.82751993682952	0.961	0.506	6.05153776176259e-129	NK/T cells_3	TUBA1B
ATP5PF	2.22102396031893e-132	0.79574776762758	0.611	0.101	4.44249212542992e-128	NK/T cells_3	ATP5PF
ATP5IF1	7.85633220287071e-132	0.737498699633066	0.601	0.097	1.5714235672182e-127	NK/T cells_3	ATP5IF1
AURKA	1.3417370498568e-130	0.587680424959236	0.406	0.04	2.68374244712358e-126	NK/T cells_3	AURKA
CDK1	2.70954909436176e-130	0.486088687314318	0.371	0.032	5.41964009854238e-126	NK/T cells_3	CDK1
H2AFV	6.36757561188226e-130	0.953751881934168	0.82	0.219	1.27364247388869e-125	NK/T cells_3	H2AFV
MT2A	7.41922847067451e-130	1.85201271598865	0.908	0.327	1.48399407870432e-125	NK/T cells_3	MT2A
HMGN2P5	1.62777581446097e-129	0.378840013094266	0.3	0.019	3.25587718408482e-125	NK/T cells_3	HMGN2P5
C21orf58	7.98420187653981e-127	0.354850398470653	0.258	0.012	1.59700005934549e-122	NK/T cells_3	C21orf58
DEK	3.10593742179314e-126	1.29299784746956	0.873	0.3	6.21249603107064e-122	NK/T cells_3	DEK
CLSPN	5.25116352935461e-125	0.540852758456418	0.375	0.035	1.05033772914151e-120	NK/T cells_3	CLSPN
PTMAP2	6.99988872315646e-125	0.510949277082988	0.417	0.045	1.40011774240576e-120	NK/T cells_3	PTMAP2
CBX3	2.09000568762869e-124	1.58167869906425	0.898	0.352	4.18042937639491e-120	NK/T cells_3	CBX3
ATP5ME	7.62368904174925e-123	0.844457475680503	0.636	0.119	1.52489028213069e-118	NK/T cells_3	ATP5ME
KIF20B	1.17599867034287e-118	0.648800260026206	0.498	0.073	2.35223254041982e-114	NK/T cells_3	KIF20B
HIST1H4B	1.66172155401603e-118	0.402929785643813	0.251	0.013	3.32377545234287e-114	NK/T cells_3	HIST1H4B
ATP5PD	1.80950198555407e-116	0.658921355286166	0.558	0.093	3.61936587150524e-112	NK/T cells_3	ATP5PD
RBMX	5.04301440363044e-116	1.17202112001174	0.845	0.281	1.00870374101416e-111	NK/T cells_3	RBMX
DUT	1.5852766381939e-115	1.11263178140616	0.647	0.145	3.17087033171543e-111	NK/T cells_3	DUT
ATP5MPL	1.95940515649021e-115	0.724243488611512	0.597	0.11	3.91920219401172e-111	NK/T cells_3	ATP5MPL
ATP5MD	2.69499890739053e-111	0.698157034252971	0.548	0.094	5.39053681456254e-107	NK/T cells_3	ATP5MD
ANP32E	1.10881894777416e-108	0.934163743163481	0.763	0.218	2.21785965933787e-104	NK/T cells_3	ANP32E
CENPU	7.45704574092324e-108	0.440634327079553	0.311	0.027	1.49155828909947e-103	NK/T cells_3	CENPU
TACC3	2.38004355521503e-107	0.531004950871675	0.438	0.061	4.76056311914111e-103	NK/T cells_3	TACC3
RAC2	1.20609890036662e-105	0.737858919656479	0.594	0.118	2.41243902051331e-101	NK/T cells_3	RAC2
SMC4	3.88265053371558e-104	0.962592283770142	0.799	0.248	7.7660775975379e-100	NK/T cells_3	SMC4
ATAD2	2.83428612481717e-103	0.657661991968618	0.488	0.082	5.6691391068593e-99	NK/T cells_3	ATAD2
PSMA7	6.98520551770634e-103	1.49049954995515	0.845	0.347	1.39718080765162e-98	NK/T cells_3	PSMA7
ATP5MC3	1.95562650293011e-101	0.726381714876882	0.523	0.095	3.91164413116081e-97	NK/T cells_3	ATP5MC3
CENPK	7.72267243726382e-101	0.448669140605638	0.371	0.045	1.54468894090151e-96	NK/T cells_3	CENPK
ATAD5	1.15649825482414e-100	0.379306774571213	0.29	0.025	2.31322780929924e-96	NK/T cells_3	ATAD5
ATP5MC2	1.66908335432191e-99	0.676029249497088	0.495	0.087	3.33850052531468e-95	NK/T cells_3	ATP5MC2
PTMA	3.07754404233643e-98	1.15439637844366	1	0.993	6.15570359348134e-94	NK/T cells_3	PTMA
CBX5	7.36620752951196e-98	0.559030716621028	0.481	0.082	1.47338883005298e-93	NK/T cells_3	CBX5
ATP5PO	2.66778337930014e-97	0.515759699223567	0.438	0.067	5.33610031527614e-93	NK/T cells_3	ATP5PO
CENPM	7.56169766585739e-97	0.396353765518859	0.307	0.031	1.51249076712479e-92	NK/T cells_3	CENPM
MZT2B	1.27175617507761e-96	0.70705713008847	0.675	0.174	2.54376670139023e-92	NK/T cells_3	MZT2B
MTATP6P1	1.85663205296338e-95	0.655110340511019	0.544	0.107	3.71363543233734e-91	NK/T cells_3	MTATP6P1
ANP32B	4.10800946645197e-95	1.01459938707616	0.845	0.327	8.21684053479722e-91	NK/T cells_3	ANP32B
CCNB1	1.31102119951984e-93	0.408739596042984	0.29	0.028	2.62230460327958e-89	NK/T cells_3	CCNB1
HMGN1	2.04779145472864e-93	0.986634664490507	0.845	0.334	4.09599246774823e-89	NK/T cells_3	HMGN1
SNRPD2	1.01316930563916e-92	1.02994952451537	0.806	0.303	2.02654124513944e-88	NK/T cells_3	SNRPD2
CCDC167	7.60725469063037e-92	0.483343011476492	0.431	0.069	1.52160308321989e-87	NK/T cells_3	CCDC167
NUCB2	2.7689566533888e-91	0.670537904714494	0.449	0.077	5.53846709810828e-87	NK/T cells_3	NUCB2
PFN1	7.12473479016469e-91	1.20292671797443	0.982	0.735	1.42508945272874e-86	NK/T cells_3	PFN1
FAM111A	1.29038321508958e-90	0.505460193255249	0.438	0.073	2.58102450682217e-86	NK/T cells_3	FAM111A
CKS1B	3.18869744172424e-90	0.481913354786554	0.399	0.06	6.37803262293682e-86	NK/T cells_3	CKS1B
HIRIP3	3.21221071097314e-89	0.323862392205872	0.269	0.025	6.42506386408847e-85	NK/T cells_3	HIRIP3
PTTG1	7.03018185499283e-89	0.778312830011757	0.654	0.179	1.40617697463567e-84	NK/T cells_3	PTTG1
FBXO5	1.45220328454772e-87	0.422889686692071	0.35	0.046	2.90469700975236e-83	NK/T cells_3	FBXO5
RPA3	5.03139500985371e-87	0.545257070474656	0.442	0.078	1.00637962987094e-82	NK/T cells_3	RPA3
PSMB9	6.00074721608871e-87	0.756337960327546	0.728	0.223	1.20026945816206e-82	NK/T cells_3	PSMB9
ARPC2	6.15590966185481e-87	1.21874907563398	0.961	0.55	1.2313050505642e-82	NK/T cells_3	ARPC2
SELENOK	7.66864283552993e-87	0.543814816144003	0.445	0.078	1.5338819399627e-82	NK/T cells_3	SELENOK
TK1	1.11541278151074e-86	0.329655813811366	0.269	0.026	2.23104864557778e-82	NK/T cells_3	TK1
HP1BP3	1.36724869779219e-86	0.811409030949673	0.742	0.239	2.73477084532394e-82	NK/T cells_3	HP1BP3
CENPW	8.02475957348399e-86	0.308847318797508	0.251	0.022	1.60511240988827e-81	NK/T cells_3	CENPW
CENPX	8.25388143810656e-86	0.341784729740355	0.269	0.026	1.65094136525007e-81	NK/T cells_3	CENPX
SLIRP	4.41025194471687e-85	0.405946522236624	0.346	0.047	8.82138593982268e-81	NK/T cells_3	SLIRP
TPM4	7.33318511502499e-84	1.16290490512729	0.823	0.365	1.4667836867073e-79	NK/T cells_3	TPM4
NCAPH	1.30946374131602e-83	0.340378251402404	0.265	0.026	2.61918937538031e-79	NK/T cells_3	NCAPH
EIF2S2	2.8813845054642e-83	0.871817240874049	0.749	0.253	5.7633452878295e-79	NK/T cells_3	EIF2S2
NDUFB1	5.96169121355707e-83	0.740654660140858	0.65	0.18	1.19245747653569e-78	NK/T cells_3	NDUFB1
MIS18BP1	1.66953250708142e-82	0.591436858474728	0.502	0.105	3.33939892066425e-78	NK/T cells_3	MIS18BP1
CCDC34	2.8312519115905e-82	0.393109736888568	0.293	0.034	5.66307007356332e-78	NK/T cells_3	CCDC34
HIST1H2BN	1.11897566933072e-81	0.464667235428775	0.293	0.034	2.23817513379531e-77	NK/T cells_3	HIST1H2BN
ANAPC11	1.90194157338428e-81	0.667284884861565	0.58	0.148	3.80426353508323e-77	NK/T cells_3	ANAPC11
CNTRL	2.00345732945073e-81	0.645830309840114	0.537	0.125	4.00731535036735e-77	NK/T cells_3	CNTRL
H1FX	4.96101091921736e-81	0.703503346255577	0.604	0.161	9.92301404061856e-77	NK/T cells_3	H1FX
LARP7	2.6219342786536e-80	0.713059886549456	0.633	0.175	5.24439294416293e-76	NK/T cells_3	LARP7
SEPT7	3.75112520065366e-80	0.964095676650674	0.841	0.368	7.50300062634744e-76	NK/T cells_3	SEPT7
PSMC3	3.51426777067928e-79	0.571206541611373	0.491	0.107	7.0292383949127e-75	NK/T cells_3	PSMC3
XRCC1	5.07031565048512e-79	0.509371373514675	0.41	0.073	1.01416453641003e-74	NK/T cells_3	XRCC1
DNAJC9	3.52992259869945e-78	0.630201206695842	0.58	0.15	7.06055118191865e-74	NK/T cells_3	DNAJC9
UQCRQ	1.52946264933362e-77	0.729733118079935	0.689	0.215	3.0592311911971e-73	NK/T cells_3	UQCRQ
COPS9	2.13498665888936e-77	0.470182915924731	0.417	0.076	4.2704003151105e-73	NK/T cells_3	COPS9
DNMT1	4.19987452383943e-77	0.694094823294469	0.597	0.163	8.40058902258362e-73	NK/T cells_3	DNMT1
PSIP1	3.66768185792886e-76	0.554543231231019	0.519	0.12	7.3360972522293e-72	NK/T cells_3	PSIP1
RANBP1	6.30201688779059e-75	0.64737162205389	0.562	0.146	1.26052941789587e-70	NK/T cells_3	RANBP1
SNRPG	1.26029835420446e-74	0.686712799930141	0.668	0.211	2.52084876807977e-70	NK/T cells_3	SNRPG
UQCR10	2.91268702686618e-74	0.664814898490865	0.622	0.181	5.82595659113774e-70	NK/T cells_3	UQCR10
ARPC5	1.06086737325204e-73	0.780390849749831	0.731	0.264	2.12194691997873e-69	NK/T cells_3	ARPC5
LINC01871	8.56281566388361e-73	0.988843307696497	0.488	0.109	1.71273438909e-68	NK/T cells_3	LINC01871
EZH2	1.04732407949124e-72	0.521824144560524	0.491	0.112	2.09485762379838e-68	NK/T cells_3	EZH2
RALY	2.36820166725968e-72	0.665888364322214	0.657	0.208	4.73687697485281e-68	NK/T cells_3	RALY
MESD	6.42651757353203e-72	0.437556128753446	0.378	0.066	1.28543204505788e-67	NK/T cells_3	MESD
SSRP1	2.5902942427822e-71	0.674516717374742	0.569	0.159	5.18110654441296e-67	NK/T cells_3	SSRP1
DLEU2	4.50488531308544e-70	0.331685725153609	0.272	0.034	9.01067160323349e-66	NK/T cells_3	DLEU2
BARD1	3.49652622712192e-69	0.381590371904645	0.304	0.045	6.99375175948926e-65	NK/T cells_3	BARD1
SIVA1	1.82025004485173e-68	0.580590758476609	0.519	0.135	3.64086413971243e-64	NK/T cells_3	SIVA1
NAA38	3.01334716454031e-68	0.461882598487491	0.42	0.087	6.02729699851353e-64	NK/T cells_3	NAA38
PRDX2	4.67700519213321e-68	0.583595324313296	0.502	0.125	9.35494578530484e-64	NK/T cells_3	PRDX2
CWC15	8.60631549825051e-68	0.602271555218402	0.541	0.147	1.72143522596007e-63	NK/T cells_3	CWC15
MT-ATP8	1.21754725672668e-67	1.07381924626582	0.933	0.686	2.4353380229047e-63	NK/T cells_3	MT-ATP8
SRP14	4.24929601390202e-67	0.871209306199637	0.901	0.492	8.49944188700682e-63	NK/T cells_3	SRP14
PCED1B-AS1	4.26928782571245e-67	0.453543420907448	0.435	0.091	8.53942950899003e-63	NK/T cells_3	PCED1B-AS1
CEP57	7.38664486282643e-67	0.451298976792575	0.428	0.092	1.47747670546254e-62	NK/T cells_3	CEP57
GNG5	9.69889115965528e-67	0.656036847623651	0.643	0.211	1.93997220975425e-62	NK/T cells_3	GNG5
HMGB3	1.6851777581293e-66	0.31076470046367	0.251	0.031	3.37069255181022e-62	NK/T cells_3	HMGB3
IFI16	6.29450571942596e-66	0.839663757633092	0.859	0.406	1.25902703399958e-61	NK/T cells_3	IFI16
TMEM160	8.56537426848801e-66	0.440902674074229	0.367	0.069	1.71324616118297e-61	NK/T cells_3	TMEM160
LBR	1.27723032019084e-65	0.601358938398793	0.541	0.15	2.55471608644571e-61	NK/T cells_3	LBR
VRK1	2.15122761443276e-65	0.304194664262092	0.251	0.031	4.3028854743884e-61	NK/T cells_3	VRK1
TRIR	9.64885379654405e-65	0.366786468680081	0.336	0.058	1.92996373638474e-60	NK/T cells_3	TRIR
HIST1H2BG	1.40015242533493e-64	0.403320608886285	0.286	0.042	2.80058488115493e-60	NK/T cells_3	HIST1H2BG
ELOB	2.99632508996323e-64	0.702275667153765	0.693	0.256	5.99324944494445e-60	NK/T cells_3	ELOB
RAD21	6.37248941673789e-64	0.85336261908927	0.806	0.388	1.27462533313591e-59	NK/T cells_3	RAD21
SUCLG1	7.67982864923568e-64	0.56876532307982	0.47	0.116	1.53611932642012e-59	NK/T cells_3	SUCLG1
TRBC1	8.01093058701262e-64	0.844171227425867	0.424	0.095	1.60234633601426e-59	NK/T cells_3	TRBC1
MT1E	8.87496713925221e-64	0.613457942861265	0.523	0.144	1.77517092719323e-59	NK/T cells_3	MT1E
SNRPD1	2.07424820477306e-63	0.59593515960552	0.516	0.142	4.14891125918708e-59	NK/T cells_3	SNRPD1
TMEM106C	5.06973326654528e-63	0.335928076241291	0.261	0.036	1.01404804797439e-58	NK/T cells_3	TMEM106C
SELENOW	6.83145643454002e-63	0.409139358811969	0.35	0.064	1.36642791603669e-58	NK/T cells_3	SELENOW
ACTB	7.82235696832681e-63	0.882109907917106	0.996	0.961	1.56462784080473e-58	NK/T cells_3	ACTB
YEATS4	1.67827147565697e-62	0.329539210357362	0.293	0.045	3.35687860560908e-58	NK/T cells_3	YEATS4
DBI	2.03037336312231e-62	0.691101761035316	0.678	0.249	4.06115280091725e-58	NK/T cells_3	DBI
MRPL57	1.04192429155771e-61	0.443350484729013	0.417	0.093	2.08405696797374e-57	NK/T cells_3	MRPL57
BOLA3	5.96646344704982e-61	0.332829313638625	0.304	0.05	1.1934120186789e-56	NK/T cells_3	BOLA3
KIF22	6.17037593739029e-61	0.316675552804176	0.283	0.043	1.23419859499681e-56	NK/T cells_3	KIF22
HNRNPD	6.89229095334539e-61	0.788325302198249	0.689	0.277	1.37859603648815e-56	NK/T cells_3	HNRNPD
PSMA4	9.30232131970885e-61	0.604408992255682	0.587	0.186	1.86065031036816e-56	NK/T cells_3	PSMA4
COX7A2	5.00539571608465e-60	0.732966903758596	0.675	0.259	1.00117925113125e-55	NK/T cells_3	COX7A2
USP1	5.93343914969422e-60	0.576099748386974	0.541	0.162	1.18680649872184e-55	NK/T cells_3	USP1
ATP5F1B	7.22969299855352e-60	0.362454149959542	0.297	0.049	1.44608319357067e-55	NK/T cells_3	ATP5F1B
DYNC1I2	4.21513500156138e-59	0.569370419871033	0.477	0.126	8.43111303012308e-55	NK/T cells_3	DYNC1I2
ATP5F1A	4.47189458636712e-59	0.326365043675699	0.29	0.047	8.94468355165152e-55	NK/T cells_3	ATP5F1A
MIEN1	6.07935194793659e-59	0.41027170853252	0.403	0.09	1.21599197662628e-54	NK/T cells_3	MIEN1
RPS27L	8.68677151046875e-59	0.600754955611508	0.534	0.156	1.73752803752396e-54	NK/T cells_3	RPS27L
HIST2H2BE	1.62973844524123e-58	0.389371814349332	0.276	0.043	3.2598028381715e-54	NK/T cells_3	HIST2H2BE
ATP5PB	5.46496070293136e-58	0.353913424298703	0.311	0.055	1.09310143980033e-53	NK/T cells_3	ATP5PB
RBM17	6.19841133133634e-58	0.568288260421914	0.562	0.178	1.2398062344939e-53	NK/T cells_3	RBM17
NUDT1	7.64948232689627e-58	0.317576013781589	0.29	0.048	1.53004945502579e-53	NK/T cells_3	NUDT1
RTRAF	1.15894139778194e-57	0.316782076276546	0.279	0.045	2.31811458384344e-53	NK/T cells_3	RTRAF
ZDHHC12	2.06884413809617e-57	0.287982691912055	0.258	0.038	4.13810204501995e-53	NK/T cells_3	ZDHHC12
DBF4	1.27757070765496e-56	0.452528445148399	0.42	0.102	2.55539692945146e-52	NK/T cells_3	DBF4
DNAJC15	1.31013030785785e-56	0.46569997589512	0.413	0.1	2.62052264177727e-52	NK/T cells_3	DNAJC15
BLOC1S1	1.49033786777952e-56	0.400144348469061	0.371	0.08	2.9809738031326e-52	NK/T cells_3	BLOC1S1
MRPS18B	2.14414754294029e-56	0.403665312896302	0.378	0.083	4.28872391538917e-52	NK/T cells_3	MRPS18B
ATP5F1D	2.22351646303423e-56	0.40180586545668	0.353	0.073	4.44747762936106e-52	NK/T cells_3	ATP5F1D
POLD3	4.42809677435695e-56	0.323091700465186	0.265	0.041	8.85707916806877e-52	NK/T cells_3	POLD3
NDUFA3	9.04401425575187e-56	0.576439561782077	0.541	0.169	1.80898373143549e-51	NK/T cells_3	NDUFA3
LRRFIP1	1.43790042085645e-55	0.770507549185179	0.792	0.401	2.87608842179708e-51	NK/T cells_3	LRRFIP1
NDUFC1	2.20439150480931e-55	0.454540721341865	0.445	0.115	4.40922388791959e-51	NK/T cells_3	NDUFC1
RFC1	6.28695497666199e-55	0.463838355101102	0.473	0.129	1.25751673443193e-50	NK/T cells_3	RFC1
GAPDH	6.40535841117737e-55	0.772321986359382	0.993	0.912	1.2811997894037e-50	NK/T cells_3	GAPDH
LSM5	1.29162922585028e-54	0.362717760815148	0.318	0.061	2.58351677754573e-50	NK/T cells_3	LSM5
PSMB3	2.30547173482209e-54	0.550019049532668	0.569	0.19	4.61140456399114e-50	NK/T cells_3	PSMB3
ROMO1	2.32522959048829e-54	0.651119824185004	0.671	0.267	4.65092422689467e-50	NK/T cells_3	ROMO1
C12orf75	2.87186508290316e-54	0.48131561676223	0.428	0.11	5.7443045388229e-50	NK/T cells_3	C12orf75
GMNN	3.09874586883444e-54	0.37409507162364	0.314	0.06	6.19811148684264e-50	NK/T cells_3	GMNN
AC243960.1	3.11398994105764e-54	0.425165892750869	0.378	0.083	6.22860268010349e-50	NK/T cells_3	AC243960.1
FRG1	3.67742606797648e-54	0.485441211056546	0.484	0.138	7.35558762116655e-50	NK/T cells_3	FRG1
NDUFA4	5.27954922058198e-54	0.664197460609524	0.781	0.353	1.05601543510081e-49	NK/T cells_3	NDUFA4
SH3BGRL3	8.33037118534609e-54	0.844224143891584	0.936	0.657	1.66624084449292e-49	NK/T cells_3	SH3BGRL3
NDUFA13	8.58978543987769e-54	0.354295994915362	0.353	0.076	1.71812888368434e-49	NK/T cells_3	NDUFA13
SNRPC	1.22486525148864e-53	0.437367405482736	0.47	0.129	2.44997547602758e-49	NK/T cells_3	SNRPC
CEP295	2.28403142073453e-53	0.339599652230584	0.258	0.042	4.56851964775322e-49	NK/T cells_3	CEP295
COX17	2.8407733169399e-53	0.511605182966803	0.512	0.156	5.68211478854319e-49	NK/T cells_3	COX17
GADD45GIP1	4.6774545101646e-53	0.431760871968127	0.406	0.099	9.35584451123123e-49	NK/T cells_3	GADD45GIP1
MRPL51	5.14256424845114e-53	0.444320535711168	0.47	0.132	1.0286157009752e-48	NK/T cells_3	MRPL51
TBCB	7.9972878745177e-53	0.553742113095468	0.548	0.18	1.59961752066103e-48	NK/T cells_3	TBCB
RPL26L1	1.12515762873379e-52	0.334997878064242	0.3	0.057	2.25054028899332e-48	NK/T cells_3	RPL26L1
MRPL33	3.10698021884598e-52	0.444446662690254	0.463	0.128	6.21458183373573e-48	NK/T cells_3	MRPL33
CKAP5	5.63542537051181e-52	0.313339910879731	0.286	0.052	1.12719778260977e-47	NK/T cells_3	CKAP5
LGALS1	1.11097230999399e-51	1.21608193254535	0.629	0.261	2.22216681444999e-47	NK/T cells_3	LGALS1
HELLS	1.41567727665042e-51	0.381269345067288	0.29	0.054	2.83163768875617e-47	NK/T cells_3	HELLS
SVIP	2.37650265892917e-51	0.510365971534397	0.399	0.102	4.75348061839012e-47	NK/T cells_3	SVIP
TBCA	2.59930828763375e-51	0.559926539316187	0.53	0.173	5.19913643692503e-47	NK/T cells_3	TBCA
STMP1	3.09680703583139e-51	0.318809851236697	0.276	0.049	6.19423343306994e-47	NK/T cells_3	STMP1
LSM3	3.68914773785588e-51	0.363258568872048	0.353	0.079	7.37903330525932e-47	NK/T cells_3	LSM3
NDUFB2	5.54737533747783e-51	0.562040612167372	0.643	0.243	1.10958601500232e-46	NK/T cells_3	NDUFB2
DNAJC8	5.95991460489707e-51	0.608432351580893	0.594	0.22	1.19210211927151e-46	NK/T cells_3	DNAJC8
HINT1	8.7896362683347e-51	0.741738863462273	0.724	0.346	1.75810304639231e-46	NK/T cells_3	HINT1
YBX1	1.55956319063076e-50	0.740948272203381	0.855	0.51	3.11943829389964e-46	NK/T cells_3	YBX1
GPX4	1.97138319759394e-50	0.494139657119813	0.502	0.156	3.9431606718274e-46	NK/T cells_3	GPX4
NOL7	2.48977496883166e-50	0.504946412076396	0.463	0.135	4.98004789265708e-46	NK/T cells_3	NOL7
SNRPF	8.87264557531392e-50	0.475832280062922	0.491	0.153	1.77470656797429e-45	NK/T cells_3	SNRPF
PPDPF	2.06742767886239e-49	0.481110924919129	0.523	0.171	4.13526884326054e-45	NK/T cells_3	PPDPF
PA2G4	2.44179118462486e-49	0.669116086969203	0.678	0.297	4.88407072748665e-45	NK/T cells_3	PA2G4
RAC1	2.75463627261233e-49	0.595727528798972	0.714	0.312	5.50982347247918e-45	NK/T cells_3	RAC1
COX5A	3.14901015670401e-49	0.593675330670728	0.58	0.217	6.29865011543937e-45	NK/T cells_3	COX5A
TIMM10	3.75438649090959e-49	0.352913047327161	0.304	0.062	7.50952385911736e-45	NK/T cells_3	TIMM10
DENR	4.09426791313645e-49	0.461321031921685	0.452	0.13	8.18935467985553e-45	NK/T cells_3	DENR
TPR	4.92198118098938e-49	0.603002475292137	0.657	0.269	9.84494675821495e-45	NK/T cells_3	TPR
DCXR	5.64861854930339e-49	0.365777476727367	0.375	0.091	1.12983668223166e-44	NK/T cells_3	DCXR
CD3G	6.48966150149497e-49	0.901070827508424	0.781	0.419	1.29806209352902e-44	NK/T cells_3	CD3G
NEDD8	1.02013890794024e-48	0.488636681442426	0.502	0.162	2.04048184366207e-44	NK/T cells_3	NEDD8
NDUFS5	1.09930064879774e-48	0.592516933058598	0.647	0.259	2.19882115772523e-44	NK/T cells_3	NDUFS5
CD2	1.40942748335255e-48	0.847991359065564	0.936	0.669	2.81913685220177e-44	NK/T cells_3	CD2
COX7C	2.82774934617329e-48	0.675048150525233	0.845	0.466	5.65606424221581e-44	NK/T cells_3	COX7C
TMSB10	6.34205963312916e-48	0.833408127766876	0.996	0.93	1.26853876781849e-43	NK/T cells_3	TMSB10
COX6B1	6.46674428672736e-48	0.670792411203922	0.714	0.339	1.29347819223121e-43	NK/T cells_3	COX6B1
NDUFA12	7.08412024044457e-48	0.401893366748027	0.396	0.104	1.41696573049372e-43	NK/T cells_3	NDUFA12
POLR2L	7.2845674302314e-48	0.540829206586256	0.569	0.204	1.45705917739488e-43	NK/T cells_3	POLR2L
RTF1	8.60087383491583e-48	0.466049030584675	0.498	0.154	1.72034678445987e-43	NK/T cells_3	RTF1
MALAT1	1.39971353957004e-47	1.28720152767069	0.989	0.992	2.79970702184799e-43	NK/T cells_3	MALAT1
CALM3	2.02510599630965e-47	0.490474056490233	0.604	0.223	4.05061701381857e-43	NK/T cells_3	CALM3
SUMO2	2.18974414306146e-47	0.617551306863354	0.795	0.415	4.37992623495152e-43	NK/T cells_3	SUMO2
BRD7	2.3254965667761e-47	0.437240888931174	0.435	0.124	4.65145823286555e-43	NK/T cells_3	BRD7
MZT2A	2.42583002596797e-47	0.463969015941959	0.481	0.152	4.85214521794113e-43	NK/T cells_3	MZT2A
CCL4L2	2.56128798881934e-47	1.41068833333689	0.353	0.085	5.12308823523644e-43	NK/T cells_3	CCL4L2
KRT10	2.67019314344302e-47	0.401466969862252	0.367	0.092	5.34092032551474e-43	NK/T cells_3	KRT10
RBM42	3.20362609343169e-47	0.389965088765378	0.392	0.103	6.40789291208207e-43	NK/T cells_3	RBM42
SELENOS	3.65322666652584e-47	0.336624290837289	0.286	0.056	7.30718397838498e-43	NK/T cells_3	SELENOS
ZCRB1	4.15784491960293e-47	0.367959058726442	0.378	0.095	8.31652140818978e-43	NK/T cells_3	ZCRB1
H2AFY	4.73877366424236e-47	0.596417677283472	0.654	0.274	9.47849508321756e-43	NK/T cells_3	H2AFY
C11orf58	6.16868273828853e-47	0.56639420329656	0.629	0.249	1.23385992131247e-42	NK/T cells_3	C11orf58
CBX1	2.47706168389297e-46	0.380499310768067	0.318	0.071	4.95461878012272e-42	NK/T cells_3	CBX1
PSMD14	2.84599612634376e-46	0.359560845570544	0.375	0.095	5.69256145191278e-42	NK/T cells_3	PSMD14
CYTOR	2.90380099786073e-45	0.922347491419343	0.696	0.328	5.80818275592104e-41	NK/T cells_3	CYTOR
ZRANB2	3.33356000431453e-45	0.444328653897335	0.481	0.15	6.66778672062993e-41	NK/T cells_3	ZRANB2
SUB1	4.25318913690759e-45	0.610392725615662	0.788	0.399	8.50722891164256e-41	NK/T cells_3	SUB1
HADHA	7.00453109822478e-45	0.509344528731146	0.527	0.187	1.40104631026692e-40	NK/T cells_3	HADHA
APOBEC3C	7.02945995561709e-45	0.588975143574753	0.647	0.261	1.40603258032253e-40	NK/T cells_3	APOBEC3C
VDAC1	9.68050416502057e-45	0.490340397245314	0.534	0.186	1.93629444308741e-40	NK/T cells_3	VDAC1
SKA2	1.19138124750138e-44	0.326916965137012	0.297	0.064	2.38300077125227e-40	NK/T cells_3	SKA2
CARHSP1	1.8665149408604e-44	0.339011657605582	0.353	0.089	3.73340318470897e-40	NK/T cells_3	CARHSP1
CHCHD2	1.95946709518826e-44	0.648109615274264	0.781	0.434	3.91932608379555e-40	NK/T cells_3	CHCHD2
RPS16	3.51510130312778e-44	0.740052504080211	0.968	0.864	7.03090562651619e-40	NK/T cells_3	RPS16
NMT1	1.24696741989637e-43	0.391152015070383	0.399	0.111	2.49418423327672e-39	NK/T cells_3	NMT1
COX8A	5.59252918620991e-43	0.576298761950754	0.7	0.343	1.11861768782571e-38	NK/T cells_3	COX8A
RPL21	2.65817634371985e-42	0.776004752806117	0.965	0.832	5.31688432270843e-38	NK/T cells_3	RPL21
TMEM258	3.15952284181393e-42	0.565920205023446	0.647	0.287	6.31967758819622e-38	NK/T cells_3	TMEM258
YWHAB	4.0796261132962e-42	0.644231136344686	0.837	0.484	8.16006815181505e-38	NK/T cells_3	YWHAB
NAP1L4	9.83734522031285e-42	0.491620642925083	0.583	0.228	1.96766579096698e-37	NK/T cells_3	NAP1L4
HEBP2	1.11710098618375e-41	0.366909038660024	0.378	0.105	2.23442539256473e-37	NK/T cells_3	HEBP2
NDUFB11	1.16088074030979e-41	0.466614297353155	0.544	0.202	2.32199365676765e-37	NK/T cells_3	NDUFB11
MRPS21	1.22390180262028e-41	0.406174289558334	0.452	0.145	2.44804838560109e-37	NK/T cells_3	MRPS21
EIF5B	1.25702686062661e-41	0.658740586821109	0.629	0.272	2.51430512662535e-37	NK/T cells_3	EIF5B
AFG3L2	1.27945703644077e-41	0.364898067762924	0.322	0.079	2.55916996428883e-37	NK/T cells_3	AFG3L2
COX5B	1.37523974442719e-41	0.521056390142475	0.608	0.248	2.75075453680327e-37	NK/T cells_3	COX5B
RNASEH2B	1.70236630921485e-41	0.295220819176086	0.272	0.058	3.40507309169154e-37	NK/T cells_3	RNASEH2B
PDCD5	1.76301249031787e-41	0.449268692593942	0.399	0.121	3.52637758313381e-37	NK/T cells_3	PDCD5
UBL5	1.89742471562799e-41	0.567761263462014	0.671	0.317	3.79522891619911e-37	NK/T cells_3	UBL5
PARK7	2.54071403090077e-41	0.496498072933005	0.65	0.271	5.08193620460772e-37	NK/T cells_3	PARK7
SRRM1	2.80226538090628e-41	0.611205255228304	0.654	0.308	5.60509121488875e-37	NK/T cells_3	SRRM1
XRCC5	3.41179468954905e-41	0.522039426600923	0.608	0.253	6.82427173803601e-37	NK/T cells_3	XRCC5
RPL15	3.54355760883875e-41	0.718387635034743	0.936	0.651	7.08782392919927e-37	NK/T cells_3	RPL15
ANAPC16	5.02006883161752e-41	0.462494030503348	0.551	0.207	1.00411416770014e-36	NK/T cells_3	ANAPC16
DCTN3	8.56722212305267e-41	0.303222242928291	0.297	0.069	1.71361576905299e-36	NK/T cells_3	DCTN3
UQCR11	8.96273335715547e-41	0.471193725453734	0.565	0.221	1.79272592609824e-36	NK/T cells_3	UQCR11
NDUFAF3	9.27410449168961e-41	0.310324267894061	0.304	0.072	1.85500638042776e-36	NK/T cells_3	NDUFAF3
KIF2A	9.67202859655628e-41	0.455489520296164	0.428	0.136	1.93459915988319e-36	NK/T cells_3	KIF2A
TMA7	2.24066970016817e-40	0.568389215187021	0.7	0.336	4.48178753427637e-36	NK/T cells_3	TMA7
KTN1	2.47741788847549e-40	0.619132177106308	0.707	0.35	4.95533126052867e-36	NK/T cells_3	KTN1
MRPL52	4.48573474249777e-40	0.396777418884993	0.428	0.134	8.97236663194404e-36	NK/T cells_3	MRPL52
SET	4.80421595808532e-40	0.640173792770619	0.823	0.503	9.60939275936225e-36	NK/T cells_3	SET
PHF19	5.81349261316814e-40	0.272769577888901	0.265	0.056	1.16281479248589e-35	NK/T cells_3	PHF19
LSM2	7.54352478469071e-40	0.332314779347581	0.3	0.073	1.50885582743383e-35	NK/T cells_3	LSM2
GMFG	1.3217186865734e-39	0.497148406992152	0.601	0.248	2.64370171688412e-35	NK/T cells_3	GMFG
CKS2	2.23959634178887e-39	0.510133911635167	0.541	0.212	4.47964060284609e-35	NK/T cells_3	CKS2
FAM192A	2.57552764878927e-39	0.371103391504036	0.357	0.099	5.1515704031083e-35	NK/T cells_3	FAM192A
ARPC5L	2.81229398331641e-39	0.428237720220729	0.484	0.168	5.62515042542948e-35	NK/T cells_3	ARPC5L
PFDN1	3.00743575373327e-39	0.371210570224234	0.343	0.093	6.0154729946173e-35	NK/T cells_3	PFDN1
AP2B1	3.14802796344611e-39	0.431864081096625	0.495	0.174	6.29668553248491e-35	NK/T cells_3	AP2B1
BANF1	3.44622797204664e-39	0.435786312492786	0.516	0.193	6.89314518968769e-35	NK/T cells_3	BANF1
RRM1	3.60969872507762e-39	0.289781158613627	0.261	0.056	7.22011938990026e-35	NK/T cells_3	RRM1
U2SURP	4.84728286198132e-39	0.451928583153453	0.516	0.19	9.69553518053504e-35	NK/T cells_3	U2SURP
RSRC1	5.66521195044332e-39	0.353361001337018	0.332	0.088	1.13315569432767e-34	NK/T cells_3	RSRC1
SNRPB2	7.37810014453544e-39	0.530385316568172	0.548	0.221	1.47576759090998e-34	NK/T cells_3	SNRPB2
NHP2	8.23167937922496e-39	0.340498068279009	0.343	0.093	1.64650050943258e-34	NK/T cells_3	NHP2
DDX39A	8.82357289174787e-39	0.377926290302688	0.42	0.134	1.76489104980741e-34	NK/T cells_3	DDX39A
SRSF10	8.8523540981324e-39	0.454979639923698	0.527	0.198	1.77064786670844e-34	NK/T cells_3	SRSF10
SLC25A5	1.08736522515553e-38	0.556820889875948	0.65	0.301	2.17494792335608e-34	NK/T cells_3	SLC25A5
H2AFZ	1.37860715068133e-38	0.680571223768797	0.89	0.6	2.75749002279279e-34	NK/T cells_3	H2AFZ
COX6C	1.39467218172756e-38	0.524568614681458	0.802	0.437	2.78962329789147e-34	NK/T cells_3	COX6C
GLO1	1.71188963577969e-38	0.390916494828375	0.382	0.113	3.42412164948654e-34	NK/T cells_3	GLO1
RPS271	1.75289251388337e-38	0.775438075566707	0.965	0.904	3.50613560626951e-34	NK/T cells_3	RPS27
WBP4	2.30592365492639e-38	0.306924483487894	0.272	0.062	4.61230849458376e-34	NK/T cells_3	WBP4
SNRNP27	4.55542206851479e-38	0.339515863515628	0.339	0.092	9.11175522144329e-34	NK/T cells_3	SNRNP27
KRT14	4.91077722391877e-38	0.421996784481509	0.473	0.164	9.82253660328232e-34	NK/T cells_3	KRT14
PIN1	7.67950004856245e-38	0.280486794444083	0.283	0.066	1.53605359971346e-33	NK/T cells_3	PIN1
NDUFA11	8.39983084789314e-38	0.385341479090929	0.473	0.165	1.68013416619559e-33	NK/T cells_3	NDUFA11
PRPF4B	9.78892725606097e-38	0.497279364650381	0.519	0.198	1.95798122975732e-33	NK/T cells_3	PRPF4B
LINC02195	1.40573098228137e-37	0.328634859566934	0.261	0.058	2.8117431107592e-33	NK/T cells_3	LINC02195
LSM4	1.5169314087021e-37	0.281299681858536	0.276	0.064	3.03416620368593e-33	NK/T cells_3	LSM4
SUZ12	5.52733309242757e-37	0.392659590779123	0.42	0.137	1.10557716514736e-32	NK/T cells_3	SUZ12
TMCO1	6.03869788503393e-37	0.440597429609941	0.516	0.199	1.20786035096449e-32	NK/T cells_3	TMCO1
PPP1CA	6.14814473528201e-37	0.417352558030265	0.456	0.163	1.22975190995111e-32	NK/T cells_3	PPP1CA
GUSB	8.65682591932976e-37	0.314230567104879	0.307	0.079	1.73153832038434e-32	NK/T cells_3	GUSB
MYL12B	9.43582459729999e-37	0.532672528656484	0.76	0.414	1.88735363595194e-32	NK/T cells_3	MYL12B
MITD1	1.88652459089407e-36	0.286814683872307	0.29	0.072	3.77342648670632e-32	NK/T cells_3	MITD1
NSA2	1.98388418130094e-36	0.439319640980586	0.53	0.206	3.96816513943815e-32	NK/T cells_3	NSA2
TIMM8B	2.11290170701603e-36	0.315679459147021	0.297	0.076	4.22622599437347e-32	NK/T cells_3	TIMM8B
HMGXB4	2.22986358375878e-36	0.272423129466793	0.269	0.062	4.46017314023432e-32	NK/T cells_3	HMGXB4
HNRNPR	2.57103988559942e-36	0.440743400141721	0.541	0.214	5.14259397917596e-32	NK/T cells_3	HNRNPR
AP2S1	3.74034219614667e-36	0.340051380217956	0.357	0.105	7.48143246073257e-32	NK/T cells_3	AP2S1
RPL6	3.75382081698298e-36	0.660329925012615	0.933	0.728	7.50839239812936e-32	NK/T cells_3	RPL6
SMC3	4.52076677626568e-36	0.425968154478234	0.481	0.178	9.04243770588662e-32	NK/T cells_3	SMC3
GSTO1	6.89169548689113e-36	0.363768224400183	0.417	0.137	1.37847693128796e-31	NK/T cells_3	GSTO1
C4orf48	7.3144119712397e-36	0.329854500701413	0.293	0.074	1.46302868248737e-31	NK/T cells_3	C4orf48
SRPK1	7.69410421045668e-36	0.28251115638646	0.269	0.063	1.53897472417555e-31	NK/T cells_3	SRPK1
PSMB6	3.62787635133435e-35	0.395205231771345	0.47	0.174	7.25647827793897e-31	NK/T cells_3	PSMB6
HNRNPM	3.64764095319416e-35	0.523576108358608	0.696	0.353	7.29601143457895e-31	NK/T cells_3	HNRNPM
TXN2	5.6479278560993e-35	0.340815888235532	0.36	0.11	1.12969852977698e-30	NK/T cells_3	TXN2
PSMC1	6.87883904043997e-35	0.344442463905202	0.375	0.117	1.3759053848688e-30	NK/T cells_3	PSMC1
SNRPE	7.41332318122641e-35	0.474075778200423	0.399	0.137	1.48281290270891e-30	NK/T cells_3	SNRPE
NDUFA6	8.80219837618114e-35	0.396856302602064	0.484	0.182	1.76061571920375e-30	NK/T cells_3	NDUFA6
SERF2	8.95029784224978e-35	0.543219056346426	0.876	0.609	1.7902385744068e-30	NK/T cells_3	SERF2
VPS29	1.06280681018051e-34	0.329199474564899	0.336	0.098	2.12582618172307e-30	NK/T cells_3	VPS29
COX20	1.6453197515054e-34	0.384116869791986	0.382	0.124	3.29096856696111e-30	NK/T cells_3	COX20
MT-CO3	1.88120115177371e-34	0.596135598750837	0.986	0.946	3.76277854377777e-30	NK/T cells_3	MT-CO3
DECR1	2.08601752388429e-34	0.297414596333786	0.329	0.093	4.17245225127336e-30	NK/T cells_3	DECR1
NDUFA2	2.51497978242118e-34	0.466749659088308	0.477	0.187	5.03046256079884e-30	NK/T cells_3	NDUFA2
LPAR6	2.58844870678746e-34	0.33331071398892	0.3	0.08	5.17741510331627e-30	NK/T cells_3	LPAR6
MT-TV	3.2010100091256e-34	0.257100459818964	0.261	0.062	6.40266022025302e-30	NK/T cells_3	MT-TV
C19orf53	3.99138928274494e-34	0.436782358265126	0.463	0.176	7.98357684334644e-30	NK/T cells_3	C19orf53
LYRM2	4.08622185136703e-34	0.250443722575143	0.261	0.062	8.17326094710433e-30	NK/T cells_3	LYRM2
CFAP97	5.61566819674284e-34	0.317275732576111	0.353	0.106	1.1232459527125e-29	NK/T cells_3	CFAP97
S100A10	6.07062247811415e-34	0.691748359260207	0.724	0.401	1.21424590807239e-29	NK/T cells_3	S100A10
RPLP1	6.18394769257383e-34	0.573555843560702	1	0.974	1.23691321746862e-29	NK/T cells_3	RPLP1
PSME1	6.23745291655076e-34	0.560047333952657	0.724	0.404	1.24761533236848e-29	NK/T cells_3	PSME1
EID1	7.39313730806792e-34	0.449047547957081	0.601	0.263	1.47877532435975e-29	NK/T cells_3	EID1
SEM1	1.15480966636066e-33	0.383285678028679	0.491	0.189	2.30985029465458e-29	NK/T cells_3	SEM1
PFDN4	1.45425124475265e-33	0.266306946363752	0.251	0.059	2.90879333975425e-29	NK/T cells_3	PFDN4
NDUFS6	3.40724144042268e-33	0.388134001436153	0.442	0.162	6.81516432913343e-29	NK/T cells_3	NDUFS6
PSMG2	5.33208168328975e-33	0.292832530192503	0.325	0.094	1.06652297829162e-28	NK/T cells_3	PSMG2
SPATS2L	5.57218193875745e-33	0.409956008406335	0.449	0.168	1.11454783139026e-28	NK/T cells_3	SPATS2L
SH3KBP1	7.12646095858774e-33	0.531881751111364	0.678	0.345	1.42543472093672e-28	NK/T cells_3	SH3KBP1
PSMD7	1.19450213009747e-32	0.323660640513866	0.378	0.123	2.38924316062097e-28	NK/T cells_3	PSMD7
THOC7	1.78266851800533e-32	0.311381840629934	0.307	0.087	3.56569356971426e-28	NK/T cells_3	THOC7
PARP1	1.84702208319076e-32	0.35694549223048	0.406	0.14	3.69441357079815e-28	NK/T cells_3	PARP1
COX7B	5.03478278359107e-32	0.471250198985224	0.572	0.265	1.00705725237389e-27	NK/T cells_3	COX7B
NSRP1	5.69160247861654e-32	0.284477794483363	0.265	0.067	1.13843432777288e-27	NK/T cells_3	NSRP1
NDUFB6	8.06338056203988e-32	0.281070900887879	0.304	0.086	1.61283738001922e-27	NK/T cells_3	NDUFB6
TUBA4A	1.16342297074113e-31	0.384234315984054	0.459	0.176	2.32707862607641e-27	NK/T cells_3	TUBA4A
NDUFB9	1.31210935702844e-31	0.353531559241142	0.406	0.144	2.6244811359283e-27	NK/T cells_3	NDUFB9
NOL8	1.53532893402683e-31	0.321909459110809	0.343	0.106	3.07096493384047e-27	NK/T cells_3	NOL8
SUPT16H	1.64452599194466e-31	0.353197049403107	0.385	0.131	3.28938088908771e-27	NK/T cells_3	SUPT16H
TUBB4B	2.62318626597307e-31	0.548918258626072	0.703	0.395	5.24689716919933e-27	NK/T cells_3	TUBB4B
RPS26	3.31396137872309e-31	0.65680430089947	0.869	0.621	6.62858554972193e-27	NK/T cells_3	RPS26
POMP	3.50335446889154e-31	0.461398255922213	0.512	0.221	7.00740960867687e-27	NK/T cells_3	POMP
FABP5	4.85597673310323e-31	0.589763050263386	0.576	0.274	9.71292466155309e-27	NK/T cells_3	FABP5
PRKRIP1	5.13336185210927e-31	0.288704225790307	0.286	0.079	1.0267750376589e-26	NK/T cells_3	PRKRIP1
RPS15	5.54733243165285e-31	0.583779676297701	0.936	0.788	1.1095774329792e-26	NK/T cells_3	RPS15
RPL35	5.66901839476874e-31	0.657461478225193	0.901	0.682	1.13391705932164e-26	NK/T cells_3	RPL35
NDUFB4	5.6914887035744e-31	0.383816242213815	0.481	0.192	1.13841157048895e-26	NK/T cells_3	NDUFB4
RBM8A	7.28841146146759e-31	0.494139657119814	0.693	0.378	1.45782806052275e-26	NK/T cells_3	RBM8A
ERH	9.19075957108824e-31	0.355738097212099	0.463	0.181	1.83833572940907e-26	NK/T cells_3	ERH
IFI27L2	1.05630162012001e-30	0.328347088938455	0.353	0.115	2.11281450056405e-26	NK/T cells_3	IFI27L2
PDAP1	1.51384891920616e-30	0.343579980544432	0.375	0.128	3.02800060819617e-26	NK/T cells_3	PDAP1
CALM2	1.80806121916565e-30	0.602140614646096	0.799	0.533	3.61648405057513e-26	NK/T cells_3	CALM2
WDR83OS	1.85055507978769e-30	0.376822081883638	0.495	0.204	3.70148027059134e-26	NK/T cells_3	WDR83OS
MTIF3	2.07159849378621e-30	0.329921848927724	0.304	0.09	4.14361130727117e-26	NK/T cells_3	MTIF3
RECQL	2.5214930880384e-30	0.329972715159531	0.42	0.153	5.04349047469441e-26	NK/T cells_3	RECQL
UBXN4	6.32351131716532e-30	0.415714527719878	0.558	0.249	1.26482873365941e-25	NK/T cells_3	UBXN4
TTC1	6.34380359860976e-30	0.317430051110391	0.332	0.106	1.26888759579392e-25	NK/T cells_3	TTC1
SNRPD3	1.12747304203854e-29	0.381457305455917	0.516	0.221	2.25517157868548e-25	NK/T cells_3	SNRPD3
FKBP3	1.29000407340678e-29	0.272849792230524	0.29	0.084	2.58026614762824e-25	NK/T cells_3	FKBP3
PRPF40A	1.32102840533185e-29	0.47237764634508	0.636	0.318	2.64232101634476e-25	NK/T cells_3	PRPF40A
ZMAT2	1.50186767471665e-29	0.321819643646427	0.445	0.169	3.00403572296824e-25	NK/T cells_3	ZMAT2
MED4	1.85118884506345e-29	0.329948214574612	0.371	0.129	3.7027479278959e-25	NK/T cells_3	MED4
C9orf16	1.85590126883909e-29	0.346988045148687	0.385	0.136	3.71217371793194e-25	NK/T cells_3	C9orf16
RPLP0	2.87863149962541e-29	0.63466485736411	0.837	0.604	5.75783872555074e-25	NK/T cells_3	RPLP0
NME1	3.02134009899427e-29	0.344967451140133	0.318	0.1	6.04328446600835e-25	NK/T cells_3	NME1
BUB3	3.81862921480086e-29	0.382533909110942	0.498	0.212	7.63802215544469e-25	NK/T cells_3	BUB3
SEPT6	4.83744037612319e-29	0.331219971620099	0.484	0.194	9.6758482403216e-25	NK/T cells_3	SEPT6
UQCRB	5.14551601812169e-29	0.468261025294208	0.763	0.454	1.0292061139447e-24	NK/T cells_3	UQCRB
TPM3	5.68727289634862e-29	0.57501542767315	0.862	0.616	1.13756832472765e-24	NK/T cells_3	TPM3
SMARCA5	7.11947115518368e-29	0.430125483397644	0.611	0.293	1.42403662045984e-24	NK/T cells_3	SMARCA5
TXNDC17	8.07768156390829e-29	0.33200073346764	0.396	0.143	1.61569786641294e-24	NK/T cells_3	TXNDC17
CWF19L2	9.01752410612911e-29	0.333301906300002	0.325	0.104	1.80368517170795e-24	NK/T cells_3	CWF19L2
RPLP2	1.78650913852544e-28	0.55623901266751	0.94	0.855	3.57337557887858e-24	NK/T cells_3	RPLP2
SPCS1	1.86193797186872e-28	0.313367273440509	0.435	0.166	3.72424833133181e-24	NK/T cells_3	SPCS1
RPL22	2.33896419768965e-28	0.561217978874063	0.77	0.503	4.67839618821885e-24	NK/T cells_3	RPL22
LAMTOR2	2.45349618258845e-28	0.253009944614101	0.265	0.074	4.90748306441343e-24	NK/T cells_3	LAMTOR2
MRPL20	5.04421316213928e-28	0.286151700495362	0.35	0.118	1.0089435166911e-23	NK/T cells_3	MRPL20
LSM7	5.98949812278414e-28	0.260080581243183	0.297	0.09	1.19801941451928e-23	NK/T cells_3	LSM7
SF3B6	8.03518883444279e-28	0.323498855592914	0.353	0.123	1.60719847066525e-23	NK/T cells_3	SF3B6
EIF3I	8.18133876611717e-28	0.336736575932173	0.442	0.177	1.63643137999876e-23	NK/T cells_3	EIF3I
RWDD1	9.00524848002985e-28	0.375278971472858	0.403	0.155	1.80122980097557e-23	NK/T cells_3	RWDD1
CD3D	1.03407457740325e-27	0.685485120465873	0.841	0.621	2.06835596972198e-23	NK/T cells_3	CD3D
UQCRC1	1.18103416794219e-27	0.281342078209136	0.283	0.085	2.36230454271796e-23	NK/T cells_3	UQCRC1
HMGN3	1.33110800987854e-27	0.257219587438939	0.269	0.077	2.66248224135905e-23	NK/T cells_3	HMGN3
METAP2	1.86832184795686e-27	0.35929112959368	0.435	0.172	3.73701736028331e-23	NK/T cells_3	METAP2
CAST	2.68353357750928e-27	0.451623827709524	0.576	0.278	5.36760386173407e-23	NK/T cells_3	CAST
TMSB4X	3.30591612588487e-27	0.488420865786348	0.982	0.984	6.61249343499491e-23	NK/T cells_3	TMSB4X
ZC3H15	4.5992315921714e-27	0.359471619818968	0.488	0.208	9.19938303066122e-23	NK/T cells_3	ZC3H15
TMOD3	4.84129655597118e-27	0.309269104282203	0.396	0.148	9.68356137125356e-23	NK/T cells_3	TMOD3
YWHAH	5.03435037838898e-27	0.281517216964669	0.304	0.097	1.00697076268536e-22	NK/T cells_3	YWHAH
PRELID1	7.97105824305861e-27	0.285163820608995	0.346	0.12	1.59437106977658e-22	NK/T cells_3	PRELID1
RGS10	9.24857453242721e-27	0.331586644333853	0.442	0.177	1.84989987797609e-22	NK/T cells_3	RGS10
SRSF4	1.07971709040224e-26	0.353383155574791	0.442	0.18	2.15965012422256e-22	NK/T cells_3	SRSF4
LDHB	1.12998294152415e-26	0.555689303240372	0.576	0.306	2.2601918796366e-22	NK/T cells_3	LDHB
POLR2J	1.89573031835522e-26	0.277232161476477	0.325	0.109	3.79183978277412e-22	NK/T cells_3	POLR2J
PSMD8	2.03948625585489e-26	0.304619175602264	0.417	0.163	4.07938040896095e-22	NK/T cells_3	PSMD8
HSBP1	2.05519793229824e-26	0.254031648135527	0.286	0.088	4.11080690418294e-22	NK/T cells_3	HSBP1
IFI35	2.05612437257135e-26	0.276058617522849	0.307	0.099	4.11265997001722e-22	NK/T cells_3	IFI35
DNAJC1	3.0894314823953e-26	0.286637197861025	0.3	0.097	6.17948085108708e-22	NK/T cells_3	DNAJC1
PUM3	3.41147062710202e-26	0.254094276951665	0.269	0.08	6.82362354832946e-22	NK/T cells_3	PUM3
MYL12A	3.75926908895927e-26	0.455013325829992	0.65	0.359	7.51929003173634e-22	NK/T cells_3	MYL12A
MRPL41	4.7623325724793e-26	0.287813048143001	0.318	0.107	9.52561761147309e-22	NK/T cells_3	MRPL41
PHPT1	5.16659400877542e-26	0.280468356285428	0.314	0.104	1.03342213363526e-21	NK/T cells_3	PHPT1
RPL14	6.01654221491057e-26	0.566801683039019	0.905	0.711	1.20342877382641e-21	NK/T cells_3	RPL14
RDX	7.86813231708844e-26	0.323087361398319	0.3	0.097	1.57378382606403e-21	NK/T cells_3	RDX
NOP10	8.07850547414457e-26	0.302349509597037	0.438	0.179	1.6158626649384e-21	NK/T cells_3	NOP10
NDUFA10	9.67712311080421e-26	0.265544894342932	0.3	0.097	1.93561816462306e-21	NK/T cells_3	NDUFA10
UBTF	1.16104864903943e-25	0.334177691153279	0.392	0.153	2.32232950780867e-21	NK/T cells_3	UBTF
TCEA1	1.31713200466965e-25	0.326459870431591	0.463	0.195	2.63452743574024e-21	NK/T cells_3	TCEA1
RSRC2	1.38037345226934e-25	0.44505487662033	0.587	0.303	2.76102297922912e-21	NK/T cells_3	RSRC2
AHI1	1.49217292875627e-25	0.375364849599302	0.35	0.126	2.98464429209829e-21	NK/T cells_3	AHI1
SLF1	5.38127597987287e-25	0.260080581243183	0.261	0.078	1.07636282149417e-20	NK/T cells_3	SLF1
UTP11	5.93020957367135e-25	0.283940905248042	0.311	0.105	1.18616051892574e-20	NK/T cells_3	UTP11
GUK1	6.0431216582193e-25	0.320443481746497	0.452	0.194	1.20874519407703e-20	NK/T cells_3	GUK1
GRB2	6.46435398702766e-25	0.352270940808476	0.452	0.197	1.29300008448527e-20	NK/T cells_3	GRB2
UXT	7.28824147463939e-25	0.302545024352288	0.325	0.114	1.45779405975737e-20	NK/T cells_3	UXT
MT-RNR1	1.068577336246e-24	0.589278502814533	1	0.983	2.13736838795925e-20	NK/T cells_3	MT-RNR1
PDIA6	1.30411339987102e-24	0.332799120258834	0.445	0.19	2.60848762242202e-20	NK/T cells_3	PDIA6
PSMA1	1.49239681994225e-24	0.290060031362057	0.406	0.163	2.98509211924849e-20	NK/T cells_3	PSMA1
NOP58	1.66029129735687e-24	0.409228111437274	0.594	0.308	3.32091465297321e-20	NK/T cells_3	NOP58
DNAJC21	1.75908066269271e-24	0.284208920381598	0.325	0.114	3.51851314151795e-20	NK/T cells_3	DNAJC21
ILF3	4.47496324785245e-24	0.359589450759226	0.551	0.272	8.95082148835448e-20	NK/T cells_3	ILF3
SSBP1	4.54617507595864e-24	0.312146936606051	0.385	0.152	9.09325938693248e-20	NK/T cells_3	SSBP1
AIMP1	5.06362834622533e-24	0.259194863827091	0.286	0.094	1.01282694181199e-19	NK/T cells_3	AIMP1
PRPF6	5.58635890363388e-24	0.278102730823189	0.322	0.114	1.11738350790485e-19	NK/T cells_3	PRPF6
SF3B5	5.83185039639315e-24	0.338231132204744	0.438	0.192	1.16648671628656e-19	NK/T cells_3	SF3B5
CSNK2B	6.27714369011427e-24	0.299290704399636	0.413	0.171	1.25555428089666e-19	NK/T cells_3	CSNK2B
SLC25A6	7.06780653374006e-24	0.409352443981596	0.583	0.303	1.41370266287869e-19	NK/T cells_3	SLC25A6
EMP3	8.61331787751912e-24	0.498841008639276	0.576	0.313	1.72283584186137e-19	NK/T cells_3	EMP3
SRSF3	9.09317164706325e-24	0.362178749596725	0.678	0.375	1.81881619284559e-19	NK/T cells_3	SRSF3
NDUFA1	1.10975169652725e-23	0.423750329228415	0.629	0.364	2.21972534339381e-19	NK/T cells_3	NDUFA1
RBX1	1.44378929670366e-23	0.330748947377577	0.544	0.265	2.88786735126667e-19	NK/T cells_3	RBX1
RALBP1	2.01137956636502e-23	0.298305110241152	0.336	0.124	4.02316140864332e-19	NK/T cells_3	RALBP1
C16orf87	2.03723150009846e-23	0.303372402794536	0.304	0.106	4.07487044649694e-19	NK/T cells_3	C16orf87
TALDO1	3.12578859611143e-23	0.29235015702225	0.367	0.145	6.25220234994208e-19	NK/T cells_3	TALDO1
PHF11	3.19148312694218e-23	0.266979019639409	0.35	0.131	6.38360455050975e-19	NK/T cells_3	PHF11
NDUFB7	3.31040647898675e-23	0.250300259307431	0.283	0.094	6.62147503926931e-19	NK/T cells_3	NDUFB7
NDUFB10	3.99271934204309e-23	0.285098857737861	0.346	0.131	7.98623722795458e-19	NK/T cells_3	NDUFB10
ABCF1	4.71463285971194e-23	0.338768805720334	0.442	0.195	9.43020864599583e-19	NK/T cells_3	ABCF1
NUP62	4.87216235272374e-23	0.313266505221632	0.392	0.161	9.74529913791803e-19	NK/T cells_3	NUP62
PCNA	9.20813092481874e-23	0.366211919786858	0.346	0.137	1.84181034758224e-18	NK/T cells_3	PCNA
CXCL13	1.76900335574885e-22	1.02412455558242	0.544	0.286	3.53836051216885e-18	NK/T cells_3	CXCL13
UPF2	1.81010740914136e-22	0.272604006673895	0.3	0.106	3.62057683976454e-18	NK/T cells_3	UPF2
ANXA5	2.38884269331006e-22	0.32955599847218	0.459	0.208	4.77816315515878e-18	NK/T cells_3	ANXA5
IK	3.94923320481823e-22	0.325615039242523	0.541	0.264	7.89925625627743e-18	NK/T cells_3	IK
TXN	4.14347317553387e-22	0.405422556677847	0.537	0.273	8.28777504570285e-18	NK/T cells_3	TXN
CENPC	6.03690342986668e-22	0.258765753135872	0.265	0.088	1.20750142404193e-17	NK/T cells_3	CENPC
RPL18	7.1699972309083e-22	0.442350354766195	0.915	0.719	1.43414284612628e-17	NK/T cells_3	RPL18
RPL37	8.99382118571557e-22	0.446210919190687	0.968	0.884	1.79894411356683e-17	NK/T cells_3	RPL37
WASF2	9.57644838141619e-22	0.278667625942184	0.375	0.152	1.91548120525087e-17	NK/T cells_3	WASF2
UQCRH	9.71231977647099e-22	0.383977022593754	0.58	0.314	1.94265820168973e-17	NK/T cells_3	UQCRH
TAX1BP1	9.91609958452346e-22	0.362249739833405	0.558	0.291	1.98341823889638e-17	NK/T cells_3	TAX1BP1
PPA1	1.20870256028999e-21	0.291887939392159	0.353	0.141	2.41764686109204e-17	NK/T cells_3	PPA1
PHF20L1	1.24252032633727e-21	0.278599449262989	0.36	0.144	2.48528915673981e-17	NK/T cells_3	PHF20L1
ANP32A	1.28133808112496e-21	0.282922779263724	0.389	0.163	2.56293242986615e-17	NK/T cells_3	ANP32A
ERLEC1	1.35819424350836e-21	0.268014516907035	0.3	0.109	2.71666012586542e-17	NK/T cells_3	ERLEC1
COTL1	1.88138883638422e-21	0.404588072141521	0.657	0.383	3.76315395053571e-17	NK/T cells_3	COTL1
CLTA	2.05796079544519e-21	0.274781295872999	0.389	0.163	4.11633318304947e-17	NK/T cells_3	CLTA
SERBP1	2.68828898766752e-21	0.498425196144719	0.724	0.476	5.37711563313256e-17	NK/T cells_3	SERBP1
ARHGDIB	2.76149816433159e-21	0.444079550270143	0.823	0.612	5.52354862829604e-17	NK/T cells_3	ARHGDIB
CKLF	3.57041093057011e-21	0.32341519743434	0.431	0.195	7.14153594332633e-17	NK/T cells_3	CKLF
CORO1A	4.67822053200478e-21	0.356100909827888	0.53	0.273	9.35737670811597e-17	NK/T cells_3	CORO1A
NIFK	4.82716597015485e-21	0.283618695298988	0.283	0.101	9.65529737350373e-17	NK/T cells_3	NIFK
PPIG	9.83745023967304e-21	0.283572671180155	0.424	0.189	1.9676867969394e-16	NK/T cells_3	PPIG
COX4I1	3.29176895274305e-20	0.375688547057116	0.686	0.418	6.58419625927665e-16	NK/T cells_3	COX4I1
RPL36	4.12056225775472e-20	0.52303098701003	0.862	0.693	8.24194862796099e-16	NK/T cells_3	RPL36
COMMD6	4.31444316054322e-20	0.307599394327865	0.449	0.211	8.62974920971854e-16	NK/T cells_3	COMMD6
USP8	5.34434498800747e-20	0.296596064095517	0.41	0.184	1.06897588450125e-15	NK/T cells_3	USP8
SNX6	5.61247431491533e-20	0.271541665101785	0.353	0.146	1.12260711246937e-15	NK/T cells_3	SNX6
FAM133B	5.89490132118671e-20	0.255602972248872	0.325	0.127	1.17909816226376e-15	NK/T cells_3	FAM133B
ZCCHC10	7.23025597640754e-20	0.257170039265836	0.272	0.098	1.44619580040104e-15	NK/T cells_3	ZCCHC10
MT1X	7.2860747372811e-20	0.287248329323553	0.297	0.112	1.45736066895097e-15	NK/T cells_3	MT1X
THRAP3	8.24483754829236e-20	0.314152802048365	0.413	0.19	1.64913240640944e-15	NK/T cells_3	THRAP3
ARPC4	8.58318680495544e-20	0.271341185952121	0.378	0.162	1.71680902472719e-15	NK/T cells_3	ARPC4
EPSTI1	8.78498182821345e-20	0.308522518852214	0.438	0.205	1.75717206527925e-15	NK/T cells_3	EPSTI1
DDX46	8.83678044411608e-20	0.25498235330396	0.346	0.141	1.7675328244321e-15	NK/T cells_3	DDX46
ENY2	1.16696176818882e-19	0.25727800589689	0.346	0.143	2.33415692873128e-15	NK/T cells_3	ENY2
RPL12	1.51077398884032e-19	0.482649533687826	0.88	0.692	3.02185013247841e-15	NK/T cells_3	RPL12
OST4	1.52829575349008e-19	0.348926665215054	0.562	0.312	3.05689716613085e-15	NK/T cells_3	OST4
SH2D1A	1.70349532827219e-19	0.267478904146562	0.36	0.15	3.40733135561003e-15	NK/T cells_3	SH2D1A
RPL32	1.8312939677259e-19	0.467125133350298	0.915	0.793	3.66295419424534e-15	NK/T cells_3	RPL32
SNRPB	2.50155255941828e-19	0.312741046754174	0.502	0.258	5.00360542934844e-15	NK/T cells_3	SNRPB
ARHGAP15	2.73058291291628e-19	0.272807261577483	0.307	0.121	5.46171194241514e-15	NK/T cells_3	ARHGAP15
FXYD5	3.1350041386893e-19	0.338238072676492	0.565	0.313	6.27063527820633e-15	NK/T cells_3	FXYD5
PSME2	3.1367831117794e-19	0.328539402191646	0.544	0.295	6.27419358018116e-15	NK/T cells_3	PSME2
LUC7L3	3.98496348836805e-19	0.338704250953174	0.509	0.262	7.97072396943378e-15	NK/T cells_3	LUC7L3
SYF2	4.02213368727646e-19	0.333674984926567	0.502	0.261	8.04507180129037e-15	NK/T cells_3	SYF2
ARPC3	4.47599018966767e-19	0.302692333535039	0.548	0.291	8.95287557737328e-15	NK/T cells_3	ARPC3
HLA-DRA	4.51956957993854e-19	0.457504315576059	0.615	0.361	9.04004307379308e-15	NK/T cells_3	HLA-DRA
RPL36AL	6.19389826992103e-19	0.381322074535983	0.636	0.386	1.2389035319496e-14	NK/T cells_3	RPL36AL
UCP2	8.44832616118669e-19	0.282561034478659	0.42	0.194	1.68983419876056e-14	NK/T cells_3	UCP2
WDR1	8.85039424817192e-19	0.261848774717127	0.41	0.187	1.77025585751935e-14	NK/T cells_3	WDR1
PAK2	9.173381308071e-19	0.323481663562254	0.498	0.258	1.83485972924036e-14	NK/T cells_3	PAK2
APRT	1.00904032259138e-18	0.299886836509673	0.389	0.179	2.01828245324728e-14	NK/T cells_3	APRT
RSBN1L	1.19744863629761e-18	0.291574524240006	0.332	0.139	2.39513676232248e-14	NK/T cells_3	RSBN1L
SF3B2	1.34851586538945e-18	0.31506359521685	0.47	0.241	2.69730143395198e-14	NK/T cells_3	SF3B2
PPM1G	1.49046319389662e-18	0.289977669338093	0.519	0.269	2.98122448043203e-14	NK/T cells_3	PPM1G
CDC5L	1.80460501193269e-18	0.25823951165446	0.371	0.161	3.60957094486776e-14	NK/T cells_3	CDC5L
PEBP1	1.87752044039918e-18	0.361748452826123	0.544	0.303	3.75541638488644e-14	NK/T cells_3	PEBP1
MT-ND4L	1.95044189272947e-18	0.520495613048426	0.859	0.685	3.90127387383749e-14	NK/T cells_3	MT-ND4L
GZMB1	2.12161072918127e-18	0.706376682077721	0.572	0.36	4.24364578050838e-14	NK/T cells_3	GZMB
RPL5	2.16116211942404e-18	0.556435733070332	0.845	0.679	4.32275647127196e-14	NK/T cells_3	RPL5
EIF3J	2.16575827870703e-18	0.383158849537253	0.541	0.306	4.3319497090698e-14	NK/T cells_3	EIF3J
ENO1	2.31314092240449e-18	0.51013016446681	0.7	0.489	4.62674447299347e-14	NK/T cells_3	ENO1
USP16	2.86498950644459e-18	0.292804521500643	0.371	0.167	5.73055201079046e-14	NK/T cells_3	USP16
GSTP1	2.95678654509216e-18	0.3448829519442	0.505	0.267	5.91416444749335e-14	NK/T cells_3	GSTP1
PPIB	3.14521543405097e-18	0.342136563674763	0.445	0.227	6.29105991118876e-14	NK/T cells_3	PPIB
MIER1	3.28313134837138e-18	0.269008373943432	0.399	0.183	6.56691932301243e-14	NK/T cells_3	MIER1
SNU13	4.19689381048433e-18	0.33695830493426	0.481	0.251	8.39462699973076e-14	NK/T cells_3	SNU13
PABPC1	4.93068186664794e-18	0.457344037756174	0.968	0.871	9.86234986966922e-14	NK/T cells_3	PABPC1
HNRNPK	6.11340296446271e-18	0.360666010406032	0.806	0.568	1.22280286095183e-13	NK/T cells_3	HNRNPK
DNPH1	6.56657957058604e-18	0.283449841582287	0.403	0.188	1.31344724570862e-13	NK/T cells_3	DNPH1
EIF5A	9.41938285941953e-18	0.262099147562174	0.346	0.152	1.88406495954109e-13	NK/T cells_3	EIF5A
RPS2	1.33510115173184e-17	0.509978865471406	0.947	0.884	2.67046932369403e-13	NK/T cells_3	RPS2
OPTN	1.58676868303004e-17	0.340825618522416	0.512	0.275	3.17385471979668e-13	NK/T cells_3	OPTN
TCF25	1.60536185430442e-17	0.291243411409163	0.445	0.224	3.21104478097969e-13	NK/T cells_3	TCF25
KPNA2	1.78487389417464e-17	0.331397130548724	0.399	0.19	3.57010476312811e-13	NK/T cells_3	KPNA2
CCL3	2.2501437852935e-17	0.60941891350321	0.35	0.161	4.50073759934405e-13	NK/T cells_3	CCL3
LY6E	2.27954715416391e-17	0.404999154931277	0.661	0.433	4.55955021775865e-13	NK/T cells_3	LY6E
RPS19	2.31802916672831e-17	0.358439818050705	0.993	0.92	4.63652193928997e-13	NK/T cells_3	RPS19
PDIA3	2.85070472055204e-17	0.418721122598558	0.622	0.391	5.70197958204819e-13	NK/T cells_3	PDIA3
AKAP5	5.41975355693391e-17	0.26833408608342	0.265	0.103	1.08405910645792e-12	NK/T cells_3	AKAP5
NCL	5.70599001939655e-17	0.440062984364021	0.83	0.63	1.1413121236797e-12	NK/T cells_3	NCL
BTG3	5.94122078340211e-17	0.307249510748113	0.428	0.212	1.18836298109609e-12	NK/T cells_3	BTG3
DDX18	6.12396501898406e-17	0.265264112767217	0.343	0.151	1.22491548309719e-12	NK/T cells_3	DDX18
COX6A1	6.77110502174718e-17	0.330841424460756	0.576	0.34	1.35435642644987e-12	NK/T cells_3	COX6A1
CEP350	6.97782907924977e-17	0.274427580336765	0.413	0.201	1.39570537243154e-12	NK/T cells_3	CEP350
PSMB8	1.64102977751965e-16	0.275082948346622	0.431	0.22	3.28238776099481e-12	NK/T cells_3	PSMB8
CDV3	2.23520335015896e-16	0.287442186191247	0.583	0.336	4.47085374098795e-12	NK/T cells_3	CDV3
PCBP1	2.45442879164303e-16	0.301587539326996	0.686	0.431	4.90934846904438e-12	NK/T cells_3	PCBP1
SERPINB1	2.48804416095765e-16	0.25203590915562	0.36	0.167	4.97658593074749e-12	NK/T cells_3	SERPINB1
SNW1	2.69368031215911e-16	0.260074241847779	0.382	0.183	5.38789936038065e-12	NK/T cells_3	SNW1
GIMAP7	2.80118491962708e-16	0.301494579177417	0.367	0.173	5.60293007623809e-12	NK/T cells_3	GIMAP7
GBP1	3.4008583578976e-16	0.265311560329962	0.346	0.158	6.80239688746678e-12	NK/T cells_3	GBP1
TPI1	4.33178888349051e-16	0.437339111422946	0.76	0.575	8.66444412475772e-12	NK/T cells_3	TPI1
EIF3K	4.41234287449964e-16	0.307340837113105	0.498	0.277	8.82556821757418e-12	NK/T cells_3	EIF3K
KIF5B	5.46260720487913e-16	0.332013540339599	0.523	0.298	1.09263069311992e-11	NK/T cells_3	KIF5B
CCT6A	7.51556685417042e-16	0.28868783085947	0.424	0.219	1.50326368217117e-11	NK/T cells_3	CCT6A
C12orf57	8.23294347375919e-16	0.303524796910316	0.502	0.276	1.64675335362131e-11	NK/T cells_3	C12orf57
RAN	9.31883225993255e-16	0.378331204469197	0.643	0.42	1.86395282863171e-11	NK/T cells_3	RAN
ABRACL	9.72303811679257e-16	0.253768221880703	0.339	0.156	1.94480208412085e-11	NK/T cells_3	ABRACL
RNF145	1.12042071182018e-15	0.25074978043229	0.389	0.187	2.24106550778271e-11	NK/T cells_3	RNF145
MT-CO1	1.15653194036903e-15	0.269597330579239	1	0.996	2.31329518712613e-11	NK/T cells_3	MT-CO1
RBPJ	1.41750159733824e-15	0.402343983316203	0.59	0.367	2.83528669499594e-11	NK/T cells_3	RBPJ
RBM3	2.010864549495e-15	0.320642420774218	0.516	0.304	4.02213127189989e-11	NK/T cells_3	RBM3
YWHAE	2.04496122360577e-15	0.319123213394803	0.576	0.353	4.09033143945627e-11	NK/T cells_3	YWHAE
PCM1	2.51186122116645e-15	0.295795865884348	0.406	0.206	5.02422481457713e-11	NK/T cells_3	PCM1
SSB	4.48163481633208e-15	0.252618618571573	0.36	0.172	8.96416595962742e-11	NK/T cells_3	SSB
HSP90B1	5.2849125005106e-15	0.345449940663786	0.668	0.447	1.05708819835213e-10	NK/T cells_3	HSP90B1
FKBP1A	6.96655310126701e-15	0.260920905721581	0.445	0.237	1.39344995131543e-10	NK/T cells_3	FKBP1A
CALM1	1.17885746526032e-14	0.333654587134449	0.961	0.876	2.35795070201369e-10	NK/T cells_3	CALM1
SLTM	1.27713133532519e-14	0.299581443980091	0.47	0.261	2.55451809691744e-10	NK/T cells_3	SLTM
BAZ1B	2.24582550062425e-14	0.282812399746319	0.428	0.226	4.49210016634863e-10	NK/T cells_3	BAZ1B
EIF3A	2.50706261488806e-14	0.337296483268689	0.661	0.443	5.0146266422991e-10	NK/T cells_3	EIF3A
MORF4L1	2.54881942531099e-14	0.271228374047548	0.647	0.41	5.09814861450704e-10	NK/T cells_3	MORF4L1
DSTN	3.15953613938441e-14	0.318220770122197	0.293	0.133	6.3197041859967e-10	NK/T cells_3	DSTN
ID21	3.17555853547256e-14	0.577158412627675	0.731	0.543	6.35175218265221e-10	NK/T cells_3	ID2
EDF1	4.36380562280287e-14	0.264938846361895	0.477	0.268	8.72848400673029e-10	NK/T cells_3	EDF1
MTDH	5.6586286141346e-14	0.258214376138493	0.516	0.294	1.1318388953992e-09	NK/T cells_3	MTDH
CLIC1	1.06730590344104e-13	0.263526728978397	0.505	0.297	2.13482526806278e-09	NK/T cells_3	CLIC1
ACAP2	1.15624105639744e-13	0.27907429592507	0.357	0.181	2.31271336100616e-09	NK/T cells_3	ACAP2
RPS28	1.43133335768571e-13	0.351409664505944	0.922	0.754	2.86295298204296e-09	NK/T cells_3	RPS28
SRSF11	2.10536095208231e-13	0.286922465919894	0.58	0.363	4.21114297635503e-09	NK/T cells_3	SRSF11
GNAI2	2.31586612267312e-13	0.258691082957919	0.629	0.394	4.63219541857077e-09	NK/T cells_3	GNAI2
S100A6	2.49088245285713e-13	0.438248077567702	0.739	0.55	4.98226308220484e-09	NK/T cells_3	S100A6
CCL41	3.10336734883572e-13	0.903018732762045	0.466	0.288	6.20735537114121e-09	NK/T cells_3	CCL4
LAIR2	3.25946899952972e-13	0.305926311712484	0.29	0.133	6.51958989285934e-09	NK/T cells_3	LAIR2
S100A41	5.51785116244495e-13	0.430506478294417	0.898	0.76	1.10368058951224e-08	NK/T cells_3	S100A4
ITSN2	9.87666197684159e-13	0.256372009896449	0.389	0.208	1.97552992860786e-08	NK/T cells_3	ITSN2
CACYBP1	1.30010771498752e-12	0.274874493698581	0.576	0.349	2.60047545151805e-08	NK/T cells_3	CACYBP
RPL8	1.93748586491587e-12	0.361777989455583	0.901	0.736	3.87535922700473e-08	NK/T cells_3	RPL8
DYNLL1	3.58333404920771e-12	0.267651921266797	0.675	0.466	7.16738476522526e-08	NK/T cells_3	DYNLL1
RPL7	3.76820957991759e-12	0.330260079241428	0.799	0.61	7.53717280175116e-08	NK/T cells_3	RPL7
CD99	6.49913335297385e-12	0.251576436313001	0.519	0.318	1.29995665326183e-07	NK/T cells_3	CD99
PKM1	7.54516337184243e-12	0.350516736322426	0.647	0.469	1.50918357763592e-07	NK/T cells_3	PKM
HNRNPA3	1.14829491132014e-11	0.280326367269702	0.622	0.426	2.29681948162254e-07	NK/T cells_3	HNRNPA3
SOX4	1.37459422984722e-11	0.381322074535983	0.399	0.225	2.74946337854041e-07	NK/T cells_3	SOX4
JUN	1.57439592987081e-11	0.467339597776098	0.739	0.573	3.1491067389276e-07	NK/T cells_3	JUN
HLA-DRB1	1.60968971804042e-11	0.394261935008867	0.686	0.493	3.21970137402445e-07	NK/T cells_3	HLA-DRB1
CYBA	2.49104743563483e-11	0.292751800732222	0.534	0.354	4.9825930807568e-07	NK/T cells_3	CYBA
SON	3.96472597480129e-11	0.253458502301394	0.735	0.538	7.93024489479754e-07	NK/T cells_3	SON
NAP1L1	8.1468544152787e-11	0.287267977609459	0.784	0.605	1.62953382014405e-06	NK/T cells_3	NAP1L1
RPL31	1.07181484907115e-10	0.303654841683707	0.943	0.921	2.14384406111212e-06	NK/T cells_3	RPL31
LGALS3	1.77909439412188e-10	0.251144910944178	0.41	0.242	3.55854460712259e-06	NK/T cells_3	LGALS3
HLA-DPA1	1.87581999468205e-10	0.262286906534299	0.424	0.254	3.75201515336303e-06	NK/T cells_3	HLA-DPA1
CD521	5.66817236253071e-10	0.274041650736173	0.753	0.597	1.13374783595339e-05	NK/T cells_3	CD52
GZMA1	9.91248388169321e-10	0.895253563071355	0.534	0.391	1.98269502601628e-05	NK/T cells_3	GZMA
RPS5	1.61590498544021e-09	0.314486813553223	0.823	0.66	3.23213315187751e-05	NK/T cells_3	RPS5
NACA	2.99810318944427e-09	0.256536466441614	0.707	0.522	5.99680599952643e-05	NK/T cells_3	NACA
MYL6	3.07350228156419e-09	0.257625499815074	0.926	0.787	6.14761926358469e-05	NK/T cells_3	MYL6
RPL11	4.1643297060184e-09	0.272780972969268	0.915	0.787	8.329492277978e-05	NK/T cells_3	RPL11
ARL6IP1	6.51110603783323e-09	0.367557419747225	0.601	0.46	0.00013023514296874	NK/T cells_3	ARL6IP1
DDX21	1.01479415663923e-08	0.263962812481064	0.428	0.274	0.000202979127210978	NK/T cells_3	DDX21
RPL19	1.84867470358154e-08	0.272093662736858	0.873	0.752	0.000369771914210379	NK/T cells_3	RPL19
RPS13	3.1103881132437e-08	0.293148622250015	0.88	0.735	0.000622139830411004	NK/T cells_3	RPS13
RPL24	3.3117825994447e-08	0.273040597398955	0.823	0.706	0.000662422755540929	NK/T cells_3	RPL24
CD74	5.37496194513802e-08	0.291657516429057	0.834	0.667	0.00107509988826651	NK/T cells_3	CD74
RPS6	5.27157443315323e-07	0.271747235783365	0.965	0.885	0.0105442031811931	NK/T cells_3	RPS6
VIM1	1.31714775385355e-06	0.275192010978313	0.852	0.726	0.0263455893725788	NK/T cells_3	VIM
RPSA	2.86986793694793e-06	0.268772444368862	0.735	0.652	0.0574030984748324	NK/T cells_3	RPSA
ACTG1	3.71952124234543e-05	0.280056171382638	0.876	0.826	0.743978638893933	NK/T cells_3	ACTG1
RGS1	0.000547339909729407	0.286220115840413	0.633	0.546	1	NK/T cells_3	RGS1
NPM1	0.00120586696267895	0.28672623427638	0.774	0.703	1	NK/T cells_3	NPM1
CCL51	0.00565242973171895	0.377542077953861	0.661	0.603	1	NK/T cells_3	CCL5
MTRNR2L12	1.28996269365653e-75	1.5584733688052	0.797	0.213	2.58018337985179e-71	NK/T cells_4	MTRNR2L12
MTRNR2L1	1.4413928410313e-73	1.27776818087088	0.647	0.129	2.8830739606308e-69	NK/T cells_4	MTRNR2L1
MT-ATP6	6.17757588122663e-71	1.79482064530505	0.992	0.999	1.23563872776295e-66	NK/T cells_4	MT-ATP6
MT-ND4	5.76044922806286e-69	1.99328553312142	1	0.999	1.15220505459713e-64	NK/T cells_4	MT-ND4
MT-CO2	1.74706965462751e-68	1.9268630521038	1	0.995	3.49448872318594e-64	NK/T cells_4	MT-CO2
MTRNR2L8	1.36362915894697e-67	0.487523752052563	0.368	0.039	2.72753104372572e-63	NK/T cells_4	MTRNR2L8
MT-CYB	1.54631677984432e-67	1.56669184825933	1	0.996	3.09294282304462e-63	NK/T cells_4	MT-CYB
CTB-36O1.5	2.20933485056207e-67	0.740998790198354	0.534	0.087	4.41911156809426e-63	NK/T cells_4	CTB-36O1.5
MT-RNR11	4.79565407389219e-64	2.24689569619512	1	0.984	9.59226727859916e-60	NK/T cells_4	MT-RNR1
MT-ND5	2.24673139502752e-61	1.55385540777637	1	0.992	4.49391213633404e-57	NK/T cells_4	MT-ND5
MT-ND2	1.96313404164825e-58	1.57435044749563	1	0.991	3.92666071010483e-54	NK/T cells_4	MT-ND2
MT-CO11	9.44226430163979e-54	1.36442847510804	1	0.997	1.88864170561399e-49	NK/T cells_4	MT-CO1
MT-ND4L1	4.03337182648003e-53	1.4872367734245	0.97	0.688	8.06755032732535e-49	NK/T cells_4	MT-ND4L
MT-ND1	5.05897524602435e-53	1.39150777338439	1	0.965	1.01189622870979e-48	NK/T cells_4	MT-ND1
MT-CO31	4.16272604706975e-51	1.52744220577266	0.992	0.947	8.32628463934892e-47	NK/T cells_4	MT-CO3
MT-ND3	5.67433048259958e-51	1.533488870917	1	0.967	1.13497958312957e-46	NK/T cells_4	MT-ND3
RP5-857K21.10	6.24881972901554e-48	2.28378319842128	0.857	0.697	1.24988892219769e-43	NK/T cells_4	RP5-857K21.10
MT-RNR2	1.48210615196349e-46	1.64771591798771	1	1	2.96450872515737e-42	NK/T cells_4	MT-RNR2
RP5-857K21.8	3.52151284306347e-46	1.41079661032293	0.759	0.325	7.04372998869555e-42	NK/T cells_4	RP5-857K21.8
RP5-857K21.7	1.9977175030281e-41	0.708101234112173	0.534	0.134	3.99583454955682e-37	NK/T cells_4	RP5-857K21.7
MT-ATP81	4.15603691872643e-36	1.34909552662324	0.97	0.694	8.31290504483661e-32	NK/T cells_4	MT-ATP8
RP5-857K21.9	5.06743102304706e-28	1.26568872180159	0.857	0.696	1.01358755322987e-23	NK/T cells_4	RP5-857K21.9
RP5-857K21.6	5.92507885123343e-18	0.811061995005661	0.752	0.453	1.18513427182371e-13	NK/T cells_4	RP5-857K21.6
MT-ND6	5.19032978426992e-10	0.374258444571035	0.564	0.326	1.03816976344967e-05	NK/T cells_4	MT-ND6
ABCC5	9.46294866404511e-10	0.460312284560584	0.353	0.167	1.8927789917823e-05	NK/T cells_4	ABCC5
NEAT1	2.97213380299828e-08	0.992256057095203	0.541	0.378	0.000594486203275716	NK/T cells_4	NEAT1
IFI27	2.99869682742452e-08	0.427185817580422	0.526	0.326	0.000599799339421453	NK/T cells_4	IFI27
FXYD3	1.28236247663665e-07	0.424647863891138	0.571	0.377	0.00256498142576864	NK/T cells_4	FXYD3
ATN1	2.16710937865158e-07	0.27663013944491	0.361	0.187	0.00433465217917889	NK/T cells_4	ATN1
SFN	3.51400122131499e-07	0.32789049401386	0.571	0.378	0.00702870524287424	NK/T cells_4	SFN
AC009501.4	3.88608695016307e-07	0.354581968859278	0.617	0.416	0.00777295111771618	NK/T cells_4	AC009501.4
MIR205HG	1.49563613137171e-06	0.306747174619077	0.278	0.136	0.029915713899697	NK/T cells_4	MIR205HG
SNORD3A	2.12980078082981e-06	0.395729150196047	0.391	0.228	0.0426002752181578	NK/T cells_4	SNORD3A
KRT6A	4.54769692259922e-06	0.347064880446599	0.699	0.532	0.0909630338458295	NK/T cells_4	KRT6A
KRT5	9.96555897845008e-06	0.506274848856059	0.496	0.349	0.199331110686958	NK/T cells_4	KRT5
S100A2	3.08063712096407e-05	0.453457934193576	0.699	0.564	0.616189036935233	NK/T cells_4	S100A2
KRT16	0.000244458108131885	0.361802892426513	0.308	0.189	1	NK/T cells_4	KRT16
KRT17	0.000459400039777503	0.487093843119309	0.398	0.279	1	NK/T cells_4	KRT17
HSPB11	0.00768321419442324	0.459471950829226	0.677	0.617	1	NK/T cells_4	HSPB1
